# Supplementary material for: Crystal structures of two 6-(2-hy­droxy­benzo­yl)-5H-thia­zolo[3,2-a]pyrimidin-5-ones
Source: Acta Crystallogr E Crystallogr Commun. 2015 Jun 13;71(Pt 7):766–71. doi: 10.1107/S2056989015011044 (PMC4518966; doi:10.1107/S2056989015011044)
Supplement: Supplementary file 1 [file e-71-00766-sup1.cif]

##############################################################################
#                                                                            #
# This CIF contains the data in a paper accepted for publication in          #
# Acta Crystallographica Section E. It conforms to the requirements of       #
# Notes for Authors for Acta Crystallographica Section E, and has been       #
# peer reviewed under the auspices of the IUCr Commission on Journals.       #
#                                                                            #
# Full details of the Crystallographic Information File format               #
# are given in the paper "The Crystallographic Information File (CIF):       #
# a New Standard Archive File for Crystallography" by S. R. Hall, F. H.      #
# Allen and I. D. Brown [Acta Cryst. (1991), A47, 655-685].                  #
#                                                                            #
# The current version of the core CIF dictionary is obtainable from          #
# ftp://ftp.iucr.org/pub/cif_core.dic.                                       #
#                                                                            #
# Software is freely available for graphical display of the structure(s)     #
# in this CIF. For information consult the CIF software page                 #
# http://www.iucr.org/resources/cif/software.                                #
#                                                                            #
# This file may be used for bona fide research purposes within the           #
# scientific community so long as proper attribution is given to the journal # 
# article from which it was obtained.                                        #
#                                                                            #
##############################################################################
data_general
_audit_creation_method     SHELXL-2014
_journal_date_recd_electronic     2015-06-01
_journal_date_accepted     2015-06-07
_journal_name_full     'Acta Crystallographica, Section E'
_journal_year     2015
_journal_volume     71
_journal_issue      7
_journal_page_first     766
_journal_page_last     771
_journal_paper_category     GO
_journal_paper_doi     10.1107/S2056989015011044
_journal_coeditor_code     HB7437
_publ_contact_author_name
;
Low, John Nicolson
;
_publ_contact_author_address
;
Department of Chemistry, University of Aberdeen,
Meston Walk, Old Aberdeen AB24 3UE, Scotland.
;
_publ_contact_author_email     'jnlow111@gmail.com'
_publ_contact_author_fax     ?
_publ_contact_author_phone     ?
_publ_section_title
;
Crystal structures of two
6-(2-hydroxybenzoyl)-5<i>H</i>-thiazolo[3,2-<i>a</i>]pyrimidin-5-ones
;
loop_
    _publ_author_name
    _publ_author_footnote
    _publ_author_address
    'Gomes, Ligia R.' .
;    FP--ENAS--Faculdade de Ci\^encias de Sa\'ude
     Escola Superior de Sa\'ude da UFP
     Universidade Fernando Pessoa
     Rua Carlos da Maia, 296
     P-4200-150 Porto
     Portugal
     REQUIMTE/Departamento de Qu\'imica e Bioqu\'imica,
     Faculdade de Ci\^encias,
     Universidade do Porto,
     4169-007 Porto, Portugal
;
    'Low, John Nicolson' .
;    Department of Chemistry, University of Aberdeen,
     Meston Walk, Old Aberdeen AB24 3UE, Scotland
;
    'Cagide, Fernando' .
;    CIQUP/Departamento de Qu\'imica e Bioqu\'imica,
     Faculdade de Ci\^encias,
     Universidade do Porto,
     4169-007 Porto, Portugal
;
    'Borges, Fernanda' .
;   CIQUP/Departamento de Qu\'imica e Bioqu\'imica,
     Faculdade de Ci\^encias,
     Universidade do Porto,
     4169-007 Porto, Portugal
;
_publ_section_synopsis
;
The title fused heterocycles arose from an unexpected intramolecular
cyclization reaction. Each molecule features an intramolecular O---H...O
hydrogen bond. In the crystal, chains mediated by C---H...O interactions
arise.
;
data_1
_audit_creation_method     'SHELXL-2014/7'
_database_code_depnum_ccdc_archive     'CCDC 1405408'
_chemical_name_systematic
;
6-(2-Hydroxybenzoyl)-5<i>H</i>-thiazolo[3,2-<i>a</i>]pyrimidin-5-one
;
_chemical_name_common     ?
_chemical_formula_moiety     'C13 H8 N2 O3 S'
_chemical_formula_sum     'C13 H8 N2 O3 S'
_chemical_formula_iupac     'C13 H8 N2 O3 S'
_chemical_formula_weight     272.27
_chemical_melting_point     ?
_shelx_space_group_comment
;
The symmetry employed for this shelxl refinement is uniquely defined
by the following loop, which should always be used as a source of
symmetry information in preference to the above space-group names.
They are only intended as comments.
;
_space_group_crystal_system     monoclinic
_space_group_name_H-M_alt     'P 21/n'
_space_group_name_Hall     '-P 2yn'
loop_
    _space_group_symop_operation_xyz
    'x, y, z'
    '-x+1/2, y+1/2, -z+1/2'
    '-x, -y, -z'
    'x-1/2, -y-1/2, z-1/2'
_cell_length_a     7.5563(5)
_cell_length_b     15.3187(11)
_cell_length_c     10.1229(7)
_cell_angle_alpha     90
_cell_angle_beta     99.49(2)
_cell_angle_gamma     90
_cell_volume     1155.70(15)
_cell_formula_units_Z     4
_cell_measurement_reflns_used     7040
_cell_measurement_theta_min     2.4
_cell_measurement_theta_max     27.5
_cell_measurement_temperature     100
_exptl_crystal_description     'plate'
_exptl_crystal_colour     'colourless'
_exptl_crystal_size_max     0.330
_exptl_crystal_size_mid     0.210
_exptl_crystal_size_min     0.040
_exptl_crystal_density_diffrn     1.565
_exptl_crystal_density_meas     ?
_exptl_crystal_density_method     ?
_exptl_crystal_F_000     560
_exptl_absorpt_coefficient_mu     0.285
_exptl_absorpt_correction_type     multi-scan
_exptl_absorpt_process_details
;
<i>CrystalClear-SM Expert</i> (Rigaku, 2012)
;
_shelx_estimated_absorpt_T_min     0.912
_shelx_estimated_absorpt_T_max     0.989
_exptl_absorpt_correction_T_min     0.912
_exptl_absorpt_correction_T_max     0.989
_diffrn_ambient_temperature     100(2)
_diffrn_radiation_type     'MoK\a'
_diffrn_radiation_wavelength     0.71075
_diffrn_radiation_monochromator     'Graphite Monochromator'
_diffrn_measurement_device_type
;
Rigaku Saturn724+ (2x2 bin mode)
;
_diffrn_measurement_device
;
AFC12 (Right): Kappa 3 circle
;
_diffrn_measurement_method     'profile data from \w-scans'
_diffrn_detector_area_resol_mean     28.5714
_diffrn_reflns_number     7713
_diffrn_reflns_av_R_equivalents     0.0401
_diffrn_reflns_theta_min     3.130
_diffrn_reflns_theta_max     27.484
_diffrn_reflns_theta_full     25.000
_diffrn_measured_fraction_theta_max     0.994
_diffrn_measured_fraction_theta_full     0.996
_diffrn_reflns_limit_h_min     -8
_diffrn_reflns_limit_h_max     9
_diffrn_reflns_limit_k_min     -16
_diffrn_reflns_limit_k_max     19
_diffrn_reflns_limit_l_min     -13
_diffrn_reflns_limit_l_max     10
_refine_special_details     ?
_reflns_number_total     2632
_reflns_number_gt     2135
_reflns_threshold_expression     'I > 2\s(I)'
_refine_ls_structure_factor_coef     Fsqd
_refine_ls_matrix_type     full
_refine_ls_R_factor_all     0.0476
_refine_ls_R_factor_gt     0.0360
_refine_ls_wR_factor_gt     0.0904
_refine_ls_wR_factor_ref     0.0955
_refine_ls_goodness_of_fit_ref     1.024
_refine_ls_restrained_S_all     1.024
_refine_ls_number_reflns     2632
_refine_ls_number_parameters     172
_refine_ls_number_restraints     0
_refine_ls_hydrogen_treatment     constr
_refine_ls_weighting_scheme     calc
_refine_ls_weighting_details
              'w=1/[\s^2^(Fo^2^)+(0.0485P)^2^+0.3293P] where P=(Fo^2^+2Fc^2^)/3'
_atom_sites_solution_hydrogens     mixed
_atom_sites_solution_primary     ?
_atom_sites_solution_secondary     ?
_refine_ls_shift/su_max     0.001
_refine_ls_shift/su_mean     0.000
_refine_diff_density_max     0.383
_refine_diff_density_min     -0.223
_refine_ls_extinction_method     none
_refine_ls_extinction_coef     .
loop_
    _atom_type_symbol
    _atom_type_description
    _atom_type_scat_dispersion_real
    _atom_type_scat_dispersion_imag
    _atom_type_scat_source
    'C' 'C' 0.0033 0.0016
                         'International Tables Vol C Tables 4.2.6.8 and 6.1.1.4'
    'H' 'H' 0.0000 0.0000
                         'International Tables Vol C Tables 4.2.6.8 and 6.1.1.4'
    'N' 'N' 0.0061 0.0033
                         'International Tables Vol C Tables 4.2.6.8 and 6.1.1.4'
    'O' 'O' 0.0106 0.0060
                         'International Tables Vol C Tables 4.2.6.8 and 6.1.1.4'
    'S' 'S' 0.1246 0.1234
                         'International Tables Vol C Tables 4.2.6.8 and 6.1.1.4'
_computing_data_collection
;
<i>CrystalClear-SM Expert</i> (Rigaku, 2012)
;
_computing_cell_refinement
;
<i>CrystalClear-SM Expert</i> (Rigaku, 2012)
;
_computing_data_reduction
;
<i>CrystalClear-SM Expert</i> (Rigaku, 2012)
;
_computing_structure_solution
;
SHELXS (Sheldrick, 2008)
;
_computing_structure_refinement
;
Oscail (McArdle <i>et al.</i>,  2004),
<i>ShelXle</i> (H\"ubschle <i>et al.</i>,  2011) and
SHELXL2014 (Sheldrick, 2015)
;
_computing_molecular_graphics
;
Mercury (Macrae <i>et al.</i>,  2006)
;
_computing_publication_material
;
Oscail (McArdle <i>et al.</i>,  2004) and
SHELXL2014 (Sheldrick, 2015)
;
loop_
    _atom_site_type_symbol
    _atom_site_label
    _atom_site_fract_x
    _atom_site_fract_y
    _atom_site_fract_z
    _atom_site_U_iso_or_equiv
    _atom_site_adp_type
    _atom_site_calc_flag
    _atom_site_occupancy
    _atom_site_disorder_assembly
    _atom_site_disorder_group
    S S1 0.53044(5) 0.47242(3) 0.82245(4) 0.01896(13) Uani d 1 . .
    O O5 0.13953(16) 0.30924(7) 0.48703(11) 0.0220(3) Uani d 1 . .
    O O62 -0.16684(15) 0.43565(8) 0.04276(11) 0.0244(3) Uani d 1 . .
    H H62A -0.1549 0.4787 0.0949 0.037 Uiso d 1 . .
    O O67 -0.03352(15) 0.51893(7) 0.25912(11) 0.0202(3) Uani d 1 . .
    N N4 0.32960(17) 0.39593(9) 0.62970(12) 0.0153(3) Uani d 1 . .
    N N8 0.35861(18) 0.54953(9) 0.59756(13) 0.0182(3) Uani d 1 . .
    C C2 0.4957(2) 0.36098(11) 0.83142(15) 0.0200(3) Uani d 1 . .
    H H2 0.5482 0.3254 0.9044 0.024 Uiso calc 1 . .
    C C3 0.3863(2) 0.33073(11) 0.72355(15) 0.0184(3) Uani d 1 . .
    H H3 0.3510 0.2713 0.7121 0.022 Uiso calc 1 . .
    C C5 0.2084(2) 0.38137(11) 0.50752(15) 0.0167(3) Uani d 1 . .
    C C6 0.1834(2) 0.45847(10) 0.42710(14) 0.0157(3) Uani d 1 . .
    C C7 0.2532(2) 0.53721(11) 0.47770(15) 0.0174(3) Uani d 1 . .
    H H7 0.2244 0.5873 0.4232 0.021 Uiso calc 1 . .
    C C9 0.3934(2) 0.47688(10) 0.66844(15) 0.0159(3) Uani d 1 . .
    C C61 0.1006(2) 0.39010(10) 0.19292(14) 0.0162(3) Uani d 1 . .
    C C62 -0.0209(2) 0.38331(11) 0.07150(15) 0.0184(3) Uani d 1 . .
    C C63 0.0072(2) 0.32092(11) -0.02354(16) 0.0219(4) Uani d 1 . .
    H H62 -0.0774 0.3146 -0.1035 0.026 Uiso calc 1 . .
    C C64 0.1571(2) 0.26854(11) -0.00138(16) 0.0217(4) Uani d 1 . .
    H H64 0.1752 0.2264 -0.0666 0.026 Uiso calc 1 . .
    C C65 0.2832(2) 0.27646(11) 0.11565(16) 0.0201(3) Uani d 1 . .
    H H65 0.3881 0.2413 0.1289 0.024 Uiso calc 1 . .
    C C66 0.2531(2) 0.33623(10) 0.21201(15) 0.0178(3) Uani d 1 . .
    H H66 0.3372 0.3409 0.2926 0.021 Uiso calc 1 . .
    C C67 0.0738(2) 0.45816(10) 0.29057(15) 0.0160(3) Uani d 1 . .
loop_
    _atom_site_aniso_label
    _atom_site_aniso_U_11
    _atom_site_aniso_U_22
    _atom_site_aniso_U_33
    _atom_site_aniso_U_12
    _atom_site_aniso_U_13
    _atom_site_aniso_U_23
    S1 0.0213(2) 0.0200(2) 0.01334(19) -0.00121(15) -0.00382(14) 0.00147(15)
    O5 0.0276(6) 0.0188(6) 0.0182(6) -0.0057(5) -0.0003(5) -0.0008(4)
    O62 0.0242(6) 0.0272(7) 0.0184(6) 0.0057(5) -0.0068(5) -0.0042(5)
    O67 0.0210(6) 0.0209(6) 0.0167(5) 0.0045(5) -0.0025(4) -0.0006(4)
    N4 0.0172(6) 0.0143(7) 0.0140(6) 0.0011(5) 0.0008(5) 0.0005(5)
    N8 0.0209(7) 0.0164(7) 0.0151(6) 0.0003(5) -0.0038(5) -0.0002(5)
    C2 0.0231(8) 0.0204(9) 0.0160(7) 0.0034(6) 0.0019(6) 0.0034(6)
    C3 0.0235(8) 0.0150(8) 0.0166(7) 0.0028(6) 0.0033(6) 0.0039(6)
    C5 0.0161(7) 0.0188(9) 0.0148(7) -0.0002(6) 0.0015(6) -0.0025(6)
    C6 0.0164(7) 0.0177(9) 0.0122(7) 0.0015(6) -0.0004(6) -0.0016(6)
    C7 0.0181(7) 0.0174(9) 0.0154(7) 0.0019(6) -0.0014(6) 0.0008(6)
    C9 0.0158(7) 0.0156(8) 0.0153(7) 0.0001(6) -0.0007(6) -0.0009(6)
    C61 0.0179(7) 0.0161(8) 0.0136(7) -0.0025(6) 0.0002(6) -0.0002(6)
    C62 0.0193(7) 0.0181(9) 0.0164(7) -0.0009(6) -0.0013(6) 0.0013(6)
    C63 0.0283(8) 0.0211(9) 0.0145(7) -0.0042(7) -0.0017(6) -0.0004(6)
    C64 0.0328(9) 0.0163(9) 0.0165(7) -0.0029(7) 0.0059(7) -0.0021(6)
    C65 0.0241(8) 0.0163(9) 0.0200(8) 0.0015(6) 0.0043(6) 0.0006(6)
    C66 0.0196(8) 0.0171(9) 0.0160(7) -0.0015(6) 0.0007(6) 0.0005(6)
    C67 0.0153(7) 0.0162(8) 0.0158(7) -0.0014(6) 0.0004(6) 0.0016(6)
_geom_special_details
;
All e.s.d.'s (except the e.s.d. in the dihedral angle between two l.s. planes)
are estimated using the full covariance matrix. The cell e.s.d.'s are taken
into account individually in the estimation of e.s.d.'s in distances, angles
and torsion angles; correlations between e.s.d.'s in cell parameters are only
used when they are defined by crystal symmetry. An approximate (isotropic)
treatment of cell e.s.d.'s is used for estimating e.s.d.'s involving l.s.
planes.
;
loop_
    _geom_bond_atom_site_label_1
    _geom_bond_atom_site_label_2
    _geom_bond_site_symmetry_2
    _geom_bond_distance
    _geom_bond_publ_flag
    S1 C9 . 1.7248(16) ?
    S1 C2 . 1.7318(17) ?
    O5 C5 . 1.225(2) ?
    O62 C62 . 1.3559(19) ?
    O62 H62A . 0.8405 ?
    O67 C67 . 1.2413(19) ?
    N4 C9 . 1.364(2) ?
    N4 C3 . 1.396(2) ?
    N4 C5 . 1.4298(19) ?
    N8 C9 . 1.327(2) ?
    N8 C7 . 1.3503(19) ?
    C2 C3 . 1.339(2) ?
    C2 H2 . 0.9500 ?
    C3 H3 . 0.9500 ?
    C5 C6 . 1.429(2) ?
    C6 C7 . 1.381(2) ?
    C6 C67 . 1.489(2) ?
    C7 H7 . 0.9500 ?
    C61 C66 . 1.404(2) ?
    C61 C62 . 1.411(2) ?
    C61 C67 . 1.473(2) ?
    C62 C63 . 1.397(2) ?
    C63 C64 . 1.376(2) ?
    C63 H62 . 0.9500 ?
    C64 C65 . 1.397(2) ?
    C64 H64 . 0.9500 ?
    C65 C66 . 1.384(2) ?
    C65 H65 . 0.9500 ?
    C66 H66 . 0.9500 ?
loop_
    _geom_angle_atom_site_label_1
    _geom_angle_atom_site_label_2
    _geom_angle_atom_site_label_3
    _geom_angle_site_symmetry_1
    _geom_angle_site_symmetry_3
    _geom_angle
    _geom_angle_publ_flag
    C9 S1 C2 . . 90.74(7) ?
    C62 O62 H62A . . 109.3 ?
    C9 N4 C3 . . 113.61(13) ?
    C9 N4 C5 . . 122.40(13) ?
    C3 N4 C5 . . 123.91(13) ?
    C9 N8 C7 . . 113.80(14) ?
    C3 C2 S1 . . 112.14(12) ?
    C3 C2 H2 . . 123.9 ?
    S1 C2 H2 . . 123.9 ?
    C2 C3 N4 . . 112.72(15) ?
    C2 C3 H3 . . 123.6 ?
    N4 C3 H3 . . 123.6 ?
    O5 C5 N4 . . 118.75(14) ?
    O5 C5 C6 . . 129.54(14) ?
    N4 C5 C6 . . 111.69(13) ?
    C7 C6 C5 . . 120.26(14) ?
    C7 C6 C67 . . 117.84(14) ?
    C5 C6 C67 . . 121.81(13) ?
    N8 C7 C6 . . 126.02(15) ?
    N8 C7 H7 . . 117.0 ?
    C6 C7 H7 . . 117.0 ?
    N8 C9 N4 . . 125.30(14) ?
    N8 C9 S1 . . 123.91(12) ?
    N4 C9 S1 . . 110.78(11) ?
    C66 C61 C62 . . 118.53(14) ?
    C66 C61 C67 . . 121.59(14) ?
    C62 C61 C67 . . 119.65(14) ?
    O62 C62 C63 . . 117.85(14) ?
    O62 C62 C61 . . 122.18(14) ?
    C63 C62 C61 . . 119.97(15) ?
    C64 C63 C62 . . 120.06(15) ?
    C64 C63 H62 . . 120.0 ?
    C62 C63 H62 . . 120.0 ?
    C63 C64 C65 . . 121.00(15) ?
    C63 C64 H64 . . 119.5 ?
    C65 C64 H64 . . 119.5 ?
    C66 C65 C64 . . 119.14(15) ?
    C66 C65 H65 . . 120.4 ?
    C64 C65 H65 . . 120.4 ?
    C65 C66 C61 . . 121.21(15) ?
    C65 C66 H66 . . 119.4 ?
    C61 C66 H66 . . 119.4 ?
    O67 C67 C61 . . 120.99(14) ?
    O67 C67 C6 . . 118.38(14) ?
    C61 C67 C6 . . 120.53(13) ?
loop_
    _geom_torsion_atom_site_label_1
    _geom_torsion_atom_site_label_2
    _geom_torsion_atom_site_label_3
    _geom_torsion_atom_site_label_4
    _geom_torsion_site_symmetry_1
    _geom_torsion_site_symmetry_2
    _geom_torsion_site_symmetry_3
    _geom_torsion_site_symmetry_4
    _geom_torsion
    _geom_torsion_publ_flag
    C9 S1 C2 C3 . . . . -0.18(13) ?
    S1 C2 C3 N4 . . . . 0.97(18) ?
    C9 N4 C3 C2 . . . . -1.52(19) ?
    C5 N4 C3 C2 . . . . -178.23(13) ?
    C9 N4 C5 O5 . . . . -171.08(14) ?
    C3 N4 C5 O5 . . . . 5.4(2) ?
    C9 N4 C5 C6 . . . . 7.34(19) ?
    C3 N4 C5 C6 . . . . -176.23(13) ?
    O5 C5 C6 C7 . . . . 170.03(16) ?
    N4 C5 C6 C7 . . . . -8.2(2) ?
    O5 C5 C6 C67 . . . . -6.4(3) ?
    N4 C5 C6 C67 . . . . 175.39(13) ?
    C9 N8 C7 C6 . . . . 0.0(2) ?
    C5 C6 C7 N8 . . . . 5.1(2) ?
    C67 C6 C7 N8 . . . . -178.29(14) ?
    C7 N8 C9 N4 . . . . -1.1(2) ?
    C7 N8 C9 S1 . . . . 177.67(11) ?
    C3 N4 C9 N8 . . . . -179.75(14) ?
    C5 N4 C9 N8 . . . . -3.0(2) ?
    C3 N4 C9 S1 . . . . 1.35(16) ?
    C5 N4 C9 S1 . . . . 178.12(10) ?
    C2 S1 C9 N8 . . . . -179.59(14) ?
    C2 S1 C9 N4 . . . . -0.67(12) ?
    C66 C61 C62 O62 . . . . -176.96(15) ?
    C67 C61 C62 O62 . . . . -2.4(2) ?
    C66 C61 C62 C63 . . . . 3.3(2) ?
    C67 C61 C62 C63 . . . . 177.80(14) ?
    O62 C62 C63 C64 . . . . 177.45(15) ?
    C61 C62 C63 C64 . . . . -2.8(2) ?
    C62 C63 C64 C65 . . . . 0.1(3) ?
    C63 C64 C65 C66 . . . . 1.9(2) ?
    C64 C65 C66 C61 . . . . -1.4(2) ?
    C62 C61 C66 C65 . . . . -1.2(2) ?
    C67 C61 C66 C65 . . . . -175.63(14) ?
    C66 C61 C67 O67 . . . . 161.58(15) ?
    C62 C61 C67 O67 . . . . -12.8(2) ?
    C66 C61 C67 C6 . . . . -14.7(2) ?
    C62 C61 C67 C6 . . . . 170.93(14) ?
    C7 C6 C67 O67 . . . . -40.9(2) ?
    C5 C6 C67 O67 . . . . 135.67(15) ?
    C7 C6 C67 C61 . . . . 135.52(15) ?
    C5 C6 C67 C61 . . . . -48.0(2) ?
loop_
    _geom_hbond_atom_site_label_D
    _geom_hbond_atom_site_label_H
    _geom_hbond_atom_site_label_A
    _geom_hbond_site_symmetry_A
    _geom_hbond_distance_DH
    _geom_hbond_distance_HA
    _geom_hbond_distance_DA
    _geom_hbond_angle_DHA
    O62 H62A O67 . 0.84 1.87 2.5906(16) 144
    C2 H2 O5 4_666 0.95 2.29 3.146(2) 150
_shelx_hkl_file
;
   0   0  -2 1339.30   92.55   1 0.11854 0.13938-0.73438-0.89482-1.19422-1.07676
   0   0   2 1313.43   94.96   1 0.10404 0.08321-0.89949-0.73905-1.07686-1.19433
   0   0  -2 1269.26   95.60   1 0.14958 0.17074-0.73231-0.89248-1.19202-1.07419
   0   0   2 1322.74   86.99   1 0.14619 0.12503-0.89614-0.73597-1.07475-1.19259
   0   0  -417931.60  522.76   1 0.12492 0.16659-0.64539-0.96627-1.24396-1.00901
   0   0   417873.87  513.86   1 0.09592 0.05424-0.97560-0.65472-1.00923-1.24416
   0   0  -417774.66  514.67   1 0.15013 0.19245-0.64407-0.96442-1.24185-1.00618
   0   0  -5   36.57   40.30   1 0.12788 0.17997-0.59925-1.00035-1.26653-0.97286
   0   0   5   10.85   33.56   1 0.14163 0.08873-1.00794-0.60749-0.97137-1.26594
   0   0  -615174.68  402.64   1 0.13069 0.19320-0.55198-1.03331-1.28754-0.93515
   0   0  -615116.80  380.34   1 0.14989 0.21337-0.55150-1.03202-1.28566-0.93216
   0   0  -7  -32.42   55.61   1 0.13326 0.20598-0.50509-1.06631-1.30639-0.89449
   0   0  -7   -9.90   47.78   1 0.14947 0.22353-0.50355-1.06417-1.30524-0.89283
   0   0  -8  623.22   73.73   1 0.13576 0.21886-0.45552-1.09691-1.32424-0.85349
   0   0  -8  840.66   87.16   1 0.14883 0.23348-0.45444-1.09513-1.32321-0.85188
   0   0  -9   12.62   40.76   1 0.13810 0.23159-0.40472-1.12627-1.34040-0.81081
   0   0 -10 3195.78  176.47   1 0.14026 0.24414-0.35266-1.15438-1.35481-0.76637
   0   0 -10 3222.95  163.07   1 0.14691 0.25272-0.35260-1.15348-1.35412-0.76496
   0   0 -11   17.18   61.86   1 0.14224 0.25651-0.29928-1.18119-1.36739-0.72010
   0   0 -12 2186.71  226.64   1 0.14403 0.26869-0.24452-1.20659-1.37804-0.67192
   0  -1   1 4024.06  209.92   1 0.12162 0.04702-0.69295-0.61266-1.21844-1.26569
   0   1   1 3980.10  168.41   1 0.09220 0.14597-1.00727-0.92712-0.97798-1.04819
   0  -1   1 4142.17  168.80   1 0.15004 0.07527-0.67308-0.59294-1.22637-1.27370
   0   1   1 4147.87  167.69   1 0.14078 0.19439-1.02414-0.94410-0.95439-1.02490
   0   1  -2 6953.70  227.00   1 0.12632 0.21134-0.62391-0.78442-1.25471-1.14873
   0  -1   2 7229.99  228.55   1 0.11088 0.02586-0.82709-0.66659-1.13276-1.23877
   0  -1  -2 6867.44  234.50   1 0.11221 0.06887-0.81188-0.97225-1.14359-1.01466
   0   1   2 6986.23  224.86   1 0.09594 0.13929-0.97538-0.81500-1.00944-1.13838
   0   1  -2 7038.91  222.40   1 0.15014 0.23549-0.61504-0.77527-1.25647-1.15023
   0  -1   2 7217.62  226.43   1 0.14832 0.06297-0.81370-0.65348-1.13818-1.24441
   0  -1  -2 7143.55  234.67   1 0.14822 0.10519-0.81874-0.97886-1.13457-1.00513
   0   1   2 6910.60  224.30   1 0.14287 0.18589-0.98241-0.82228-0.99700-1.12643
   0   1  -3 8858.73  260.10   1 0.12686 0.22230-0.61547-0.85620-1.25882-1.09410
   0  -1   3 9266.08  264.50   1 0.10458 0.00914-0.89410-0.65338-1.08129-1.24601
   0   1   3 9724.45  281.40   1 0.09458 0.12751-0.98719-0.74659-0.99803-1.18570
   0   1  -3 8901.46  252.01   1 0.15013 0.24606-0.60939-0.84971-1.25923-1.09407
   0  -1  -3 9161.94  265.33   1 0.14937 0.11693-0.75001-0.99023-1.18097-0.99264
   0  -1   3 9639.55  280.93   1 0.14658 0.05065-0.88335-0.64304-1.08525-1.25039
   0   1   3 9274.47  266.11   1 0.14248 0.17493-0.99069-0.75048-0.98882-1.17717
   0   1  -4  900.74   74.11   1 0.12860 0.23445-0.58748-0.90842-1.27196-1.04849
   0  -1  -4  993.94   82.73   1 0.12184 0.09933-0.68987-1.01068-1.22016-0.97375
   0  -1   4 1036.92   76.96   1 0.09928-0.00656-0.94526-0.62432-1.03738-1.26084
   0   1   4  765.75   65.29   1 0.09179 0.11430-1.01072-0.68989-0.97446-1.22088
   0   1  -4  842.85   69.88   1 0.15006 0.25657-0.58314-0.90354-1.27161-1.04753
   0  -1  -4  733.33   64.02   1 0.14993 0.12806-0.69232-1.01262-1.21563-0.96837
   0  -1   4 1097.93   81.96   1 0.14482 0.03830-0.93582-0.61542-1.04058-1.26464
   0   1   4 1077.36   82.16   1 0.14141 0.16327-1.01233-0.69203-0.96682-1.21407
   0   1  -5 5457.98  215.52   1 0.13073 0.24700-0.55133-0.95249-1.28783-1.00563
   0  -1  -5 5537.63  226.39   1 0.12548 0.11339-0.63681-1.03785-1.24830-0.94317
   0  -1   5 4929.14  186.90   1 0.09429-0.02197-0.98968-0.58852-0.99558-1.27778
   0   1   5 5015.61  192.91   1 0.08832 0.10041-1.03854-0.63750-0.94508-1.25022
   0   1  -5 5305.48  210.49   1 0.14987 0.26696-0.54826-0.94875-1.28705-1.00407
   0  -1  -5 5297.41  232.79   1 0.15014 0.13885-0.63860-1.03900-1.24467-0.93849
   0  -1   5 5027.27  195.39   1 0.14293 0.02584-0.98100-0.58051-0.99838-1.28137
   0   1   5 4776.64  192.40   1 0.13996 0.15124-1.03893-0.63855-0.93838-1.24456
   0   1  -6    6.26   47.01   1 0.13290 0.25941-0.51199-0.99318-1.30375-0.96221
   0  -1  -6    5.54   32.99   1 0.12876 0.12708-0.58487-1.06613-1.27314-0.90927
   0   1  -6   24.63   37.74   1 0.14952 0.27719-0.50860-0.98918-1.30326-0.96137
   0  -1  -6    1.89   29.88   1 0.15007 0.14937-0.58637-1.06684-1.27012-0.90502
   0   1  -7  194.41   53.75   1 0.13514 0.27204-0.46825-1.02961-1.31985-0.91948
   0  -1  -7  134.07   50.49   1 0.13175 0.14049-0.53309-1.09457-1.29538-0.87277
   0   1  -7  220.87   41.92   1 0.14900 0.28725-0.46574-1.02639-1.31926-0.91844
   0  -1  -7  136.55   38.94   1 0.14976 0.15964-0.53452-1.09509-1.29282-0.86882
   0   1  -8 2828.74  131.26   1 0.13732 0.28461-0.42213-1.06367-1.33510-0.87588
   0  -1  -8 3254.44  157.39   1 0.13442 0.15334-0.48260-1.12384-1.31474-0.83247
   0   1  -8 2932.18  130.17   1 0.14828 0.29711-0.42043-1.06119-1.33447-0.87473
   0  -1  -8 3045.83  141.95   1 0.14922 0.16968-0.48246-1.12311-1.31321-0.83028
   0   1  -913505.73  474.12   1 0.13940 0.29707-0.37400-1.09571-1.34916-0.83110
   0  -1  -916038.78  545.40   1 0.13697 0.16628-0.42982-1.15122-1.33269-0.79156
   0   1  -913128.71  447.21   1 0.14736 0.30678-0.37308-1.09391-1.34856-0.82992
   0  -1  -914628.12  517.00   1 0.14844 0.17948-0.42985-1.15058-1.33144-0.78960
   0   1 -10 1202.01  103.90   1 0.14135 0.30941-0.32405-1.12592-1.36183-0.78491
   0  -1 -10 1029.76   89.05   1 0.13931 0.17900-0.37617-1.17776-1.34856-0.74860
   0   1 -10  959.12   79.72   1 0.14623 0.31622-0.32390-1.12483-1.36135-0.78378
   0  -1 -10 1211.38   90.76   1 0.14743 0.18905-0.37645-1.17728-1.34763-0.74687
   0   1 -11 1665.49  126.42   1 0.14315 0.32160-0.27239-1.15444-1.37291-0.73715
   0  -1 -11 1841.67  134.86   1 0.14144 0.19152-0.32149-1.20325-1.36241-0.70361
   0   1 -12  830.53  116.37   1 0.14479 0.33363-0.21904-1.18125-1.38224-0.68765
   0  -1 -12  995.46  120.29   1 0.14337 0.20384-0.26565-1.22757-1.37419-0.65654
   0  -2   090134.74 1793.27   1-0.18170-0.30988 0.35074 0.35090-1.35037-1.32679
   0   2  -1  445.99   64.67   1 0.14538 0.28414-0.19757-0.27804-1.38541-1.34964
   0  -2   1  456.76   66.96   1 0.13254-0.00623-0.51862-0.43827-1.30115-1.33694
   0  -2  -1  462.33   51.44   1 0.09451-0.02343-0.98782-1.06790-0.99741-0.91573
   0   2   1  450.43   49.68   1 0.07540 0.19334-1.13040-1.05032-0.83429-0.91597
   0  -2  -1  449.73   90.48   1-0.92134-1.03881 0.80100 0.72102-0.69933-0.61688
   0  -2  -1  508.38   56.25   1 0.14093 0.02314-1.02138-1.10137-0.95731-0.87521
   0   2   1  399.43   49.15   1 0.13083 0.24863-1.16263-1.08260-0.78148-0.86354
   0   2  -229994.30  623.20   1 0.13487 0.28402-0.47371-0.63435-1.31794-1.22330
   0  -2   229964.98  612.37   1 0.11637-0.03282-0.76212-0.60155-1.17693-1.27146
   0  -2  -230666.04  618.57   1 0.10758 0.00005-0.86309-1.02339-1.10591-0.96550
   0   2   231119.00  600.77   1 0.08667 0.19419-1.05130-0.89098-0.93103-1.07143
   0   2  -231630.05  630.64   1 0.14895 0.29849-0.46279-0.62306-1.32029-1.22565
   0  -2   230026.92  594.08   1 0.14950-0.00003-0.73956-0.57929-1.18754-1.28217
   0  -2  -232985.49  659.41   1 0.14670 0.03949-0.87922-1.03929-1.08858-0.94755
   0   2   231147.77  629.05   1 0.13818 0.24539-1.06815-0.90807-0.90527-1.04630
   0   2  -3 4585.37  171.30   1 0.13256 0.29218-0.51829-0.75907-1.30129-1.14804
   0  -2  -3 4412.24  170.26   1 0.11445 0.01734-0.78561-1.02614-1.16157-0.96243
   0  -2   3 4216.36  163.53   1 0.10814-0.05147-0.85716-0.61637-1.11047-1.26372
   0   2   3 4661.55  164.85   1 0.08819 0.18530-1.03951-0.79898-0.94403-1.14318
   0   2  -3 4624.46  174.55   1 0.14953 0.30965-0.51005-0.75041-1.30271-1.14915
   0  -2  -3 4559.81  166.02   1 0.14867 0.05204-0.79534-1.03550-1.15103-0.95109
   0  -2   3 4711.60  170.29   1 0.14776-0.01235-0.83931-0.59895-1.11950-1.27304
   0   2   3 5068.64  179.54   1 0.13931 0.23595-1.04990-0.80973-0.92621-1.12615
   0   2  -4 2774.62  144.70   1 0.13271 0.30263-0.51551-0.83650-1.30237-1.09006
   0  -2  -4 2654.20  141.05   1 0.11945 0.03276-0.72243-1.04319-1.20141-0.94352
   0  -2   4 2822.77  137.84   1 0.10187-0.06816-0.92084-0.59983-1.05887-1.27086
   0   2   4 2738.13  132.03   1 0.08691 0.17360-1.04944-0.72869-0.93310-1.19097
   0   2  -4 2903.04  145.67   1 0.14952 0.32021-0.50839-0.82884-1.30335-1.09088
   0  -2  -4 2705.91  146.78   1 0.14962 0.06356-0.72902-1.04928-1.19403-0.93516
   0  -2   4 2884.03  137.58   1 0.14588-0.02481-0.90571-0.58526-1.06675-1.27921
   0   2   4 2729.35  136.92   1 0.13892 0.22497-1.05636-0.73611-0.91888-1.17773
   0   2  -510378.83  332.59   1 0.13388 0.31419-0.49316-0.89431-1.31088-1.03972
   0  -2  -511587.15  376.87   1 0.12359 0.04732-0.66494-1.06592-1.23374-0.91713
   0  -2   511093.38  337.05   1 0.09629-0.08415-0.97230-0.57107-1.01238-1.28310
   0   2   510965.38  343.31   1 0.08437 0.16065-1.06849-0.66752-0.91146-1.22808
   0   2  -510906.00  338.21   1 0.14928 0.33056-0.48766-0.88820-1.31128-1.03989
   0  -2  -511373.14  354.36   1 0.15005 0.07458-0.66977-1.07010-1.22818-0.91041
   0  -2   511107.56  351.86   1 0.14390-0.03737-0.95887-0.55834-1.01951-1.29089
   0   2   511764.79  370.03   1 0.13785 0.21332-1.07322-0.67288-0.89930-1.21708
   0   2  -6   33.68   44.56   1 0.13548 0.32618-0.46131-0.94264-1.32227-0.99226
   0   2  -6   41.87   35.02   1 0.14887 0.34073-0.45717-0.93779-1.32227-0.99196
   0  -2  -6   68.61   44.08   1 0.15014 0.08525-0.61369-1.09412-1.25714-0.88045
   0   2  -7  156.06   44.99   1 0.13725 0.33834-0.42368-0.98518-1.33462-0.94577
   0  -2  -7  212.67   63.78   1 0.13047 0.07503-0.55587-1.11729-1.28590-0.85182
   0   2  -7  242.98   47.83   1 0.14828 0.35073-0.42072-0.98144-1.33438-0.94515
   0  -2  -7  208.19   47.01   1 0.14994 0.09563-0.55900-1.11951-1.28242-0.84681
   0   2  -812732.36  292.77   1 0.13906 0.35054-0.38205-1.02373-1.34694-0.89925
   0  -2  -811444.46  314.60   1 0.13333 0.08806-0.50375-1.14485-1.30691-0.81310
   0   2  -813275.83  283.21   1 0.14751 0.36053-0.38016-1.02096-1.34658-0.89844
   0  -2  -812497.93  278.58   1 0.14948 0.10575-0.50476-1.14537-1.30476-0.81024
   0   2  -9 3634.91  183.88   1 0.14085 0.36271-0.33735-1.05920-1.35863-0.85211
   0  -2  -9 3786.97  197.05   1 0.13605 0.10117-0.44958-1.17085-1.32624-0.77359
   0   2  -9 3841.14  188.95   1 0.14653 0.37013-0.33646-1.05735-1.35826-0.85121
   0  -2  -9 3251.87  158.85   1 0.14877 0.11562-0.45042-1.17112-1.32458-0.77115
   0   2 -10 1113.10   93.15   1 0.14256 0.37481-0.29010-1.09212-1.36933-0.80395
   0  -2 -10 1284.45  117.23   1 0.13852 0.11403-0.39480-1.19623-1.34332-0.73182
   0  -2 -10  932.65   93.80   1 0.14782 0.12525-0.39561-1.19639-1.34209-0.72973
   0   2 -11  168.17   55.98   1 0.14415 0.38679-0.24060-1.12279-1.37873-0.75450
   0  -2 -11  193.88   72.29   1 0.14078 0.12667-0.33919-1.22081-1.35818-0.68785
   0  -2 -11  248.84   70.49   1 0.14662 0.13463-0.34008-1.22095-1.35734-0.68608
   0   2 -12 1733.16  176.20   1 0.14561 0.39864-0.18902-1.15138-1.38659-0.70352
   0  -2 -12 1394.10  155.22   1 0.14281 0.13910-0.28257-1.24435-1.37088-0.64169
   0   3  -1 8896.27  303.65   1 0.14970 0.35265 0.26288 0.18227-1.37406-1.34981
   0  -3   1 8724.63  304.45   1 0.14021-0.06273-0.35397-0.27336-1.35448-1.37873
   0  -3  -1 8418.48  251.33   1 0.09026-0.09186-1.02315-1.10318-0.96153-0.86838
   0   3   1 8960.63  266.99   1 0.05808 0.24021-1.22869-1.14865-0.68301-0.77616
   0   3   1 8246.41  340.16   1-0.87806-0.69650 0.78050 0.86040-0.77419-0.86841
   0  -3  -1 8122.87  360.69   1-0.69450-0.87606 0.68155 0.60165-1.01621-0.92200
   0  -3  -1 8692.30  256.51   1 0.13804-0.04394-1.07036-1.15031-0.90267-0.80896
   0   3  -2  153.08   37.54   1 0.14303 0.35636-0.27601-0.43680-1.37219-1.28910
   0  -3   2  157.78   35.93   1 0.12047-0.09290-0.70876-0.54812-1.20941-1.29246
   0  -3  -2  179.79   38.73   1 0.10465-0.06705-0.89342-1.05367-1.08185-0.92996
   0   3   2  148.24   34.78   1 0.07633 0.24804-1.12433-0.96407-0.84239-0.99427
   0  -3  -2  125.04   61.22   1-1.01037-1.18121 0.83719 0.67715-0.50774-0.35462
   0  -3   2  197.22   36.42   1 0.15001-0.06370-0.67796-0.51764-1.22369-1.30673
   0  -3  -2  183.16   40.24   1 0.14545-0.02594-0.91833-1.07834-1.05596-0.90335
   0   3   2  104.81   33.23   1 0.13206 0.30346-1.14908-0.98897-0.80107-0.95362
   0   3  -3  809.64   74.83   1 0.13846 0.36218-0.39635-0.63730-1.34287-1.20093
   0  -3   3  798.24   68.02   1 0.11069-0.11310-0.82921-0.58835-1.13125-1.27303
   0  -3  -3  762.07   67.80   1 0.11229-0.04899-0.81096-1.05142-1.14424-0.93362
   0   3   3 1007.25   73.60   1 0.08092 0.24221-1.09327-0.85280-0.88190-1.09252
   0   3  -3  851.60   71.62   1 0.14769 0.37200-0.38905-0.62947-1.34402-1.20205
   0  -3   3  812.40   69.14   1 0.14851-0.07579-0.80421-0.56380-1.14488-1.28682
   0  -3  -3  768.39   66.08   1 0.14805-0.01276-0.82660-1.06671-1.12888-0.91734
   0   3   3  873.08   71.34   1 0.13526 0.29608-1.10999-0.86987-0.85392-1.06545
   0   3  -410008.73  328.74   1 0.13717 0.37128-0.42545-0.74658-1.33406-1.13328
   0  -3  -4 9532.23  326.09   1 0.11777-0.03309-0.74437-1.06506-1.18810-0.91875
   0  -3   4 9749.27  314.44   1 0.10365-0.13056-0.90344-0.58237-1.07359-1.27410
   0   3   4 9570.26  306.85   1 0.08130 0.23217-1.09063-0.76995-0.88513-1.15447
   0   3  -410129.13  334.03   1 0.14825 0.38314-0.41878-0.73928-1.33499-1.13411
   0  -3  -4 9670.63  309.75   1 0.14930-0.00093-0.75520-1.07541-1.17768-0.90722
   0  -3   410260.18  330.66   1 0.14661-0.08827-0.88245-0.56195-1.08597-1.28684
   0   3   4 9589.76  311.89   1 0.13581 0.28605-1.10256-0.78236-0.86341-1.13385
   0   3  -5 2840.90  149.14   1 0.13737 0.38186-0.42115-0.82245-1.33541-1.07578
   0  -3  -5 2748.79  150.92   1 0.12223-0.01822-0.68449-1.08539-1.22315-0.89506
   0  -3   5 2651.99  134.19   1 0.09760-0.14702-0.96059-0.55929-1.02338-1.28262
   0   3   5 2612.63  127.17   1 0.07980 0.22025-1.10107-0.70016-0.87225-1.20034
   0   3  -5 2694.27  138.64   1 0.14820 0.39366-0.41582-0.81641-1.33591-1.07613
   0  -3  -5 3021.18  144.44   1 0.14993 0.01027-0.69248-1.09276-1.21554-0.88617
   0  -3   5 2840.37  140.51   1 0.14457-0.10089-0.94224-0.54165-1.03480-1.29460
   0   3   5 2590.86  126.79   1 0.13527 0.27492-1.10992-0.70963-0.85401-1.18338
   0   3  -6 2894.77  128.60   1 0.13827 0.39315-0.40067-0.88215-1.34159-1.02313
   0  -3  -6 2659.98  120.08   1 0.12608-0.00395-0.62771-1.10883-1.25285-0.86603
   0   3  -6 2590.44  119.35   1 0.14784 0.40389-0.39669-0.87737-1.34177-1.02305
   0  -3  -6 3028.55  133.99   1 0.15014 0.02106-0.63389-1.11426-1.24706-0.85879
   0   3  -7 3742.19  178.03   1 0.13953 0.40480-0.37083-0.93248-1.35002-0.97270
   0  -3  -7 3670.40  174.72   1 0.12951 0.00989-0.57233-1.13367-1.27875-0.83320
   0   3  -7 3553.54  159.29   1 0.14725 0.41388-0.36812-0.92889-1.34994-0.97232
   0  -3  -7 3480.46  162.40   1 0.15003 0.03154-0.57730-1.13777-1.27427-0.82707
   0   3  -8 3214.91  139.23   1 0.14094 0.41660-0.33485-0.97667-1.35924-0.92309
   0  -3  -8 3414.27  146.69   1 0.13251 0.02305-0.51927-1.16022-1.30091-0.79556
   0   3  -8 3253.24  142.53   1 0.14646 0.42367-0.33334-0.97419-1.35904-0.92250
   0  -3  -8 3252.33  157.51   1 0.14965 0.04173-0.52158-1.16213-1.29812-0.79200
   0   3  -9  853.09   81.17   1 0.14241 0.42846-0.29442-1.01642-1.36843-0.87342
   0  -3  -9  908.66   89.71   1 0.13534 0.03627-0.46424-1.18535-1.32125-0.75707
   0  -3  -9  692.60   73.44   1 0.14900 0.05166-0.46603-1.18666-1.31915-0.75412
   0   3 -10 3248.12  168.69   1 0.14385 0.44028-0.25051-1.05268-1.37698-0.82314
   0  -3 -10 3500.24  173.75   1 0.13792 0.04924-0.40876-1.21006-1.33920-0.71617
   0  -3 -10 3475.20  182.05   1 0.14810 0.06134-0.41023-1.21095-1.33765-0.71371
   0   3 -11  414.75   87.43   1 0.14522 0.45204-0.20368-1.08601-1.38454-0.77186
   0  -3 -11  542.84   75.31   1 0.14026 0.06197-0.35256-1.23403-1.35484-0.67296
   0  -3 -11  599.04   79.59   1 0.14694 0.07076-0.35385-1.23467-1.35379-0.67092
   0   3 -12   70.14   92.02   1 0.14648 0.46369-0.15427-1.11679-1.39078-0.71925
   0  -3 -12   56.38   83.40   1 0.14237 0.07447-0.29544-1.25708-1.36820-0.62749
   0  -4   012405.72  364.23   1 0.03941-0.21718-1.30797-1.30794-0.51690-0.47083
   0   4   012627.36  349.44   1-0.05927 0.19730-1.34639-1.34642 0.40408 0.35747
   0   4   012074.95  453.71   1-0.36597-0.10961 0.47630 0.47599-1.27231-1.31946
   0  -4   1  550.31   72.06   1 0.14470-0.12242-0.22227-0.14151-1.38174-1.39446
   0  -4  -1  608.17   57.93   1 0.08912-0.15718-1.03223-1.11219-0.95190-0.84728
   0   4   1  641.46   59.69   1 0.04077 0.28683-1.30306-1.22284-0.52909-0.63397
   0  -4   1  665.59   63.63   1-0.13489-0.40220-0.75462-0.67453 1.17979 1.16738
   0   4   1  622.23  100.63   1-0.78789-0.54224 0.73389 0.81370-0.90564-1.01163
   0  -4  -1  664.42  113.64   1-0.53323-0.77888 0.58424 0.50442-1.16357-1.05756
   0  -4  -1  570.20   55.55   1 0.13668-0.10948-1.09050-1.17038-0.87846-0.77316
   0   4  -2 1999.10  108.20   1 0.14882 0.42634-0.02974-0.19067-1.39875-1.32719
   0  -4   2 2010.31  114.29   1 0.12316-0.15440-0.67129-0.51059-1.23035-1.30192
   0  -4  -2 1992.94  110.05   1 0.10329-0.13259-0.90693-1.06711-1.07068-0.90732
   0   4   2 2192.77  110.64   1 0.06507 0.30096-1.19210-1.03192-0.74444-0.90780
   0  -4  -2 1928.32  172.86   1-0.85948-1.09441 0.77128 0.61132-0.80372-0.63882
   0  -4   2 1977.68  102.10   1 0.15014-0.12776-0.63257-0.47219-1.24774-1.31919
   0  -4  -2 1977.41  110.24   1 0.14466-0.09092-0.93981-1.09978-1.03700-0.87278
   0   4  -3 9176.60  259.20   1 0.14400 0.43191-0.24560-0.48671-1.37785-1.24744
   0  -4   3 9061.54  255.61   1 0.11219-0.17578-0.81216-0.57124-1.14339-1.27371
   0  -4  -3 9217.62  270.58   1 0.11114-0.11433-0.82415-1.06456-1.13488-0.91280
   0   4   3 8882.09  247.08   1 0.07281 0.29828-1.14681-0.90640-0.81184-1.03392
   0  -4   3 9217.48  256.22   1 0.14894-0.13954-0.77969-0.53923-1.16165-1.29201
   0  -4  -3 9441.79  259.90   1 0.14761-0.07739-0.84545-1.08551-1.11488-0.89175
   0   4   3 9444.10  259.45   1 0.13027 0.35527-1.16857-0.92838-0.77268-0.99570
   0   4  -4  333.14   54.13   1 0.14161 0.43990-0.31685-0.63813-1.36348-1.17422
   0  -4  -4  392.70   50.70   1 0.11680-0.09825-0.75675-1.07737-1.18034-0.89953
   0  -4   4  338.26   46.55   1 0.10457-0.19381-0.89416-0.57302-1.08124-1.27029
   0   4   4  430.87   49.41   1 0.07497 0.29002-1.13318-0.81255-0.83057-1.11140
   0  -4  -4  336.26   50.17   1 0.14907-0.06535-0.77177-1.09192-1.16691-0.88487
   0  -4   4  382.22   50.17   1 0.14705-0.15201-0.86699-0.54644-1.09829-1.28758
   0   4   4  400.33   55.52   1 0.13205 0.34646-1.14927-0.82898-0.80081-1.08273
   0   4  -511685.61  317.80   1 0.14092 0.44960-0.33551-0.73696-1.35908-1.11099
   0  -4  -511633.32  313.32   1 0.12140-0.08323-0.69612-1.09696-1.21665-0.87709
   0  -4   511165.58  293.56   1 0.09820-0.21061-0.95524-0.55388-1.02831-1.27610
   0   4   510766.43  286.81   1 0.07461 0.27924-1.13548-0.73464-0.82743-1.16699
   0   4  -511785.58  312.07   1 0.14643 0.45608-0.33207-0.73271-1.35935-1.11116
   0  -4  -511286.99  311.02   1 0.14982-0.05402-0.70729-1.10753-1.20700-0.86603
   0  -4   511379.83  299.30   1 0.14497-0.16468-0.93171-0.53107-1.04424-1.29244
   0   4   510786.93  298.61   1 0.13218 0.33600-1.14780-0.74742-0.80288-1.14368
   0   4  -6  452.05   55.10   1 0.14115 0.46022-0.32929-0.81091-1.36058-1.05364
   0  -4  -6  482.29   66.89   1 0.12536-0.06885-0.63872-1.11978-1.24734-0.84906
   0  -4   6  410.47   47.36   1 0.09234-0.22688-1.00612-0.52455-0.97915-1.28566
   0   4  -6  379.73   46.73   1 0.14629 0.46653-0.32668-0.80740-1.36067-1.05357
   0  -4  -6  366.83   46.56   1 0.15012-0.04313-0.64735-1.12767-1.24013-0.84026
   0   4  -7 1039.07   80.55   1 0.14189 0.47135-0.30911-0.87091-1.36523-0.99945
   0  -4  -7 1172.28   90.76   1 0.12888-0.05491-0.58281-1.14409-1.27408-0.81705
   0  -4  -7 1231.11   89.10   1 0.15008-0.03259-0.58969-1.15011-1.26857-0.80978
   0   4  -8   26.79   41.63   1 0.14290 0.48274-0.28008-0.92205-1.37137-0.94675
   0  -4  -8  -26.28   60.64   1 0.13206-0.04131-0.52746-1.16896-1.29764-0.78189
   0  -4  -8   31.29   43.20   1 0.14975-0.02234-0.53310-1.17359-1.29341-0.77570
   0   4  -9  536.93   67.72   1 0.14402 0.49426-0.24487-0.96701-1.37799-0.89451
   0  -4  -9  513.27   64.17   1 0.13485-0.02839-0.47402-1.19500-1.31782-0.74211
   0  -4  -9  588.06   75.22   1 0.14915-0.01237-0.47683-1.19742-1.31527-0.73864
   0   4 -10   55.10   53.72   1 0.14518 0.50580-0.20500-1.00732-1.38435-0.84204
   0  -4 -10  -97.96   71.22   1 0.13750-0.01536-0.41822-1.21937-1.33632-0.70176
   0  -4 -10   14.91   40.92   1 0.14828-0.00265-0.42041-1.22107-1.33448-0.69893
   0   4 -11   27.13   49.45   1 0.14631 0.51731-0.16138-1.04386-1.38999-0.78884
   0  -4 -11    4.01   56.02   1 0.13990-0.00257-0.36174-1.24305-1.35245-0.65905
   0  -4 -11   30.82   83.30   1 0.14715 0.00679-0.36350-1.24425-1.35121-0.65675
   0   4 -12 1600.07  112.02   1 0.14735 0.52875-0.11458-1.07723-1.39453-0.73452
   0  -4 -12 1562.64  109.61   1 0.14206 0.00997-0.30437-1.26586-1.36628-0.61404
   0   5  -2 5763.33  192.00   1 0.14973 0.49144 0.25940 0.09832-1.37471-1.31467
   0  -5   2 5761.42  213.89   1 0.12434-0.21739-0.65395-0.49318-1.23953-1.29964
   0  -5  -2 5648.94  198.09   1 0.10334-0.19672-0.90646-1.06658-1.07106-0.89624
   0   5   2 5556.19  187.04   1 0.05301 0.35308-1.25279-1.09268-0.63814-0.81297
   0   5   2 5606.64  254.11   1-1.00239-0.70336 0.83440 0.99428-0.52776-0.70443
   0  -5  -2 5678.53  299.41   1-0.71382-1.01285 0.69266 0.53278-0.99510-0.81843
   0  -5   2 5834.26  202.52   1 0.15013-0.19197-0.60632-0.44589-1.26071-1.32055
   0  -5  -2 5522.18  193.54   1 0.14440-0.15536-0.94650-1.10642-1.03094-0.85513
   0   5  -3 2654.04  136.67   1 0.14827 0.50036-0.06546-0.30671-1.39760-1.27872
   0  -5   3 2716.48  140.05   1 0.11255-0.23960-0.80793-0.56695-1.14635-1.26519
   0  -5  -3 2863.11  143.26   1 0.11092-0.17873-0.82663-1.06698-1.13311-0.89954
   0   5   3 2678.08  133.38   1 0.06389 0.35354-1.19859-0.95824-0.73407-0.96763
   0  -5  -3 2445.57  179.81   1-0.91018-1.19849 0.79586 0.55583-0.71953-0.48396
   0  -5   3 2838.77  141.18   1 0.14913-0.20354-0.76718-0.52666-1.16993-1.28869
   0  -5  -3 2443.00  125.79   1 0.14742-0.14177-0.85320-1.09322-1.10899-0.87426
   0   5  -4 7614.47  260.75   1 0.14563 0.50811-0.18828-0.50970-1.38669-1.20896
   0  -5  -4 7885.96  274.07   1 0.11650-0.16273-0.76046-1.08102-1.17799-0.88570
   0  -5   4 7754.60  264.56   1 0.10459-0.25799-0.89406-0.57286-1.08132-1.25890
   0   5   4 7653.99  254.61   1 0.06794 0.34717-1.17595-0.85540-0.76945-1.06175
   0  -5  -4 7870.85  378.94   1-1.01462-1.29222 0.83864 0.51846-0.49676-0.20229
   0  -5  -4 7950.40  277.23   1 0.14895-0.12966-0.77945-1.09956-1.16182-0.86817
   0  -5   4 7931.80  275.17   1 0.14723-0.21602-0.86015-0.53955-1.10363-1.28131
   0   5   4 8013.96  266.30   1 0.12750 0.40610-1.19589-0.87565-0.73015-1.02365
   0   5  -5 1098.59   78.39   1 0.14432 0.51718-0.23515-0.63674-1.37965-1.14308
   0  -5  -5 1287.59   84.92   1 0.12108-0.14772-0.70043-1.10121-1.21421-0.86317
   0  -5   5 1186.26   82.71   1 0.09801-0.27498-0.95691-0.55549-1.02678-1.26308
   0   5   5  980.71   73.42   1 0.06880 0.33762-1.17095-0.77017-0.77698-1.12801
   0  -5  -5 1139.00   83.21   1 0.14975-0.11827-0.71467-1.11486-1.20264-0.85009
   0  -5   5 1223.24   80.15   1 0.14511-0.22872-0.92783-0.52714-1.04768-1.28427
   0   5   5 1101.81   77.54   1 0.12848 0.39649-1.18666-0.78630-0.74491-1.09730
   0   5  -6  979.28   88.25   1 0.14398 0.52723-0.24636-0.72813-1.37773-1.08230
   0  -5  -6 1043.21   88.07   1 0.12505-0.13334-0.64335-1.12434-1.24500-0.83523
   0  -5   6  835.75   68.50   1 0.09203-0.29138-1.00872-0.52707-0.97651-1.27155
   0  -5  -6 1039.10   82.42   1 0.15010-0.10734-0.65439-1.13466-1.23644-0.82497
   0   5  -7 5567.58  249.94   1 0.14424 0.53788-0.23791-0.79985-1.37918-1.02493
   0  -5  -7 5905.21  262.23   1 0.12859-0.11938-0.58763-1.14884-1.27189-0.80339
   0  -5  -7 5652.58  264.33   1 0.15010-0.09676-0.59640-1.15675-1.26543-0.79504
   0   5  -8 8861.51  412.52   1 0.14484 0.54887-0.21725-0.85936-1.38252-0.96942
   0  -5  -8 9410.23  438.74   1 0.13179-0.10576-0.53239-1.17383-1.29567-0.76843
   0  -5  -8 8151.80  375.81   1 0.14980-0.08648-0.53949-1.17995-1.29076-0.76145
   0   5  -9  145.34   43.32   1 0.14563 0.56005-0.18829-0.91057-1.38669-0.91474
   0  -5  -9  129.19   66.80   1 0.13460-0.09283-0.47910-1.19992-1.31602-0.72877
   0  -5  -9  180.80   68.65   1 0.14922-0.07648-0.48294-1.20348-1.31303-0.72481
   0   5 -10 3330.53  196.87   1 0.14650 0.57131-0.15324-0.95570-1.39090-0.86011
   0  -5 -10 3315.50  185.87   1 0.13727-0.07977-0.42332-1.22432-1.33474-0.68865
   0  -5 -10 3481.80  188.89   1 0.14838-0.06674-0.42625-1.22687-1.33261-0.68546
   0   5 -11  580.53   74.45   1 0.14738 0.58257-0.11344-0.99607-1.39461-0.80498
   0  -5 -11  616.50  116.93   1 0.13969-0.06696-0.36684-1.24801-1.35109-0.64617
   0  -5 -11  584.20   85.94   1 0.14727-0.05726-0.36910-1.24980-1.34967-0.64362
   0  -5 -12  -20.06   46.81   1 0.14188-0.05438-0.30945-1.27079-1.36515-0.60138
   0  -6   013820.63  366.91   1 0.06497-0.31993-1.19269-1.19262-0.74352-0.67443
   0   6   012835.97  307.74   1-0.08306 0.30180-1.25133-1.25136 0.63784 0.56794
   0   6   013380.02  472.70   1-0.42585-0.04130 0.51565 0.51519-1.23785-1.30859
   0  -6   1 2289.78  184.44   1 0.14747-0.24802-0.10862-0.02757-1.39499-1.38466
   0  -6  -1 2411.89  125.32   1 0.09344-0.28122-0.99692-1.07676-0.98842-0.86085
   0   6   1 2417.31  116.54   1 0.00634 0.38070-1.39026-1.31008-0.21604-0.34395
   0   6   1 2660.82  200.25   1-0.71100-0.33717 0.69104 0.77069-0.99824-1.12778
   0  -6  -1 2218.68  199.55   1-0.32615-0.69997 0.44971 0.37001-1.29264-1.16305
   0   6  -1 2471.49  209.80   1-0.17592 0.21935 0.34671 0.26609-1.35218-1.36405
   0  -6  -1 2386.76  127.16   1 0.13786-0.23668-1.07315-1.15293-0.89939-0.77090
   0  -6   224447.85  694.74   1 0.12386-0.28206-0.66111-0.50028-1.23578-1.28441
   0  -6  -225448.61  693.82   1 0.10460-0.25964-0.89391-1.05396-1.08144-0.89515
   0   6   226253.48  700.71   1 0.04037 0.40419-1.30453-1.14409-0.52547-0.71220
   0  -6   225081.56  666.18   1-0.14274-0.54907-0.58233-0.42215 1.27282 1.22468
   0   6   224286.74  763.69   1-0.95428-0.59117 0.81551 0.97531-0.63547-0.82391
   0  -6  -226732.16  879.05   1-0.58717-0.95028 0.61761 0.45782-1.11952-0.93108
   0  -6   226204.63  706.07   1 0.15012-0.25616-0.60151-0.44103-1.26301-1.31127
   0  -6  -224920.18  674.88   1 0.14464-0.21931-0.94031-1.10019-1.03655-0.84914
   0   6  -322937.19  614.63   1 0.15014 0.56641 0.14355-0.09784-1.39154-1.28419
   0  -6  -321693.46  582.70   1 0.11155-0.24227-0.81945-1.05973-1.13824-0.89321
   0  -6   322221.29  601.65   1 0.11164-0.30470-0.81847-0.57742-1.13894-1.24632
   0   6   323136.01  617.50   1 0.05422 0.40806-1.24722-1.00695-0.64889-0.89392
   0  -6  -322880.40  802.20   1-0.78967-1.14207 0.73485 0.49491-0.90330-0.65596
   0  -6   324295.27  641.60   1 0.14912-0.26774-0.76791-0.52734-1.16946-1.27663
   0  -6  -323813.60  650.37   1 0.14748-0.20590-0.85083-1.09080-1.11080-0.86447
   0   6  -4 9415.09  286.50   1 0.14869 0.57536-0.03873-0.36030-1.39855-1.23236
   0  -6  -4 9295.35  286.39   1 0.11685-0.22656-0.75613-1.07663-1.18075-0.87698
   0  -6   4 9261.45  265.55   1 0.10357-0.32318-0.90417-0.58291-1.07298-1.23907
   0   6   4 9383.53  272.42   1 0.06022 0.40364-1.21792-0.89743-0.70183-1.00559
   0  -6  -4 8646.04  384.96   1-0.92036-1.26205 0.80056 0.48047-0.70113-0.39488
   0  -6  -4 9821.60  288.66   1 0.14895-0.19384-0.77884-1.09888-1.16223-0.85698
   0  -6   410005.76  289.06   1 0.14717-0.28027-0.86268-0.54202-1.10167-1.26776
   0   6  -5  737.14   67.99   1 0.14726 0.58431-0.11911-0.52086-1.39416-1.16911
   0  -6  -5  758.26   65.34   1 0.12127-0.21172-0.69784-1.09855-1.21568-0.85317
   0  -6   5  747.95   67.78   1 0.09697-0.34020-0.96625-0.56476-1.01809-1.24293
   0  -6  -5  634.25   98.45   1-0.99622-1.32720 0.83217 0.43194-0.54274-0.17760
   0  -6  -5  866.72   70.83   1 0.14975-0.18246-0.71499-1.11512-1.20246-0.83830
   0  -6   5  788.43   65.60   1 0.14499-0.29303-0.93107-0.53033-1.04481-1.26981
   0   6  -6 1914.41  114.62   1 0.14655 0.59399-0.15112-0.63303-1.39112-1.10724
   0  -6  -6 1699.29  114.69   1 0.12515-0.19742-0.64191-1.12284-1.24573-0.82449
   0  -6   6 1575.95   99.44   1 0.09098-0.35661-1.01733-0.53563-0.96762-1.25118
   0  -6  -6 1980.20  122.39   1 0.15010-0.17153-0.65525-1.13547-1.23599-0.81291
   0   6  -7 6926.25  216.85   1 0.14642 0.60425-0.15661-0.71870-1.39054-1.04780
   0  -6  -7 7328.83  211.61   1 0.12863-0.18353-0.58701-1.14816-1.27217-0.79220
   0  -6  -7 6200.60  198.26   1 0.15011-0.16094-0.59759-1.15790-1.26487-0.78288
   0   6  -8  492.58   69.26   1 0.14667 0.61489-0.14587-0.78813-1.39168-0.99010
   0  -6  -8  544.65   80.24   1 0.13179-0.16994-0.53236-1.17374-1.29568-0.75697
   0  -6  -8  450.57   64.17   1 0.14981-0.15066-0.54089-1.18130-1.29016-0.74926
   0   6  -9  746.71   84.00   1 0.14715 0.62575-0.12428-0.84671-1.39372-0.93330
   0  -6  -9  791.54  104.79   1 0.13457-0.15704-0.47962-1.20029-1.31582-0.71706
   0  -6  -9  616.07   71.42   1 0.14924-0.14065-0.48446-1.20494-1.31246-0.71265
   0   6 -10  -14.70   42.61   1 0.14774 0.63673-0.09489-0.89750-1.39596-0.87670
   0  -6 -10  -44.19   54.99   1 0.13723-0.14400-0.42417-1.22502-1.33447-0.67685
   0  -6 -10   67.65   56.98   1 0.14841-0.13090-0.42784-1.22842-1.33210-0.67336
   0   6 -11  989.22   97.21   1 0.14837 0.64775-0.05955-0.94233-1.39786-0.81975
   0  -6 -11  931.56  101.22   1 0.13965-0.13119-0.36795-1.24898-1.35080-0.63434
   0  -6 -11  829.79   91.12   1 0.14731-0.12142-0.37070-1.25136-1.34923-0.63158
   0   6 -12  774.13   90.37   1 0.14896 0.65873-0.01940-0.98235-1.39892-0.76197
   0  -6 -12 1077.02   92.75   1 0.14183-0.11862-0.31076-1.27197-1.36486-0.58956
   0  -7  -1   -3.94   71.51   1-0.25151-0.68942 0.39906 0.31944-1.32553-1.18414
   0  -7   242183.20 1059.00   1 0.12126-0.34884-0.69797-0.53708-1.21560-1.25276
   0  -7  -242029.50 1046.21   1 0.10689-0.32154-0.87041-1.03041-1.10022-0.90245
   0   7   240509.59  989.22   1 0.02707 0.45504-1.34696-1.18655-0.40557-0.60382
   0  -7   240613.96  993.67   1-0.12553-0.59596-0.89797-0.73771 1.07585 1.03930
   0   7   241528.42 1150.60   1-0.91912-0.49191 0.79999 0.95970-0.70341-0.90363
   0  -7  -244022.19 1327.68   1-0.47910-0.90631 0.55000 0.39028-1.20313-1.00291
   0  -7   241395.15 1022.02   1 0.15014-0.32032-0.62018-0.45965-1.25395-1.29060
   0  -7  -242316.08 1058.48   1 0.14531-0.28283-0.92241-1.08223-1.05242-0.85341
   0   7  -3 7129.92  248.02   1 0.14821 0.62867 0.37803 0.13649-1.34710-1.25127
   0  -7  -3 6293.79  234.54   1 0.11295-0.30506-0.80332-1.04354-1.14954-0.89304
   0  -7   3 7270.50  258.54   1 0.10918-0.37134-0.84589-0.60478-1.11897-1.21486
   0   7   3 6264.35  216.22   1 0.04393 0.46136-1.29111-1.05043-0.55737-0.81442
   0  -7  -3 6213.88  332.83   1-0.67349-1.08999 0.66932 0.42946-1.03824-0.77913
   0  -7   3 7318.89  253.13   1 0.14889-0.33216-0.78302-0.54241-1.15942-1.25500
   0  -7  -3 6810.14  248.78   1 0.14776-0.26980-0.83900-1.07890-1.11973-0.86181
   0  -7  -4  -14.77   72.32   1-0.81655-1.22232 0.74919 0.42918-0.86689-0.54887
   0  -7  -4   26.10   31.98   1 0.14909-0.25789-0.77030-1.09030-1.16788-0.85104
   0   7  -5   30.50   35.27   1 0.14936 0.65060 0.01329-0.38858-1.39895-1.18543
   0  -7  -5   80.88   48.61   1 0.12193-0.27524-0.68868-1.08932-1.22081-0.84684
   0  -7  -5   20.17   34.32   1 0.14981-0.24659-0.70849-1.10857-1.20630-0.83054
   0  -7   5    3.67   33.58   1 0.14458-0.35762-0.94186-0.54107-1.03515-1.24855
   0   7  -6   32.43   28.82   1 0.14863 0.66026-0.04287-0.52493-1.39844-1.12608
   0  -7  -6   57.15   32.93   1 0.12563-0.26113-0.63465-1.11552-1.24940-0.81669
   0  -7   6   43.84   35.59   1 0.08910-0.42267-1.03241-0.55063-0.95171-1.22380
   0  -7  -6  124.71   93.81   1-0.97034-1.35468 0.82216 0.34187-0.60168-0.16587
   0  -7  -6    8.43   30.48   1 0.15011-0.23570-0.65010-1.13028-1.23870-0.80403
   0   7  -7  452.66   59.53   1 0.14828 0.67030-0.06463-0.62686-1.39763-1.06643
   0  -7  -7  489.18   70.52   1 0.12898-0.24735-0.58112-1.14222-1.27484-0.78339
   0  -7  -7  415.22   63.31   1 0.15009-0.22514-0.59340-1.15366-1.26684-0.77326
   0   7  -8  124.60   44.33   1 0.14827 0.68067-0.06545-0.70785-1.39760-1.00756
   0  -7  -8  169.52   63.19   1 0.13206-0.23386-0.52752-1.16884-1.29762-0.74745
   0  -7  -8   87.77   41.50   1 0.14978-0.21487-0.53738-1.17772-1.29164-0.73914
   0   7  -9  917.40   89.89   1 0.14848 0.69127-0.05242-0.77500-1.39813-0.94924
   0  -7  -9  847.37   86.13   1 0.13477-0.22103-0.47568-1.19622-1.31724-0.70693
   0  -7  -9  860.50   94.50   1 0.14920-0.20487-0.48146-1.20190-1.31358-0.70216
   0   7 -10 3389.40  184.41   1 0.14883 0.70200-0.02960-0.83235-1.39875-0.89103
   0  -7 -10 2893.71  177.85   1 0.13738-0.20803-0.42087-1.22158-1.33550-0.66635
   0  -7 -10 3263.17  167.00   1 0.14836-0.19513-0.42521-1.22573-1.33295-0.66261
   0   7 -11 1283.81  146.74   1 0.14922 0.71278 0.00059-0.88233-1.39902-0.83245
   0  -7 -11 1473.11  162.42   1 0.13976-0.19526-0.36515-1.24602-1.35154-0.62356
   0  -7 -11 1110.84  140.48   1 0.14726-0.18566-0.36834-1.24896-1.34988-0.62063
   0   7 -12 2523.47  140.15   1 0.14959 0.72355 0.03662-0.92647-1.39850-0.77309
   0  -7 -12 3024.30  151.72   1 0.14192-0.18272-0.30836-1.26942-1.36539-0.57857
   0  -8   0  236.06   39.41   1 0.09096-0.42248-1.01744-1.01692-0.96751-0.87573
   0   8   0  252.12   35.21   1-0.10640 0.40674-1.09739-1.09746 0.87404 0.78083
   0   8   0  319.67  103.17   1-0.48462 0.02811 0.55352 0.55286-1.19930-1.29349
   0  -8   0  265.28   41.87   1 0.12888-0.38462-1.18268-1.18239-0.75114-0.65844
   0  -8  -115039.34  441.59   1 0.10337-0.39965-0.90615-0.98586-1.07132-0.92082
   0   8   116813.26  459.08   1-0.02727 0.47539-1.40330-1.32315 0.09765-0.05329
   0   8   116158.10  587.17   1-0.69770-0.19568 0.68340 0.76288-1.01278-1.16587
   0   8  -116242.28  597.08   1-0.29194 0.23152 0.42663 0.34586-1.30855-1.34399
   0  -8  -116540.68  613.22   1-0.18701-0.68901 0.35445 0.27490-1.34868-1.19551
   0  -8  -115330.13  456.73   1 0.14219-0.36072-0.99681-1.07650-0.98270-0.83102
   0  -8   2 9974.78  305.57   1 0.11552-0.41876-0.77258-0.61163-1.17017-1.19587
   0  -8  -210584.24  311.25   1 0.11003-0.38258-0.83652-0.99645-1.12591-0.91666
   0   8   210051.21  263.58   1 0.01327 0.50540-1.37881-1.21838-0.27978-0.48954
   0  -8   2 9817.67  271.75   1-0.09605-0.63064-1.17472-1.01446 0.76833 0.74344
   0   8   210035.73  376.16   1-0.89529-0.40399 0.78884 0.94847-0.74547-0.95747
   0  -8  -210330.26  476.59   1-0.38618-0.87745 0.48966 0.32996-1.26120-1.04917
   0   8  -2 9674.40  408.41   1-0.13606 0.39813 0.31868 0.15776-1.36363-1.34020
   0  -8   210325.28  294.41   1 0.15007-0.38458-0.66477-0.50419-1.23090-1.25595
   0  -8  -3 2468.12  123.15   1 0.11502-0.36717-0.77864-1.01879-1.16621-0.89823
   0  -8   3 2933.68  134.35   1 0.10470-0.43999-0.89285-0.65167-1.08231-1.16673
   0   8   3 2794.87  131.99   1 0.03293 0.51451-1.32972-1.08905-0.45861-0.72718
   0  -8   3 3032.83  133.57   1-0.14057-0.68592-0.63777-0.39750 1.24620 1.16235
   0  -8  -3 3116.11  248.96   1-0.56627-1.04685 0.60477 0.36500-1.13715-0.86627
   0  -8  -3 2598.58  140.57   1 0.14823-0.33352-0.81801-1.05788-1.13508-0.86557
   0  -8   3 3272.78  149.92   1 0.14832-0.39692-0.81373-0.57307-1.13814-1.22212
   0   8  -4 3296.14  137.19   1 0.14906 0.70409 0.32300 0.00114-1.36125-1.21811
   0  -8  -4 3566.48  150.13   1 0.11925-0.35252-0.72507-1.04543-1.19983-0.87312
   0  -8   4 3142.59  131.68   1 0.09773-0.45739-0.95947-0.63808-1.02441-1.16755
   0   8   4 2875.66  124.32   1 0.04288 0.51392-1.29515-0.97423-0.54800-0.87539
   0  -8  -4 3151.21  255.30   1-0.71142-1.18129 0.69128 0.37136-0.99777-0.66798
   0  -8  -4 2746.52  133.37   1 0.14932-0.32185-0.75407-1.07402-1.17840-0.84997
   0  -8   4 3454.36  138.42   1 0.14612-0.40970-0.89850-0.57775-1.07280-1.21569
   0   8  -5  987.82   80.02   1 0.15014 0.71556 0.16245-0.23957-1.38946-1.18748
   0  -8  -5  962.37   79.68   1 0.12302-0.33833-0.67316-1.07375-1.22933-0.84389
   0  -8   5 1006.87   75.37   1 0.09182-0.47371-1.01043-0.60882-0.97475-1.17664
   0  -8  -5  736.62  130.25   1-0.81754-1.27670 0.74971 0.34964-0.86550-0.47681
   0  -8  -5  934.56   75.47   1 0.14991-0.31068-0.69532-1.09536-1.21392-0.82657
   0  -8   5  927.76   77.50   1 0.14383-0.42257-0.96062-0.55978-1.01787-1.21968
   0   8  -6 1168.66   79.25   1 0.14991 0.72572 0.07896-0.40324-1.39672-1.13590
   0  -8  -6 1068.59  108.75   1 0.12647-0.32447-0.62171-1.10251-1.25580-0.81162
   0  -8   6  970.11   85.72   1 0.08627-0.48968-1.05429-0.57244-0.92768-1.18831
   0  -8  -6  948.83  160.82   1-0.89016-1.33859 0.78637 0.30616-0.75417-0.30658
   0  -8  -6 1147.96   82.95   1 0.15013-0.29987-0.63905-1.11917-1.24443-0.79817
   0   8  -7 8496.68  399.85   1 0.14961 0.73581 0.03859-0.52378-1.39846-1.07878
   0  -8  -7 9439.37  430.66   1 0.12964-0.31088-0.57010-1.13112-1.27973-0.77682
   0  -8  -7 8931.92  410.82   1 0.15006-0.28937-0.58387-1.14409-1.27127-0.76608
   0   8  -8   26.92   51.74   1 0.14948 0.74606 0.02450-0.61804-1.39879-1.02028
   0  -8  -8  -65.43   49.07   1 0.14971-0.27913-0.52900-1.16929-1.29510-0.73100
   0   8  -9   -3.04   36.89   1 0.14951 0.75648 0.02770-0.69502-1.39873-0.96137
   0  -8  -9    5.17   64.02   1 0.13518-0.28480-0.46736-1.18776-1.32017-0.69834
   0  -8  -9  -33.39   56.52   1 0.14911-0.26916-0.47395-1.19433-1.31631-0.69330
   0   8 -10   43.95   72.43   1 0.14965 0.76701 0.04301-0.75988-1.39832-0.90212
   0  -8 -10  111.02   81.43   1 0.13771-0.27189-0.41346-1.21402-1.33778-0.65710
   0  -8 -10   49.77   46.44   1 0.14824-0.25944-0.41837-1.21885-1.33511-0.65319
   0   8 -11  833.20  113.45   1 0.14984 0.77759 0.06732-0.81574-1.39734-0.84230
   0  -8 -11  647.45   93.11   1 0.14003-0.25918-0.35847-1.23921-1.35330-0.61379
   0  -8 -11  686.38  121.48   1 0.14712-0.24998-0.36203-1.24258-1.35160-0.61076
   0  -9  -1  755.22   71.10   1 0.10966-0.45754-0.84057-0.92021-1.12293-0.96094
   0   9   1  770.58   66.49   1-0.04378 0.52303-1.38303-1.30287 0.25472 0.09226
   0   9   1  717.15  110.84   1-0.70234-0.13623 0.68607 0.76548-1.00776-1.17262
   0   9  -1  808.09  120.37   1-0.34128 0.24627 0.45985 0.37901-1.28515-1.33238
   0  -9  -1  769.62  122.78   1-0.12929-0.69538 0.31389 0.23442-1.36539-1.20044
   0  -9  -1  657.55   67.30   1 0.14478-0.42232-0.93666-1.01629-1.03983-0.87655
   0  -9  -2 8222.88  232.06   1 0.11389-0.44290-0.79229-0.95215-1.15708-0.93637
   0  -9   2 7605.67  227.02   1 0.10373-0.49474-0.90262-0.74159-1.07428-1.08850
   0   9   2 7548.66  191.97   1-0.00095 0.55531-1.39909-1.23870-0.14861-0.36989
   0  -9   2 8131.25  206.95   1-0.05202-0.65075-1.36578-1.20550 0.33393 0.32069
   0   9   2 7404.34  293.11   1-0.88054-0.32515 0.78171 0.94126-0.77014-0.99390
   0  -9  -2 7931.02  359.69   1-0.30444-0.85980 0.43509 0.27546-1.30290-1.07907
   0   9  -2 7650.10  336.87   1-0.19743 0.40085 0.36171 0.20071-1.34527-1.33363
   0  -9   2 7660.05  221.64   1 0.14950-0.44934-0.73937-0.57874-1.18765-1.20113
   0  -9  -2 7885.32  215.78   1 0.14742-0.40909-0.85286-1.01258-1.10925-0.88706
   0  -9  -3  661.19   67.03   1 0.11768-0.42869-0.74553-0.98561-1.18738-0.90793
   0  -9   3  774.31   70.92   1 0.09732-0.51156-0.96316-0.72192-1.02098-1.09393
   0   9   3  658.20   56.71   1 0.02132 0.56705-1.36170-1.12106-0.35334-0.63343
   0  -9   3  796.59   60.58   1-0.12549-0.73494-0.89839-0.65801 1.07550 1.00320
   0   9   3  819.69  118.34   1-1.01942-0.47474 0.84021 1.07991-0.48412-0.76678
   0  -9  -3  687.60  121.25   1-0.46874-1.01341 0.54336 0.30367-1.21019-0.92753
   0  -9  -3  860.38   72.74   1 0.14880-0.39713-0.78790-1.02771-1.15611-0.87500
   0  -9   3  787.00   70.65   1 0.14720-0.46223-0.86155-0.62083-1.10255-1.17492
   0  -9  -4 7575.63  258.23   1 0.12121-0.41475-0.69873-1.01903-1.21517-0.87698
   0  -9   4 7055.47  245.45   1 0.09221-0.52709-1.00724-0.68578-0.97801-1.10969
   0   9   4 6522.12  225.07   1 0.03327 0.56845-1.32867-1.00776-0.46161-0.80051
   0  -9   4 7180.11  235.75   1-0.14428-0.76451-0.53732-0.21697 1.29229 1.16103
   0  -9  -4 7714.33  397.85   1-0.60960-1.14356 0.63126 0.31142-1.09975-0.75818
   0  -9  -4 7151.13  264.96   1 0.14960-0.38575-0.73016-1.05006-1.19333-0.85330
   0  -9   4 7021.26  247.62   1 0.14492-0.47509-0.93318-0.61237-1.04294-1.17423
   0   9  -5  551.65   59.84   1 0.14899 0.77860 0.32822-0.07395-1.36001-1.16955
   0  -9  -5  573.87   67.98   1 0.12452-0.40102-0.65137-1.05189-1.24088-0.84395
   0  -9   5  557.72   57.71   1 0.08728-0.54244-1.04658-0.64490-0.93626-1.12668
   0  -9  -5  466.05  107.70   1-0.72052-1.24375 0.69647 0.29649-0.98758-0.58712
   0  -9  -5  505.29   68.37   1 0.15002-0.37475-0.67550-1.07549-1.22504-0.82610
   0  -9   5  485.37   55.85   1 0.14262-0.48796-0.98774-0.58685-0.99175-1.18197
   0  -9  -6   88.06   44.26   1 0.12764-0.38748-0.60316-1.08390-1.26470-0.80904
   0  -9  -6   32.34   44.30   1 0.15014-0.36405-0.62209-1.10216-1.25300-0.79514
   0  -9   6   25.43   30.47   1 0.14023-0.50094-1.03418-0.55320-0.94359-1.19272
   0   9  -7 2031.97  124.81   1 0.15014 0.80053 0.15356-0.40896-1.39048-1.08234
   0  -9  -7 1909.67  134.12   1 0.13057-0.37412-0.55398-1.11494-1.28670-0.77231
   0  -9  -7 2016.78  148.13   1 0.14999-0.35362-0.56902-1.12917-1.27800-0.76121
   0   9  -8    6.72   42.56   1 0.15010 0.81087 0.12449-0.51819-1.39339-1.02639
   0  -9  -8  -11.60   68.86   1 0.13320-0.36135-0.50620-1.14628-1.30597-0.73145
   0  -9  -8   53.80   50.38   1 0.14959-0.34344-0.51574-1.15600-1.30045-0.72476
   0   9  -9  382.17   60.94   1 0.15008 0.82124 0.11656-0.60631-1.39408-0.96824
   0  -9  -9  357.35   66.23   1 0.13580-0.34837-0.45469-1.17493-1.32453-0.69116
   0  -9  -9  366.11   92.06   1 0.14894-0.33351-0.46192-1.18226-1.32061-0.68599
   0   9 -10 6292.23  277.49   1 0.15010 0.83165 0.12336-0.67968-1.39348-0.90881
   0  -9 -10 5226.81  239.47   1 0.13822-0.33557-0.40196-1.20238-1.34122-0.64901
   0  -9 -10 6697.59  294.34   1 0.14804-0.32383-0.40731-1.20773-1.33855-0.64503
   0   9 -11 1353.83  116.44   1 0.15013 0.84207 0.14101-0.74220-1.39181-0.84829
   0  -9 -11 1286.49  118.01   1 0.14044-0.32295-0.34793-1.22853-1.35601-0.60496
   0  -9 -11 1287.42   99.07   1 0.14689-0.31440-0.35172-1.23223-1.35434-0.60191
   0 -10   0 2123.48  145.73   1 0.11788-0.52393-0.74293-0.74229-1.18900-1.07427
   0  10   0 1909.16  100.83   1-0.12903 0.51240-0.84948-0.84955 1.11413 0.99762
   0  10   0 2024.48  179.55   1-0.54288 0.09803 0.59026 0.58943-1.15603-1.27377
   0 -10   0 1965.78  149.40   1 0.14441-0.49747-0.94643-0.94592-1.03101-0.91504
   0 -10  -1 8453.34  235.50   1 0.11655-0.51484-0.75978-0.83935-1.17842-1.00497
   0  10   1 8535.48  196.50   1-0.05995 0.57076-1.34434-1.26431 0.41073 0.23518
   0  10   1 8694.84  332.61   1-0.71150-0.08130 0.69133 0.77065-0.99768-1.17433
   0  10  -1 8160.59  346.35   1-0.38686 0.26478 0.49011 0.40919-1.26083-1.31984
   0 -10  -1 8483.09  259.34   1 0.14726-0.48403-0.85918-0.93876-1.10439-0.92951
   0 -10  -2  269.17   46.32   1 0.11832-0.50265-0.73731-0.89710-1.19245-0.96025
   0  10   2  269.21   38.11   1-0.01557 0.60484-1.40682-1.24644-0.01239-0.24518
   0  10   2  283.00   79.95   1-0.87286-0.25338 0.77794 0.93741-0.78260-1.01813
   0  10  -2  267.37  112.48   1-0.25368 0.40869 0.40055 0.23947-1.32466-1.32483
   0 -10  -2  222.84  111.24   1-0.23126-0.85071 0.38513 0.22558-1.33332-1.09770
   0 -10  -2  203.45   42.15   1 0.14858-0.47213-0.80038-0.96005-1.14754-0.91375
   0 -10   2  299.37   49.46   1 0.14742-0.51561-0.85291-0.69223-1.10922-1.11108
   0 -10  -3 3427.05  171.18   1 0.12083-0.48972-0.70385-0.94386-1.21224-0.92132
   0 -10   3 2806.66  144.22   1 0.08503-0.58804-1.06365-0.82234-0.91705-0.97853
   0  10   3 2913.81  134.91   1 0.00913 0.61902-1.38601-1.14535-0.24179-0.53340
   0 -10   3 3044.61  133.93   1-0.09990-0.77349-1.14786-0.90747 0.80746 0.74682
   0  10   3 3353.76  190.66   1-1.00435-0.39558 0.83510 1.07472-0.52290-0.81734
   0 -10  -3 3085.63  251.50   1-0.38023-0.98895 0.48573 0.24603-1.26452-0.97004
   0  10  -3 3283.91  231.71   1-0.14675 0.52636 0.32622 0.08499-1.36073-1.30202
   0 -10  -3 3220.03  174.03   1 0.14939-0.46073-0.74837-0.98813-1.18201-0.88931
   0 -10   3 3130.28  155.44   1 0.14508-0.52853-0.92876-0.68800-1.04684-1.10764
   0  10   4    2.80   17.87   1 0.02305 0.62238-1.35750-1.03662-0.36903-0.71945
   0 -10  -4   44.00  109.23   1-0.51317-1.11123 0.57163 0.25187-1.17875-0.82540
   0 -10  -4   49.06   46.37   1 0.14989-0.44966-0.69841-1.01827-1.21214-0.86052
   0 -10  -5 1773.73  116.50   1 0.12636-0.46335-0.62329-1.02374-1.25503-0.84663
   0 -10   5 1622.58  103.63   1 0.08095-0.61295-1.09309-0.69134-0.88213-1.06107
   0 -10   5 1675.65  118.27   1-0.14499-0.84009-0.51439-0.11396 1.30150 1.12285
   0 -10  -5 1639.58   96.60   1 0.15012-0.43884-0.64891-1.04885-1.23933-0.82878
   0 -10   5 1597.20   99.92   1 0.14081-0.55396-1.02364-0.62269-0.95492-1.13355
   0  10  -6  407.07   59.76   1 0.14844 0.85262 0.36471-0.11778-1.35073-1.11298
   0 -10  -6  477.60   82.88   1 0.12911-0.45019-0.57901-1.05969-1.27578-0.80866
   0 -10   6  359.00   53.92   1 0.07700-0.62731-1.11995-0.63798-0.84814-1.08581
   0 -10  -6  340.85   63.13   1 0.15011-0.42827-0.59915-1.07918-1.26414-0.79467
   0 -10   6  293.03   50.86   1 0.13850-0.56685-1.06313-0.58210-0.91111-1.14865
   0  10  -7 9449.12  305.19   1 0.14954 0.86411 0.28069-0.28198-1.37055-1.07394
   0 -10  -710544.23  347.75   1 0.13177-0.43711-0.53277-1.09368-1.29551-0.76965
   0 -10  -7 9452.50  334.42   1 0.14987-0.41793-0.54877-1.10889-1.28682-0.75846
   0  10  -8 1608.35  115.54   1 0.14991 0.87486 0.23498-0.40786-1.37908-1.02363
   0 -10  -8 1960.39  129.78   1 0.13418-0.42456-0.48738-1.12731-1.31301-0.72697
   0 -10  -8 2061.32  143.43   1 0.14940-0.40782-0.49754-1.13775-1.30754-0.72026
   0  10  -9  397.27   71.85   1 0.15001 0.88536 0.21459-0.50842-1.38239-0.96809
   0 -10  -9  490.88   86.25   1 0.13661-0.41175-0.43766-1.15776-1.33017-0.68527
   0 -10  -9  303.47   58.35   1 0.14869-0.39795-0.44532-1.16559-1.32632-0.68012
   0  10 -10   88.06   55.72   1 0.15003 0.89576 0.21185-0.59133-1.38281-0.90967
   0 -10 -10  196.91   78.16   1 0.13888-0.39908-0.38637-1.18665-1.34572-0.64199
   0 -10 -10   68.15   60.99   1 0.14775-0.38831-0.39196-1.19234-1.34317-0.63804
   0 -10 -11  665.08   83.04   1 0.14100-0.38658-0.33351-1.21396-1.35958-0.59699
   0 -10 -11  501.57   75.57   1 0.14655-0.37892-0.33738-1.21783-1.35802-0.59399
   0  11   0   36.43   88.44   1-0.57169 0.13331 0.60811 0.60721-1.13266-1.26216
   0 -11  -1  135.68   47.48   1 0.12387-0.57170-0.66086-0.74037-1.23591-1.05097
   0  11   1  145.00   28.56   1-0.07608 0.61877-1.28465-1.20463 0.56870 0.38150
   0  11   1  205.05   94.70   1-0.72390-0.02961 0.69840 0.77764-0.98374-1.17216
   0  11  -1  210.17   90.65   1-0.42957 0.28617 0.51807 0.43707-1.23556-1.30638
   0 -11  -1  149.07   40.65   1 0.14924-0.54624-0.75992-0.83946-1.17464-0.98817
   0  11   2  138.00   76.25   1-0.87066-0.18708 0.77685 0.93624-0.78613-1.03345
   0  11  -2  -38.39   69.86   1-0.30589 0.42058 0.43607 0.27492-1.30224-1.31419
   0 -11  -3  944.75   81.04   1 0.12439-0.55034-0.65319-0.89314-1.23993-0.93753
   0 -11   3  825.67   81.28   1 0.06140-0.67586-1.21184-0.97046-0.71220-0.76220
   0  11   3  811.47   70.26   1-0.00360 0.67043-1.40147-1.16085-0.12409-0.42721
   0  11   3  871.65   97.50   1-0.99405-0.32120 0.83137 1.07090-0.54792-0.85413
   0  11  -3  939.37  141.96   1-0.20418 0.53302 0.36640 0.12509-1.34299-1.29606
   0 -11  -3  793.35   76.58   1 0.14988-0.52443-0.69874-0.93845-1.21195-0.90765
   0 -11   3  955.38   79.12   1 0.14103-0.59677-1.01952-0.77869-0.95929-1.00848
   0 -11  -4 2073.44  130.58   1 0.12631-0.53801-0.62419-0.94437-1.25458-0.89345
   0 -11   4 1968.09  117.41   1 0.07181-0.67585-1.15294-0.83135-0.80320-0.91194
   0  11   4 1621.96   93.37   1 0.01224 0.67573-1.38071-1.05982-0.27030-0.63223
   0 -11   4 1767.73   96.84   1-0.11748-0.86593-0.99313-0.67263 0.98967 0.88163
   0 -11  -4 2177.83  123.97   1 0.15009-0.51364-0.65845-0.97825-1.23429-0.87106
   0 -11   4 1948.09  107.63   1 0.13986-0.60852-1.04064-0.71973-0.93651-1.04462
   0 -11  -5  576.05   65.47   1 0.12852-0.52538-0.58878-0.98918-1.27137-0.85150
   0 -11   5  667.49   65.12   1 0.07216-0.68592-1.15082-0.74901-0.80620-0.97367
   0 -11   5  649.12   56.74   1-0.13714-0.89639-0.71206-0.31162 1.20570 1.03871
   0 -11  -5  654.58   75.18   1 0.15014-0.50301-0.61531-1.01520-1.25635-0.83420
   0 -11   5  642.19   63.09   1 0.13814-0.62082-1.06882-0.66782-0.90449-1.07151
   0 -11  -6 2818.53  155.48   1 0.13085-0.51263-0.54915-1.02977-1.28875-0.81015
   0 -11   6 2547.93  129.19   1-0.14442-0.91440-0.53299-0.05247 1.29407 1.06801
   0 -11  -6 2937.29  158.30   1 0.15000-0.49257-0.57005-1.05001-1.27753-0.79648
   0  11  -7 2682.99  147.71   1 0.14739 0.92614 0.42031-0.14250-1.33460-1.04953
   0 -11  -7 2828.00  176.85   1 0.13304-0.50027-0.50922-1.06883-1.30481-0.76608
   0 -11  -7 2477.00  151.98   1 0.14966-0.48233-0.52298-1.08304-1.29755-0.75758
   0  11  -8   96.41   50.07   1 0.14858 0.93772 0.35642-0.28657-1.35293-1.00901
   0 -11  -8   93.07   69.21   1 0.13536-0.48757-0.46380-1.10359-1.32140-0.72383
   0 -11  -8  153.65   67.47   1 0.14911-0.47230-0.47428-1.11442-1.31620-0.71731
   0 -11  -9   47.95   70.93   1 0.13759-0.47495-0.41621-1.13617-1.33693-0.68051
   0 -11  -9    8.76   42.34   1 0.14834-0.46248-0.42402-1.14426-1.33333-0.67552
   0 -11 -10  289.54   83.40   1 0.13970-0.46245-0.36663-1.16675-1.35116-0.63589
   0 -11 -10  394.19   60.52   1 0.14734-0.45290-0.37223-1.17255-1.34880-0.63209
   0  12   011440.47  544.87   1-0.60028 0.16881 0.62561 0.62462-1.10808-1.24935
   0 -12  -111978.87  492.92   1 0.13145-0.62831-0.53855-0.61799-1.29314-1.09675
   0  12   110974.23  426.46   1-0.09220 0.66680-1.19959-1.11958 0.72939 0.53054
   0  12   112142.53  553.72   1-0.73867 0.01970 0.70674 0.78590-0.96666-1.16684
   0  12  -112723.63  578.43   1-0.46967 0.31014 0.54396 0.46283-1.20957-1.29196
   0 -12  -110548.28  477.46   1 0.15014-0.60952-0.63033-0.70982-1.24888-1.05079
   0 -12  -2 1185.46   89.46   1 0.12840-0.62093-0.59070-0.75037-1.27049-1.01534
   0  12   2 1178.46   89.17   1-0.04589 0.70283-1.37907-1.21870 0.27501 0.01919
   0  12   2 1277.38  124.58   1-0.87271-0.12504 0.77787 0.93717-0.78284-1.04193
   0  12  -2 1617.53  189.77   1-0.35483 0.43573 0.46889 0.30766-1.27820-1.30193
   0 -12  -2 1087.45  114.28   1 0.15011-0.59897-0.65254-0.81212-1.23741-0.98043
   0 -12  -3  178.85   45.88   1 0.12827-0.61064-0.59282-0.83271-1.26951-0.95564
   0  12   3  153.86   35.49   1-0.01687 0.72131-1.40687-1.16624-0.00023-0.31486
   0  12   3  150.97   64.39   1-0.98796-0.25101 0.82908 1.06852-0.56223-0.88022
   0  12  -3  125.42  134.43   1-0.25819 0.54310 0.40363 0.16225-1.32287-1.28773
   0 -12  -3  167.30   40.85   1 0.15014-0.58837-0.63789-0.87755-1.24503-0.92913
   0 -12   3  170.32   43.32   1 0.13249-0.66955-1.14423-0.90348-0.80793-0.84556
   0 -12  -4  849.66   90.88   1 0.12933-0.59917-0.57535-0.89546-1.27742-0.90481
   0 -12   4  723.40   84.76   1 0.05132-0.76068-1.26038-0.93924-0.62318-0.72024
   0 -12   4  786.61   84.94   1-0.08862-0.90122-1.22103-0.90052 0.69338 0.59700
   0  12  -4  521.12  157.13   1-0.18026 0.63176 0.34974 0.02820-1.35082-1.25683
   0 -12  -4  801.05   87.93   1 0.15013-0.57779-0.60962-0.92937-1.25911-0.88429
   0 -12   4  827.31   82.11   1 0.13475-0.67782-1.11661-0.79566-0.84531-0.94182
   0 -12  -5  200.47   57.67   1 0.13094-0.58714-0.54758-0.94791-1.28941-0.85807
   0 -12   5  124.79   35.58   1-0.12374-0.94705-0.92086-0.52025 1.05653 0.90109
   0 -12  -5  149.51   51.86   1 0.15002-0.56732-0.57428-0.97411-1.27564-0.84190
   0 -12  -6  634.60   89.15   1 0.13265-0.57523-0.51652-0.99581-1.30198-0.81056
   0 -12   6 1050.79  102.29   1-0.13714-0.97126-0.71223-0.23171 1.20560 0.99121
   0 -12  -6  861.23   79.40   1 0.14976-0.55700-0.53446-1.01438-1.29286-0.80020
   0 -12  -7  311.39   59.29   1 0.13467-0.56283-0.47765-1.03710-1.31654-0.76627
   0 -12   7  147.37   42.32   1-0.14294-0.98780-0.57702-0.01642 1.27521 1.00176
   0 -12  -7  243.83   52.45   1 0.14933-0.54685-0.49140-1.05141-1.30988-0.75831
   0 -12  -8 1313.68  125.81   1 0.13671-0.55040-0.43536-1.07500-1.33090-0.72180
   0 -12  -8 1131.72  101.15   1 0.14870-0.53690-0.44575-1.08585-1.32617-0.71569
   0 -12  -9  503.10  101.04   1 0.13872-0.53801-0.39024-1.11004-1.34463-0.67667
   0 -12  -9  428.79   65.19   1 0.14786-0.52715-0.39787-1.11805-1.34141-0.67201
   0 -12 -10  711.89  107.50   1 0.14065-0.52569-0.34266-1.14263-1.35733-0.63054
   0 -12 -10  594.34   70.18   1 0.14680-0.51763-0.34797-1.14823-1.35532-0.62701
   0  13   0   27.17  125.01   1-0.62864 0.20455 0.64274 0.64166-1.08225-1.23530
   0 -13  -1 7048.69  420.93   1 0.13870-0.68532-0.39066-0.46893-1.34450-1.13577
   0  13   1 6579.53  322.18   1-0.10846 0.71469-1.07993-0.99992 0.89527 0.68477
   0  13   1 6935.61  412.33   1-0.75520 0.06726 0.71597 0.79505-0.94688-1.15884
   0  13  -1 7553.45  450.31   1-0.50831 0.33559 0.56856 0.48734-1.18233-1.27648
   0 -13  -1 6419.72  352.67   1 0.14877-0.67509-0.45045-0.52988-1.32457-1.11491
   0 -13  -2  134.00   51.02   1 0.13350-0.68012-0.50048-0.65893-1.30815-1.04057
   0  13   2  179.45   34.25   1-0.06148 0.75095-1.33965-1.17953 0.42559 0.15604
   0  13   2  235.01   96.36   1-0.87808-0.06632 0.78051 0.93973-0.77415-1.04501
   0  13  -2  220.54  132.76   1-0.40109 0.45356 0.49947 0.33816-1.25267-1.28821
   0 -13  -2  187.31   51.99   1 0.14988-0.66339-0.55051-0.71003-1.28609-1.01751
   0 -13  -3 4935.90  232.89   1 0.13238-0.67072-0.52158-0.76141-1.29999-0.97465
   0  13   3 4179.27  194.80   1-0.03068 0.77165-1.40061-1.16000 0.12995-0.19620
   0  13   3 4733.45  253.25   1-0.98545-0.18441 0.82812 1.06748-0.56802-0.89778
   0  13  -3 5516.32  325.46   1-0.30930 0.55608 0.43837 0.19691-1.30066-1.27732
   0 -13  -3 4502.13  229.68   1 0.14997-0.65272-0.56405-0.80365-1.28020-0.95270
   0 -13  -4  567.74   72.83   1 0.13258-0.66011-0.51800-0.83804-1.30140-0.91733
   0  13  -4  365.85  175.24   1-0.23389 0.64223 0.38695 0.06533-1.33234-1.25013
   0 -13  -4  547.25   79.22   1 0.14988-0.64222-0.55095-0.87064-1.28590-0.89948
   0 -13  -5   74.00   58.45   1 0.13338-0.64908-0.50280-0.90177-1.30727-0.86316
   0  13  -5   69.75  170.82   1-0.17400 0.71284 0.34536-0.05640-1.35277-1.21170
   0 -13  -6  178.75   50.92   1 0.13482-0.63725-0.47470-0.95384-1.31759-0.81463
   0  13  -6  224.05  129.83   1-0.12813 0.76944 0.31307-0.16885-1.36570-1.16576
   0 -13  -6  256.33   54.21   1 0.14933-0.62161-0.49195-0.97182-1.30966-0.80542
   0 -13  -7 1546.37  127.79   1 0.13647-0.62521-0.44053-0.99984-1.32922-0.76744
   0 -13  -7 1422.14  134.20   1 0.14882-0.61154-0.45370-1.01365-1.32347-0.76030
   0 -13  -8 2479.59  159.95   1 0.13822-0.61308-0.40185-1.04135-1.34125-0.72061
   0 -13  -8 2730.42  185.15   1 0.14812-0.60166-0.41169-1.05174-1.33721-0.71513
   0 -13  -9 4391.66  201.36   1 0.13998-0.60093-0.35959-1.07924-1.35301-0.67353
   0 -13  -9 4219.64  269.22   1 0.14722-0.59198-0.36663-1.08677-1.35036-0.66936
   0  14   023943.35  547.97   1-0.65676 0.24051 0.65948 0.65833-1.05513-1.21995
   0  14   1 7732.44  395.20   1-0.77306 0.11350 0.72582 0.80481-0.92471-1.14846
   0  14  -1 7365.15  428.72   1-0.54546 0.36254 0.59187 0.51056-1.15400-1.25994
   0 -14  -2  152.44   53.67   1 0.13895-0.73887-0.38486-0.54317-1.34615-1.06704
   0  14   2  147.18   78.76   1-0.88608-0.01023 0.78441 0.94354-0.76100-1.04364
   0  14  -2   58.10  134.45   1-0.44512 0.47363 0.52815 0.36677-1.22575-1.27306
   0 -14  -2  203.69   53.99   1 0.14828-0.72918-0.42050-0.57997-1.33445-1.05427
   0 -14  -3    5.96   41.36   1 0.13638-0.73104-0.44253-0.68101-1.32858-0.99063
   0  14   3   38.89   63.26   1-0.98595-0.12082 0.82832 1.06760-0.56686-0.90839
   0  14  -3  -16.55  114.61   1-0.35794 0.57153 0.47096 0.22942-1.27656-1.26502
   0 -14  -4  554.00   79.67   1 0.13577-0.72126-0.45532-0.77397-1.32430-0.92752
   0  14  -4  513.11  132.77   1-0.28515 0.65505 0.42202 0.10033-1.31154-1.24112
   0 -14  -4  521.25   92.01   1 0.14920-0.70710-0.48095-0.80060-1.31377-0.91575
   0 -14  -5  166.63   70.25   1 0.13617-0.71047-0.44691-0.84573-1.32712-0.87150
   0  14  -5  200.30  129.13   1-0.22633 0.72460 0.38174-0.02010-1.33513-1.20586
   0 -14  -5   93.24   40.88   1 0.14901-0.69670-0.46708-0.86681-1.31877-0.86185
   0 -14  -6 1371.27  109.71   1 0.13713-0.69913-0.42624-0.90524-1.33381-0.81933
   0  14  -6 1980.43  232.28   1-0.18041 0.78126 0.34984-0.13215-1.35078-1.16263
   0 -14  -6 1305.47  135.27   1 0.14864-0.68650-0.44187-0.92169-1.32747-0.81164
   0 -14  -7  682.53   98.24   1 0.13841-0.68746-0.39753-0.95670-1.34252-0.76920
   0  14  -7  622.02  197.38   1-0.14606 0.82634 0.32573-0.23642-1.36092-1.11391
   0 -14  -7  719.79   89.70   1 0.14808-0.67647-0.40938-0.96928-1.33791-0.76316
   0 -14  -8  556.49   90.43   1 0.14733-0.66664-0.37169-1.01169-1.34896-0.71528
   0 -14  -9  167.58  115.53   1 0.14135-0.66375-0.32403-1.04355-1.36183-0.67082
   0 -14  -9  205.93   63.98   1 0.14638-0.65702-0.32997-1.05006-1.35986-0.66728
   0  15   0   91.31  114.21   1-0.68464 0.27673 0.67583 0.67459-1.02667-1.20328
   0  15  -1  -40.50  160.55   1-0.58133 0.39075 0.61404 0.53266-1.12451-1.24223
   0  15  -2   19.10   84.49   1-0.48689 0.49591 0.55497 0.39344-1.19771-1.25652
   0  15   3  146.16   89.53   1-0.98897-0.05974 0.82946 1.06867-0.55989-0.91320
   0  15  -3   89.19  134.12   1-0.40446 0.58910 0.50168 0.26007-1.25071-1.25094
   0 -15  -4 1104.22  121.19   1 0.13924-0.78198-0.37779-0.69629-1.34812-0.93980
   0  15  -4 1513.84  196.37   1-0.33434 0.66996 0.45520 0.13343-1.28863-1.23000
   0 -15  -5 1603.39  141.22   1 0.13905-0.77178-0.38238-0.78106-1.34685-0.87968
   0  15  -5 2110.15  225.85   1-0.27680 0.73823 0.41634 0.01441-1.31514-1.19764
   0 -15  -6   98.10   78.05   1 0.13954-0.76090-0.37052-0.84937-1.35011-0.82410
   0  15  -6  208.24  197.56   1-0.23112 0.79464 0.38504-0.09703-1.33336-1.15701
   0 -15  -7  242.21   70.62   1 0.14043-0.74962-0.34818-0.90720-1.35595-0.77110
   0  15  -7  472.95  185.09   1-0.19628 0.84022 0.36091-0.20133-1.34564-1.11043
   0 -15  -8  723.37  103.45   1 0.14155-0.73812-0.31849-0.95769-1.36311-0.71942
   0  15  -8  791.83  177.74   1-0.17117 0.87606 0.34338-0.29901-1.35363-1.05955
   0  16   0 3410.67  273.09   1-0.71227 0.31319 0.69177 0.69045-0.99683-1.18522
   0  16   1 5372.35  342.85   1-0.81151 0.20323 0.74653 0.82535-0.87389-1.12118
   0  16  -1 6736.40  403.19   1-0.61612 0.42005 0.63521 0.55374-1.09381-1.22330
   0  16   2 7604.66  407.07   1-0.90782 0.09621 0.79476 0.95373-0.72371-1.02989
   0  16  -2 7692.91  477.62   1-0.52742 0.51947 0.58059 0.41898-1.16803-1.23861
   0  16   3  192.37   74.30   1-0.99405-0.00073 0.83137 1.07049-0.54793-0.91302
   0  16  -3   45.54  103.52   1-0.44914 0.60852 0.53075 0.28906-1.22317-1.23519
   0  16  -4 1260.13  184.33   1-0.38168 0.68671 0.48669 0.16485-1.26373-1.21688
   0  16  -5  262.32  167.59   1-0.32558 0.75354 0.44933 0.04733-1.29291-1.18721
   0  16  -6  290.63  121.14   1-0.28038 0.80947 0.41878-0.06337-1.31360-1.14903
   0  16  -7   13.07  150.15   1-0.24531 0.85527 0.39481-0.16750-1.32797-1.10453
   0  17   0    0.68  149.32   1-0.73962 0.34993 0.70728 0.70587-0.96553-1.16569
   0  17   1  271.29  140.15   1-0.83166 0.24718 0.75708 0.83582-0.84541-1.10447
   0  17  -1  343.97  146.80   1-0.64996 0.45030 0.65546 0.57391-1.06183-1.20308
   0  17   2  318.08   91.39   1-0.92079 0.14732 0.80075 0.95964-0.70034-1.01830
   0  17  -2  164.18  155.29   1-0.56655 0.54444 0.60494 0.44325-1.13692-1.21929
   0  17   3 3460.57  220.76   1-1.00083 0.05657 0.83385 1.07289-0.53158-0.90844
   0  17  -3 3093.58  311.41   1-0.49181 0.62989 0.55810 0.31626-1.19423-1.21768
   0  17  -4  662.05  220.92   1-0.42739 0.70509 0.51665 0.19473-1.23692-1.20186
   0  17  -5  218.85  192.78   1-0.37284 0.77037 0.48085 0.07877-1.26858-1.17467
   0  17  -6  -13.91  146.78   1-0.32831 0.82564 0.45116-0.03107-1.29159-1.13882
   0  18   0   -3.78   89.77   1-0.76670 0.38694 0.72233 0.72085-0.93271-1.14463
   0  18   1 1115.70  148.38   1-0.85219 0.29074 0.76761 0.84627-0.81491-1.08574
   0  18  -1  963.86  188.35   1-0.68295 0.48141 0.67485 0.59322-1.02845-1.18148
   0  18   2  543.59  150.27   1-0.93477 0.19744 0.80705 0.96586-0.67410-1.00383
   0  18  -2  718.09  162.20   1-0.60443 0.57064 0.62813 0.46636-1.10438-1.19851
   0  18   3  311.99  113.60   1-1.00899 0.11251 0.83672 1.07568-0.51126-0.89990
   0  18  -3  651.70  208.38   1-0.53344 0.65235 0.58437 0.34244-1.16340-1.19862
   0  18  -4   42.95  150.36   1-0.47124 0.72527 0.54496 0.22290-1.20851-1.18483
   0  18  -5  129.06  194.20   1-0.41871 0.78860 0.51100 0.10884-1.24222-1.16009
   0  19   0   47.94  111.79   1-0.79348 0.42425 0.73691 0.73534-0.89827-1.12197
   0  19   1  938.76  131.99   1-0.87299 0.33403 0.77801 0.85658-0.78240-1.06500
   0  19  -1  750.05  184.92   1-0.71517 0.51328 0.69343 0.61172-0.99359-1.15840
   0  19   2 3253.42  237.64   1-0.94952 0.24678 0.81348 0.97221-0.64513-0.98664
   0  19  -2 3998.44  257.18   1-0.64122 0.59795 0.65026 0.48840-1.07031-1.17621
   0  19  -3  818.36  144.07   1-0.57379 0.67610 0.60941 0.36740-1.13090-1.17790
   1   0 -13  -27.91   61.30   1 0.14092 0.29262-0.33551-1.28113-1.35908-0.50259
   1   0 -13   21.13   61.82   1 0.14651 0.30064-0.33557-1.27981-1.35848-0.50122
   1   0 -12    1.33   48.27   1 0.13822 0.27954-0.40178-1.26724-1.34127-0.54362
   1   0 -12    1.09   55.35   1 0.14792 0.29147-0.40102-1.26519-1.34046-0.54212
   1   0 -11  301.90   77.17   1 0.13515 0.26607-0.46815-1.25344-1.31990-0.58108
   1   0 -11  374.48   58.14   1 0.14901 0.28198-0.46660-1.25067-1.31895-0.57952
   1   0 -10   48.14   74.16   1 0.13170 0.25235-0.53395-1.23944-1.29503-0.61614
   1   0 -10  -21.43   42.01   1 0.14975 0.27214-0.53282-1.23680-1.29354-0.61302
   1   0  -9  -34.63   45.53   1 0.12769 0.23791-0.60232-1.22759-1.26508-0.64494
   1   0  -9  -13.43   33.70   1 0.15011 0.26192-0.60036-1.22426-1.26356-0.64196
   1   0  -8   -4.58   28.94   1 0.15005 0.25128-0.67019-1.21401-1.22795-0.66527
   1   0  -7  439.64   68.29   1 0.11754 0.20692-0.74739-1.21222-1.18622-0.68354
   1   0  -7  365.31   59.04   1 0.14945 0.24010-0.74370-1.20743-1.18496-0.68119
   1   0  -6  -13.45   43.94   1 0.11083 0.18979-0.82766-1.21228-1.13235-0.68841
   1   0  -5 9124.22  296.71   1 0.10224 0.17079-0.91724-1.22163-1.06197-0.67674
  -1   0   5 9001.38  280.74   1 0.05642-0.01212-1.23678-0.93239-0.66837-1.05359
   1   0  -5 9333.83  302.22   1 0.14569 0.21517-0.91154-1.21510-1.06180-0.67586
  -1   0   4   19.99   28.46   1 0.05183-0.00629-1.25811-1.03393-0.62771-0.95419
   1   0  -3 9134.79  272.75   1 0.07234 0.12006-1.14967-1.29361-0.80783-0.54008
  -1   0   3 9442.33  246.47   1 0.04092-0.00711-1.30253-1.15867-0.53037-0.79811
   1   0  -3 9746.36  266.43   1 0.13271 0.18102-1.14160-1.28505-0.81159-0.54354
   1   0  -111752.72  283.97   1-0.02560 0.00134-1.40435-1.38769 0.08191 0.23203
  -1   0   113288.63  314.35   1-0.04220-0.06915-1.38576-1.40241 0.23963 0.08952
  -1   0  -1 1724.80   97.68   1 0.14887 0.14259 0.33725 0.16045-1.35782-1.39049
   1   0   1 1932.85  108.96   1 0.15014 0.15642 0.16005 0.33684-1.38975-1.35706
  -1   0  -1 2023.85  201.67   1-0.17385-0.18001 0.34525 0.16851-1.35282-1.38519
   1   0   329430.87  627.64   1 0.13335 0.11885-0.50341-0.16627-1.30703-1.39205
  -1   0  -4   11.70   26.54   1 0.14439 0.16927-0.23289-0.65020-1.38003-1.23617
   1   0   4  -32.64   30.52   1 0.15011 0.12436-0.65301-0.23577-1.23717-1.38148
  -1   0  -512249.18  375.04   1 0.14359 0.17886-0.25893-0.75642-1.37546-1.17277
   1   0   5 9953.18  320.49   1 0.11646 0.08083-0.76101-0.26320-1.17764-1.37976
   1   0   511090.61  356.57   1 0.14923 0.11291-0.76047-0.26315-1.17428-1.37751
  -1   0  -6   -9.73   33.51   1 0.14351 0.18917-0.26135-0.83901-1.37501-1.11347
  -1   0  -7 2531.27  151.33   1 0.14389 0.19995-0.24916-0.90699-1.37723-1.05684
  -1   0  -8  -82.54   49.55   1 0.14455 0.21100-0.22716-0.96517-1.38095-1.00173
  -1   0  -9 5793.57  221.59   1 0.14537 0.22220-0.19811-1.01628-1.38533-0.94727
  -1   0 -10   -1.82   57.51   1 0.14625 0.23347-0.16367-1.06202-1.38973-0.89283
  -1   0 -11 5638.83  313.88   1 0.14714 0.24474-0.12490-1.10343-1.39366-0.83791
  -1   0 -12   -4.20   66.52   1 0.14797 0.25597-0.08248-1.14119-1.39672-0.78213
   1   1 -13   71.00   63.11   1 0.14179 0.35768-0.31183-1.25760-1.36462-0.51966
   1  -1 -13   25.49   60.02   1 0.14016 0.22768-0.35504-1.30051-1.35420-0.48617
   1  -1 -13    2.12   54.11   1 0.14697 0.23691-0.35527-1.29946-1.35342-0.48456
   1   1 -12  853.21   91.92   1 0.13926 0.34476-0.37725-1.24284-1.34827-0.56215
   1  -1 -12  753.28   96.92   1 0.13733 0.21446-0.42189-1.28719-1.33518-0.52599
   1   1 -12  934.33   91.82   1 0.14743 0.35517-0.37625-1.24047-1.34768-0.56093
   1  -1 -12  720.00   77.09   1 0.14830 0.22766-0.42156-1.28568-1.33411-0.52416
   1   1 -11  745.02   93.65   1 0.13637 0.33149-0.44264-1.22807-1.32853-0.60126
   1  -1 -11  793.77   89.80   1 0.13410 0.20084-0.48893-1.27407-1.31245-0.56211
   1   1 -11  558.29   66.99   1 0.14862 0.34577-0.44057-1.22469-1.32791-0.60008
   1  -1 -11  668.96   79.62   1 0.14929 0.21807-0.48809-1.27212-1.31112-0.56009
   1   1 -10  302.45   78.29   1 0.13308 0.31781-0.50851-1.21376-1.30508-0.63665
   1  -1 -10  211.30   72.24   1 0.13049 0.18695-0.55539-1.26083-1.28610-0.59574
   1   1 -10  276.42   71.51   1 0.14948 0.33606-0.50533-1.20938-1.30455-0.63563
   1  -1 -10  150.62   54.96   1 0.14991 0.20812-0.55539-1.25934-1.28399-0.59187
   1   1  -9 1787.92  126.81   1 0.12938 0.30379-0.57446-1.19980-1.27781-0.66913
   1  -1  -9 1786.45  119.85   1 0.12628 0.17232-0.62459-1.24980-1.25439-0.62276
   1   1  -9 1996.40  138.10   1 0.15000 0.32600-0.57118-1.19514-1.27702-0.66703
   1  -1  -9 1562.24  104.89   1 0.15014 0.19776-0.62417-1.24802-1.25197-0.61877
   1   1  -8  501.78   76.23   1 0.12503 0.28902-0.64362-1.18875-1.24486-0.69490
   1  -1  -8  653.03   74.68   1 0.12139 0.15702-0.69618-1.24117-1.21660-0.64372
   1   1  -8  542.02   72.55   1 0.15013 0.31555-0.63902-1.18289-1.24445-0.69337
   1  -1  -8  584.44   71.28   1 0.14991 0.18695-0.69539-1.23915-1.21387-0.63960
   1   1  -7 3248.62  155.13   1 0.11991 0.27348-0.71629-1.18120-1.20502-0.71381
   1  -1  -7 3188.90  163.81   1 0.11561 0.14081-0.77154-1.23631-1.17086-0.65670
   1   1  -7 2954.44  146.10   1 0.14979 0.30463-0.71019-1.17396-1.20529-0.71313
   1  -1  -7 3260.32  157.21   1 0.14909 0.17554-0.77045-1.23413-1.16779-0.65242
   1   1  -639739.55  508.75   1 0.11369 0.25684-0.79466-1.17935-1.15548-0.72300
   1  -1  -639688.71  470.05   1 0.10855 0.12334-0.85271-1.23727-1.11385-0.65842
   1   1  -5  321.46   46.01   1 0.10573 0.23847-0.88235-1.18682-1.09079-0.71704
   1  -1  -5  308.16   52.70   1 0.09954 0.10391-0.94286-1.24720-1.03954-0.64285
  -1  -1   5  322.75   41.65   1 0.05841-0.07432-1.22706-0.92261-0.68588-1.05963
  -1   1   5  307.98   40.43   1 0.05369 0.04932-1.24967-0.94534-0.64420-1.04088
   1   1  -5  325.63   46.94   1 0.14690 0.28057-0.87231-1.17592-1.09408-0.71975
   1  -1  -5  273.95   59.45   1 0.14460 0.14989-0.94155-1.24505-1.03542-0.63790
   1   1  -4 1786.94  114.55   1 0.09476 0.21707-0.98567-1.20992-0.99950-0.68449
   1  -1  -4 1762.47  113.14   1 0.08725 0.08120-1.04684-1.27095-0.93598-0.59802
  -1  -1   4 1691.78   97.22   1 0.05413-0.06818-1.24765-1.02339-0.64808-0.96309
  -1   1   4 1706.26   96.09   1 0.04861 0.05418-1.27212-1.04802-0.59909-0.93716
   1   1  -4 1710.59  113.14   1 0.14330 0.26639-0.97287-1.19639-1.00625-0.69082
   1  -1  -4 1829.22  112.73   1 0.13956 0.13428-1.04575-1.26917-0.93085-0.59223
   1   1  -3 1414.25   94.17   1 0.07766 0.18956-1.11556-1.25958-0.85385-0.59757
   1  -1  -3 1356.34   92.39   1 0.06876 0.05229-1.17117-1.31506-0.77665-0.49742
  -1  -1   3 1361.49   81.76   1 0.04335-0.06883-1.29337-1.14951-0.55214-0.80836
  -1   1   3 1332.20   79.91   1 0.03733 0.05344-1.31527-1.17142-0.49821-0.77746
   1   1  -3 1361.30   86.58   1 0.13605 0.24856-1.09937-1.24280-0.86742-0.61092
   1  -1  -3 1340.26   83.02   1 0.13010 0.11422-1.17042-1.31384-0.76989-0.49025
   1   1  -237014.57  700.00   1 0.04563 0.14728-1.28439-1.34801-0.57253-0.37512
   1  -1  -233777.17  644.23   1 0.03711 0.01045-1.31605-1.37963-0.49618-0.27574
  -1  -1   236424.07  671.66   1 0.01718-0.08446-1.37101-1.30739-0.31555-0.51296
  -1   1   235822.87  662.55   1 0.01280 0.03946-1.37968-1.31607-0.27546-0.49591
   1  -1  -131454.86  604.80   1-0.02261-0.05981-1.40576-1.38910 0.05370 0.21533
   1   1  -130995.09  599.00   1-0.02597 0.06513-1.40414-1.38750 0.08535 0.22395
  -1   1   132579.12  604.73   1-0.04013-0.00293-1.38909-1.40576 0.21986 0.05823
  -1  -1   132971.23  611.14   1-0.04817-0.13927-1.37444-1.39108 0.29686 0.15826
   1  -1   111896.43  292.37   1 0.14948 0.09156 0.28755 0.46449-1.36913-1.32492
  -1  -1  -112013.90  303.79   1 0.15004 0.07958 0.20942 0.03277-1.38318-1.40433
   1   1   111904.56  317.35   1 0.14926 0.21972 0.00434 0.18099-1.39901-1.37786
  -1   1  -111329.49  450.24   1-0.20915-0.15122 0.36984 0.19303-1.34127-1.38543
  -1   1  -2 1372.97   85.71   1 0.15001 0.21831 0.09848-0.15863-1.39548-1.38084
   1  -1   2 1590.02   94.09   1 0.14589 0.07759-0.17827 0.07883-1.38797-1.40260
   1   1   2 1603.76  103.11   1 0.13960 0.19967-0.36905-0.11223-1.35051-1.38820
   1   1   2 1468.92   91.72   1 0.14734 0.20695-0.37223-0.11522-1.34880-1.38689
  -1   1  -3 6049.16  201.00   1 0.14795 0.22664-0.08390-0.42119-1.39664-1.32316
  -1  -1  -3 5962.41  199.98   1 0.14445 0.09477-0.23073-0.56772-1.38038-1.28384
   1  -1   3 6197.92  209.07   1 0.13634 0.05765-0.44337-0.10609-1.32830-1.40178
   1   1   3 6322.41  209.75   1 0.12966 0.17905-0.56968-0.23238-1.27991-1.37603
   1  -1   3 6592.87  207.97   1 0.14863 0.06928-0.44158-0.10438-1.32757-1.40137
   1   1   3 6642.90  208.34   1 0.15002 0.19905-0.57484-0.23774-1.27539-1.37238
  -1   1  -4101761.2 2437.84   1 0.14610 0.23518-0.16988-0.58734-1.38900-1.25669
  -1  -1  -499647.16 2388.25   1 0.14275 0.10345-0.28452-0.70169-1.37048-1.21510
   1  -1   499583.46 2377.71   1 0.12719 0.03779-0.61036-0.19271-1.26128-1.39320
   1   1   4102943.9 2392.69   1 0.12105 0.16002-0.70084-0.28332-1.21396-1.36881
   1  -1   4105989.5 2447.33   1 0.15013 0.06020-0.60781-0.19052-1.25998-1.39270
   1   1   4107836.0 2489.52   1 0.14984 0.18828-0.70489-0.28771-1.20840-1.36431
  -1   1  -5 1726.36  107.19   1 0.14512 0.24459-0.20719-0.70482-1.38404-1.19288
  -1  -1  -5 1855.32  116.32   1 0.14217 0.11326-0.30140-0.79874-1.36693-1.15270
   1  -1   5 1503.46  101.37   1 0.11889 0.01908-0.72992-0.23205-1.19693-1.38757
   1   1   5 1523.82   94.45   1 0.11348 0.14203-0.79713-0.29939-1.15380-1.36739
   1  -1   5 1627.97   98.73   1 0.14964 0.04913-0.72621-0.22883-1.19572-1.38735
   1   1   5 1628.92  104.07   1 0.14859 0.17645-0.80000-0.30272-1.14780-1.36264
  -1   1  -6 3381.22  143.43   1 0.14484 0.25469-0.21722-0.79503-1.38252-1.13252
  -1  -1  -6 3654.92  149.95   1 0.14230 0.12378-0.29765-0.87517-1.36774-1.09467
  -1   1  -7  559.23   60.29   1 0.14503 0.26527-0.21046-0.86844-1.38355-1.07471
  -1  -1  -7  658.92   70.19   1 0.14286 0.13473-0.28110-0.93879-1.37118-1.03927
  -1   1  -8 7605.75  354.82   1 0.14552 0.27615-0.19249-0.93065-1.38611-1.01842
  -1  -1  -8 6533.87  318.54   1 0.14368 0.14594-0.25587-0.99373-1.37602-0.98527
  -1   1  -9  143.93   45.19   1 0.14618 0.28720-0.16653-0.98486-1.38941-0.96287
  -1  -1  -9  106.68   55.04   1 0.14464 0.15728-0.22433-1.04236-1.38142-0.93181
  -1   1 -10   27.78   51.78   1 0.14693 0.29833-0.13453-1.03304-1.39278-0.90741
  -1  -1 -10    7.62   42.38   1 0.14564 0.16867-0.18794-1.08615-1.38672-0.87829
  -1   1 -11  141.49   63.85   1 0.14769 0.30948-0.09772-1.07640-1.39577-0.85155
  -1  -1 -11  -27.14   65.02   1 0.14663 0.18005-0.14759-1.12597-1.39150-0.82421
  -1   1 -12 2458.99  154.86   1 0.14841 0.32059-0.05691-1.11575-1.39795-0.79489
  -1  -1 -12 3009.30  171.95   1 0.14757 0.19138-0.10387-1.16243-1.39534-0.76921
   1   2 -13   28.36   57.25   1 0.14277 0.42285-0.28378-1.22970-1.37064-0.53719
   1   2 -12  271.10   83.43   1 0.14044 0.41012-0.34806-1.21380-1.35598-0.58139
   1  -2 -12  306.47   90.09   1 0.13660 0.14955-0.43779-1.30296-1.33012-0.50941
   1   2 -12  298.08   58.35   1 0.14678 0.41871-0.34708-1.21134-1.35555-0.58041
   1  -2 -12  311.34   79.71   1 0.14858 0.16375-0.43803-1.30209-1.32876-0.50722
   1   2 -11 1578.22  122.86   1 0.13777 0.39707-0.41212-1.19769-1.33817-0.62243
   1  -2 -11 1657.39  139.28   1 0.13326 0.13581-0.50522-1.29021-1.30634-0.54448
   1   2 -11 1743.33  125.92   1 0.14809 0.40943-0.40980-1.19397-1.33779-0.62155
   1  -2 -11 1652.63  143.15   1 0.14948 0.15408-0.50524-1.28921-1.30457-0.54196
   1   2 -1012491.05  339.87   1 0.13474 0.38365-0.47641-1.18181-1.31698-0.66007
   1  -2 -1012436.29  375.53   1 0.12953 0.12180-0.57201-1.27739-1.27890-0.57706
   1   2 -1013533.47  285.83   1 0.14909 0.39985-0.47268-1.17676-1.31677-0.65945
   1  -2 -1012664.22  380.09   1 0.15001 0.14403-0.57329-1.27717-1.27608-0.57237
   1   2  -9   79.37   38.40   1 0.13133 0.36992-0.54058-1.16600-1.29231-0.69510
   1  -2  -9  119.35   58.85   1 0.12517 0.10703-0.64165-1.26680-1.24586-0.60276
   1   2  -9  104.09   37.69   1 0.14978 0.38996-0.53628-1.16029-1.29209-0.69369
   1  -2  -9   52.93   50.53   1 0.15013 0.13356-0.64289-1.26669-1.24246-0.59767
   1   2  -8 1115.35  101.30   1 0.12736 0.35553-0.60752-1.15270-1.26264-0.72416
   1  -2  -8 1142.69   94.70   1 0.12011 0.09155-0.71365-1.25857-1.20658-0.62221
   1   2  -8  919.51   89.31   1 0.15012 0.37972-0.60143-1.14534-1.26304-0.72356
   1  -2  -8 1064.43  109.64   1 0.14975 0.12260-0.71499-1.25871-1.20246-0.61659
   1   2  -7 4807.08  196.12   1 0.12272 0.34047-0.67752-1.14249-1.22696-0.74723
   1  -2  -7 5640.34  226.49   1 0.11414 0.07516-0.78934-1.25406-1.15908-0.63344
   1   2  -7 5084.93  204.07   1 0.15005 0.36907-0.66933-1.13316-1.22843-0.74785
   1  -2  -7 4418.60  182.86   1 0.14875 0.11102-0.79096-1.25459-1.15403-0.62708
   1   2  -6  654.83   75.42   1 0.11712 0.32445-0.75270-1.13744-1.18290-0.76190
   1  -2  -6  653.22   66.44   1 0.10686 0.05747-0.87065-1.25513-1.10004-0.63314
  -1  -2   6  635.45   57.78   1 0.06049-0.14684-1.21654-0.83180-0.70420-1.12521
   1   2  -6  643.95   67.23   1 0.14947 0.35791-0.74192-1.12566-1.18606-0.76441
   1  -2  -6  665.97   63.41   1 0.14689 0.09858-0.87279-1.25633-1.09370-0.62567
   1   2  -510287.20  342.69   1 0.11001 0.30693-0.83670-1.14122-1.12577-0.76350
  -1  -2   510527.48  324.58   1 0.05958-0.13732-1.22116-0.91664-0.69624-1.05851
  -1   2   510564.68  327.50   1 0.05024 0.10942-1.26512-0.96078-0.61360-1.02199
   1   2  -510552.92  347.66   1 0.14813 0.34599-0.82257-1.12621-1.13180-0.76907
   1  -2  -510269.46  342.42   1 0.14371 0.08482-0.96343-1.26689-1.01523-0.60611
  -1  -2   510968.58  345.81   1 0.12653-0.07132-1.20480-0.90107-0.71555-1.07821
   1   2  -4 6709.74  241.13   1 0.10025 0.28674-0.93628-1.16059-1.04541-0.74186
   1  -2  -4 6851.23  257.14   1 0.08513 0.01490-1.06285-1.28690-0.91796-0.56853
  -1  -2   4 7182.47  251.63   1 0.05543-0.13106-1.24154-1.01724-0.65957-0.96311
  -1   2   4 6386.54  224.93   1 0.04461 0.11433-1.28845-1.06436-0.56344-0.91302
   1   2  -4 6911.46  255.19   1 0.14548 0.33276-0.91749-1.14105-1.05668-0.75286
   1  -2  -4 5848.92  229.37   1 0.13824 0.06877-1.06716-1.29051-0.90643-0.55622
   1   2  -3  457.67   54.55   1 0.08488 0.26096-1.06471-1.20878-0.91583-0.67102
   1  -2  -3  490.97   64.34   1 0.06672-0.01392-1.18289-1.32672-0.75886-0.46816
  -1  -2   3  401.54   45.76   1 0.04443-0.13190-1.28917-1.14529-0.56181-0.80652
  -1   2   3  567.21   55.34   1 0.03275 0.11302-1.33028-1.18645-0.45697-0.74774
   1   2  -3  402.69   51.90   1 0.13994 0.31663-1.03927-1.18273-0.93803-0.69312
   1   2  -232859.05  631.79   1 0.05476 0.22043-1.24468-1.30855-0.65370-0.46762
   1  -2  -233577.35  658.82   1 0.03638-0.05442-1.31851-1.38209-0.48965-0.25769
  -1  -2   231919.94  598.38   1 0.01621-0.14958-1.37304-1.30941-0.30666-0.49255
  -1   2   232988.93  615.38   1 0.00834 0.09915-1.38725-1.32367-0.23453-0.46649
   1  -2  -1 6545.66  193.06   1-0.01775-0.11910-1.40682-1.39016 0.00799 0.18113
   1   2  -1 6347.62  181.63   1-0.02241 0.13283-1.40584-1.38920 0.05181 0.17889
  -1   2   1 6498.63  188.39   1-0.04085 0.06049-1.38797-1.40464 0.22673 0.05358
  -1  -2   1 6730.22  190.22   1-0.05994-0.21550-1.34438-1.36110 0.41060 0.28374
  -1   2   1 6247.70  285.20   1-0.99675-0.89614 0.83236 0.81561-0.54148-0.71501
   1  -2  -1 6522.41  371.23   1-0.90946-1.01007 0.79553 0.81227-0.72080-0.54727
   1  -2   045419.89  798.59   1-0.09483-0.20655-1.18286-1.08600 0.75590 0.87032
  -1   2   045592.78  804.46   1-0.11191-0.00019-1.04876-1.14560 0.93120 0.81678
   1   2   046570.17  827.20   1-0.13278 0.01207-0.79114-0.69432 1.15585 1.22364
  -1  -2   044467.37  821.65   1-0.14500-0.28986-0.51394-0.61076 1.30168 1.23389
  -1   2   043100.33 1028.12   1-0.66171-0.55038 0.66240 0.56550-1.05019-1.16482
   1  -2   043208.31 1077.27   1-0.53303-0.64436 0.58411 0.68101-1.16372-1.04908
   1  -2   1 1512.23   88.05   1 0.14807 0.02597 0.38600 0.56309-1.34485-1.28910
  -1  -2  -1 1425.70   87.26   1 0.15003 0.01538 0.10148-0.07501-1.39525-1.40488
   1   2   1 1510.64   94.56   1 0.14596 0.28060-0.17552 0.00097-1.38832-1.37870
   1  -2   1 1476.62   82.79   1-0.14095-0.26339-0.62867-0.45176 1.25077 1.30616
  -1   2  -1 1372.69  154.79   1-0.24221-0.12019 0.39267 0.21578-1.32916-1.38512
  -1   2  -2  371.29   48.39   1 0.14997 0.28246 0.22334-0.03391-1.38101-1.37791
   1  -2   2  353.74   48.91   1 0.14757 0.01509-0.10358 0.15367-1.39537-1.39847
  -1  -2  -2  444.33   56.97   1 0.14600 0.02175-0.17381-0.43049-1.38854-1.33931
   1   2   2  437.45   55.61   1 0.13453 0.25878-0.48052-0.22384-1.31551-1.36473
   1   2   2  401.20   50.20   1 0.14929 0.27309-0.48844-0.23148-1.31098-1.36065
  -1   2  -321696.13  468.92   1 0.14934 0.29221 0.01105-0.32637-1.39898-1.33703
  -1  -2  -320982.80  460.37   1 0.14280 0.02893-0.28303-0.61988-1.37079-1.26271
   1  -2   321733.74  478.32   1 0.13862-0.00425-0.39267-0.05524-1.34393-1.40587
   1   2   321618.15  467.07   1 0.12500 0.23857-0.64409-0.30685-1.24461-1.35221
   1  -2   321875.50  470.56   1 0.14771 0.00417-0.38988-0.05263-1.34378-1.40597
   1   2   321874.81  475.34   1 0.15011 0.26332-0.65388-0.31683-1.23670-1.34529
  -1   2  -4  494.55   61.94   1 0.14774 0.30100-0.09515-0.51275-1.39594-1.27515
  -1  -2  -4  406.06   58.82   1 0.14130 0.03782-0.32525-0.74227-1.36153-1.19464
   1  -2   4  447.63   56.11   1 0.12933-0.02423-0.57522-0.15751-1.27748-1.39791
   1   2   4  405.73   55.53   1 0.11698 0.22014-0.75439-0.33693-1.18184-1.34817
  -1  -2  -4  425.46   49.71   1 0.14631 0.04368-0.32748-0.74462-1.36047-1.19298
   1  -2   4  351.87   49.18   1 0.15000-0.00411-0.57006-0.15273-1.27752-1.39865
   1   2   4  443.02   52.71   1 0.14920 0.25183-0.76254-0.34540-1.17296-1.34045
  -1   2  -519723.10  552.00   1 0.14668 0.31032-0.14579-0.64357-1.39169-1.21204
  -1  -2  -521014.96  578.05   1 0.14094 0.04785-0.33498-0.83217-1.35922-1.13347
   1  -2   519300.01  545.09   1 0.12079-0.04320-0.70449-0.20656-1.21187-1.39104
   1   2   518021.76  498.06   1 0.10993 0.20266-0.83764-0.33996-1.12509-1.35014
  -1  -2  -519499.69  537.14   1 0.14654 0.05449-0.33690-0.83412-1.35815-1.13172
   1  -2   518922.50  525.67   1 0.14989-0.01480-0.69777-0.20035-1.21252-1.39254
   1   2   519425.09  544.61   1 0.14764 0.23969-0.84415-0.34692-1.11587-1.34229
  -1   2  -6 4396.01  152.42   1 0.14622 0.32026-0.16496-0.74291-1.38959-1.15111
  -1  -2  -6 4495.31  173.04   1 0.14126 0.05855-0.32647-0.90384-1.36126-1.07666
  -1  -2  -6 4947.86  158.07   1 0.14633 0.06486-0.32807-0.90538-1.36034-1.07500
  -1   2  -7   27.29   31.72   1 0.14623 0.33065-0.16474-0.82287-1.38961-1.09230
  -1  -2  -7   -7.18   38.54   1 0.14198 0.06967-0.30655-0.96409-1.36581-1.02236
  -1   2  -8 1967.38  135.82   1 0.14654 0.34135-0.15164-0.88994-1.39108-1.03490
  -1  -2  -8 1930.56  134.36   1 0.14294 0.08101-0.27882-1.01654-1.37163-0.96935
  -1   2  -9 1506.59  102.90   1 0.14704 0.35224-0.12941-0.94789-1.39327-0.97825
  -1  -2  -9 1404.68  120.50   1 0.14401 0.09247-0.24537-1.06326-1.37790-0.91677
  -1   2 -10 1405.23  120.80   1 0.14764 0.36323-0.10036-0.99900-1.39559-0.92174
  -1  -2 -10 1267.25  107.66   1 0.14511 0.10396-0.20747-1.10553-1.38399-0.86403
  -1   2 -11  151.18   55.83   1 0.14826 0.37424-0.06592-1.04473-1.39758-0.86488
  -1  -2 -11   65.23   43.79   1 0.14620 0.11543-0.16590-1.14414-1.38947-0.81066
  -1   2 -12   48.39   82.78   1 0.14886 0.38523-0.02704-1.08604-1.39881-0.80726
  -1  -2 -12   10.56   80.26   1 0.14722 0.12684-0.12118-1.17958-1.39399-0.75633
   1   3 -12  540.94   94.18   1 0.14172 0.47559-0.31396-1.17986-1.36415-0.60108
   1  -3 -12  494.15   83.93   1 0.13604 0.08480-0.44965-1.31466-1.32622-0.49398
   1  -3 -12  366.98   83.15   1 0.14877 0.09976-0.45056-1.31457-1.32454-0.49141
   1   3 -11  387.70   66.86   1 0.13931 0.46279-0.37627-1.16199-1.34853-0.64432
   1  -3 -11  476.12   69.51   1 0.13262 0.07099-0.51723-1.30208-1.30171-0.52831
   1   3 -11  447.34   63.66   1 0.14738 0.47291-0.37404-1.15828-1.34830-0.64366
   1  -3 -11  649.15   77.82   1 0.14962 0.09002-0.51821-1.30214-1.29946-0.52525
   1   3 -10 6424.13  275.17   1 0.13657 0.44966-0.43847-1.14401-1.32991-0.68453
   1  -3 -10 6123.64  260.44   1 0.12881 0.05690-0.58407-1.28937-1.27350-0.56020
   1   3 -10 6024.69  261.59   1 0.14852 0.46347-0.43456-1.13870-1.32991-0.68418
   1  -3 -10 6339.90  249.25   1 0.15007 0.07990-0.58671-1.29054-1.26996-0.55466
   1   3  -9 1281.33   93.95   1 0.13347 0.43618-0.50108-1.12644-1.30791-0.72139
   1  -3  -9 1096.68   96.27   1 0.12435 0.04203-0.65378-1.27886-1.23961-0.58505
   1   3  -9 1208.00   98.03   1 0.14937 0.45374-0.49531-1.11935-1.30840-0.72159
   1  -3  -9 1102.28  106.20   1 0.15010 0.06934-0.65677-1.28052-1.23518-0.57879
   1   3  -8 7204.66  217.61   1 0.12999 0.42234-0.56407-1.10932-1.28236-0.75537
   1   3  -8 6393.78  201.57   1 0.14992 0.44371-0.55695-1.10091-1.28331-0.75542
   1  -3  -8 6482.50  198.92   1 0.14961 0.05828-0.72932-1.27298-1.19384-0.59637
   1   3  -713100.41  389.95   1 0.12591 0.40785-0.63023-1.09527-1.25160-0.78333
   1  -3  -712935.56  393.80   1 0.11312 0.00997-0.80132-1.26596-1.15093-0.61382
   1   3  -713313.57  398.29   1 0.15014 0.43335-0.62046-1.08433-1.25381-0.78483
   1  -3  -713418.23  394.47   1 0.14848 0.04656-0.80567-1.26925-1.14384-0.60529
   1   3  -633298.16  430.17   1 0.12107 0.39259-0.70058-1.08538-1.21412-0.80458
   1  -3  -633172.78  428.75   1 0.10575-0.00781-0.88216-1.26659-1.09094-0.61257
   1   3  -633184.69  442.05   1 0.14996 0.42259-0.68746-1.07124-1.21838-0.80832
   1   3  -5 2123.99  119.82   1 0.11504 0.37614-0.77845-1.08305-1.16632-0.81553
   1  -3  -5 2243.74  116.87   1 0.09645-0.02753-0.97089-1.27509-1.01372-0.59408
  -1  -3   5 2164.55  115.07   1 0.05987-0.20121-1.21969-0.91511-0.69879-1.04958
  -1   3   5 2015.10  109.79   1 0.04617 0.16950-1.28222-0.97789-0.57735-0.99727
   1   3  -5 2270.86  128.29   1 0.14923 0.41127-0.76081-1.06452-1.17408-0.82293
   1  -3  -5 2251.24  126.81   1 0.14307 0.01999-0.97807-1.28146-1.00123-0.58051
  -1  -3   5 2198.93  111.85   1 0.12728-0.13476-1.19798-0.89421-0.72678-1.07786
   1   3  -4  716.49   67.98   1 0.10688 0.35756-0.87044-1.09481-1.10020-0.80814
   1  -3  -4  680.42   61.69   1 0.08402-0.05038-1.07110-1.29507-0.90843-0.54753
  -1  -3   4  789.71   66.17   1 0.05560-0.19507-1.24073-1.01637-0.66107-0.95314
  -1   3   4  806.79   64.12   1 0.03987 0.17374-1.30636-1.08228-0.52096-0.88206
   1   3  -4  709.03   66.66   1 0.14759 0.39906-0.84615-1.06976-1.11435-0.82213
   1  -3  -4  760.90   71.12   1 0.13737 0.00371-1.08047-1.30378-0.89064-0.52884
   1   3  -3 2273.20  115.36   1 0.09412 0.33438-0.99116-1.13531-0.99412-0.76079
   1  -3  -3 2438.89  128.38   1 0.06604-0.07877-1.18671-1.33047-0.75293-0.45076
  -1  -3   3 2396.04  114.95   1 0.04390-0.19659-1.29124-1.14735-0.55704-0.79023
  -1   3   3 2408.46  109.09   1 0.02730 0.17172-1.34633-1.20251-0.40766-0.70995
   1   3  -3 2462.68  124.91   1 0.14401 0.38490-0.95615-1.09967-1.02205-0.78873
   1  -3  -3 2400.47  118.99   1 0.12725-0.01700-1.19827-1.34161-0.72628-0.42347
   1   3  -247108.66  880.03   1 0.06802 0.29787-1.17545-1.23939-0.77021-0.59561
   1  -3  -247489.10  850.89   1 0.03741-0.11754-1.31500-1.37858-0.49889-0.25542
  -1  -3   246929.61  823.69   1 0.01216-0.21778-1.38084-1.31720-0.26957-0.44394
  -1   3   248197.01  847.53   1 0.00277 0.15773-1.39499-1.33141-0.18313-0.42660
   1  -3  -245616.90 1001.56   1-0.97919-1.13318 0.82569 0.76238-0.58221-0.33800
   1   3  -245437.03  835.22   1 0.13424 0.36453-1.12319-1.18664-0.83665-0.66224
   1  -3  -1111219.0 1793.84   1-0.01149-0.17700-1.40601-1.38933-0.05056 0.13409
   1   3  -1107726.1 1738.04   1-0.01247 0.20692-1.40629-1.38969-0.04141 0.07414
  -1  -3   1112636.2 1798.37   1-0.07967-0.29938-1.26812-1.28483 0.60420 0.48899
  -1   3   1109039.8 2000.85   1-0.91198-0.74728 0.79669 0.77986-0.71632-0.90163
   1  -3  -1114445.4 2146.41   1-0.77536-0.94006 0.72708 0.74391-0.92179-0.73649
   1   3   010680.15  288.22   1 0.15007 0.35928 0.20063 0.29681-1.38448-1.32754
   1  -3   010482.70  251.86   1-0.08206-0.25793-1.25641-1.15954 0.62790 0.75397
  -1   3   010904.99  263.10   1-0.10878 0.06708-1.07708-1.17393 0.89867 0.77260
   1   3   010874.62  283.05   1-0.13791 0.07108-0.69665-0.59983 1.21458 1.27070
  -1   3   010112.93  462.43   1-0.60655-0.43113 0.62942 0.53244-1.10248-1.22889
   1  -3   0 9710.21  407.47   1-0.43854-0.61392 0.52389 0.62070-1.22994-1.10335
   1  -3   1  594.04   53.88   1 0.14655-0.03972 0.45679 0.63402-1.32265-1.25539
  -1  -3  -1  541.84   54.99   1 0.14940-0.04942 0.01670-0.15965-1.39891-1.39700
   1   3   1  557.96   58.28   1 0.13948 0.33830-0.37211-0.19575-1.34967-1.35159
   1  -3   1  554.44   48.28   1-0.13339-0.31997-0.78095-0.60403 1.16270 1.22976
   1   3   1  549.55  108.44   1-0.88955-0.69114 0.78609 0.96271-0.75518-0.75832
  -1   3  -1  549.17  111.62   1-0.27428-0.08817 0.41463 0.23766-1.31621-1.38395
   1   3   1  568.34   56.69   1 0.14758 0.34614-0.38354-0.20671-1.34561-1.34797
  -1   3  -2 6451.55  201.25   1 0.14849 0.34516 0.36168 0.10427-1.35154-1.35997
   1  -3   2 6118.15  206.61   1 0.14860-0.04806-0.04464 0.21276-1.39839-1.38996
  -1  -3  -2 6389.93  207.35   1 0.14452-0.04392-0.22847-0.48500-1.38074-1.32000
   1   3   2 6565.97  215.81   1 0.12808 0.31625-0.59599-0.33904-1.26804-1.32837
   1   3   2 6238.23  204.10   1 0.15014 0.33812-0.61414-0.35723-1.25691-1.31818
  -1   3  -3 1213.27   83.71   1 0.15009 0.35715 0.11996-0.21761-1.39379-1.34336
   1  -3   3 1218.16   88.78   1 0.14027-0.06678-0.35236-0.01478-1.35488-1.40531
  -1  -3  -3 1281.32   85.87   1 0.14142-0.03662-0.32199-0.65870-1.36231-1.24270
   1   3   3 1330.98   93.32   1 0.11938 0.29713-0.72343-0.38626-1.20080-1.31987
   1  -3   3 1270.89   80.30   1 0.14683-0.06088-0.34927-0.01197-1.35499-1.40559
  -1  -3  -3 1181.03   76.74   1 0.14627-0.03112-0.32572-0.66271-1.36091-1.24073
   1   3   3 1321.34   87.89   1 0.14951 0.32690-0.73897-0.40197-1.18790-1.30808
  -1   3  -4 2375.37  127.26   1 0.14911 0.36655-0.00853-0.42628-1.39901-1.28975
  -1  -3  -4 2439.67  132.62   1 0.14014-0.02751-0.35560-0.77248-1.35406-1.17561
   1  -3   4 2487.00  135.59   1 0.13092-0.08682-0.54787-0.13009-1.28928-1.39824
   1   3   4 2348.23  125.73   1 0.11219 0.27952-0.81215-0.39475-1.14340-1.32121
  -1  -3  -4 2451.07  130.21   1 0.14706-0.01975-0.35918-0.77626-1.35238-1.17328
   1  -3   4 2456.35  131.54   1 0.14981-0.06849-0.54039-0.12300-1.29039-1.39990
   1   3   4 2307.11  126.79   1 0.14808 0.31490-0.82487-0.40779-1.13013-1.30923
  -1   3  -5 1055.44   83.93   1 0.14812 0.37595-0.07445-0.57238-1.39716-1.22906
  -1  -3  -5 1041.97   81.23   1 0.13996-0.01730-0.36008-0.85713-1.35289-1.11561
   1  -3   5 1080.73   80.97   1 0.12217-0.10599-0.68527-0.18727-1.22272-1.39041
  -1  -3  -5 1070.34   80.10   1 0.14714-0.00909-0.36306-0.86023-1.35133-1.11330
   1  -3   5 1073.14   83.10   1 0.15002-0.07885-0.67564-0.17816-1.22498-1.39340
   1   3   5  970.68   71.05   1 0.14632 0.30255-0.89218-0.39501-1.07802-1.31605
  -1   3  -6 7818.37  210.45   1 0.14756 0.38578-0.10428-0.68237-1.39532-1.16837
  -1  -3  -6 8214.24  218.43   1 0.14044-0.00644-0.34811-0.92533-1.35597-1.05983
  -1  -3  -6 8578.17  212.51   1 0.14686 0.00120-0.35049-0.92776-1.35467-1.05773
  -1   3  -7 3545.37  178.62   1 0.14741 0.39602-0.11174-0.77001-1.39476-1.10896
  -1  -3  -7 3360.62  180.10   1 0.14129 0.00478-0.32575-0.98314-1.36143-1.00645
  -1  -3  -7 4009.58  191.81   1 0.14632 0.01124-0.32765-0.98500-1.36044-1.00459
  -1   3  -8  646.40   73.94   1 0.14756 0.40656-0.10437-0.84282-1.39531-1.05068
  -1  -3  -8  661.78   89.22   1 0.14235 0.01623-0.29622-1.03380-1.36803-0.95423
  -1   3  -9  810.03   78.15   1 0.14790 0.41729-0.08656-0.90518-1.39648-0.99301
  -1  -3  -9  996.00   82.54   1 0.14351 0.02778-0.26140-1.07914-1.37500-0.90234
  -1   3 -10   40.09   45.56   1 0.14835 0.42812-0.06098-0.95977-1.39779-0.93547
  -1  -3 -10  -16.21   66.62   1 0.14469 0.03935-0.22241-1.12032-1.38171-0.85022
  -1   3 -11   67.02   85.91   1 0.14883 0.43899-0.02933-1.00829-1.39876-0.87760
  -1  -3 -11   69.34   75.39   1 0.14585 0.05090-0.17996-1.15804-1.38777-0.79742
  -1   3 -12 2945.95  149.63   1 0.14929 0.44984 0.00726-1.05188-1.39900-0.81899
  -1  -3 -12 2920.46  218.77   1 0.14693 0.06237-0.13451-1.19278-1.39279-0.74360
   1   4 -12  723.83  118.22   1 0.14308 0.54113-0.27465-1.14068-1.37246-0.62093
   1  -4 -12  719.13  103.91   1 0.13566 0.02023-0.45762-1.32248-1.32352-0.47976
   1  -4 -12  784.54  121.90   1 0.14890 0.03570-0.45926-1.32323-1.32154-0.47680
   1   4 -11  128.30   51.54   1 0.14095 0.52862-0.33475-1.12062-1.35927-0.66658
   1  -4 -11   83.67   60.00   1 0.13227 0.00661-0.52357-1.30903-1.29920-0.51569
   1   4 -11  128.15   54.50   1 0.14645 0.53617-0.33305-1.11732-1.35911-0.66607
   1  -4 -11  160.19   81.66   1 0.14970 0.02592-0.52712-1.31099-1.29586-0.51006
   1   4 -10  877.32   93.83   1 0.13855 0.51583-0.39426-1.09995-1.34346-0.70962
   1  -4 -10  919.70   83.15   1 0.12834-0.00774-0.59176-1.29700-1.26999-0.54522
   1   4 -10  788.41   75.08   1 0.14772 0.52686-0.39065-1.09484-1.34354-0.70942
   1  -4 -10  894.53  104.65   1 0.15010 0.01574-0.59582-1.29961-1.26571-0.53881
   1   4  -9 1976.07  120.40   1 0.13586 0.50275-0.45357-1.07910-1.32490-0.74990
   1  -4  -9 1905.05  116.70   1 0.12385-0.02265-0.66127-1.28629-1.23570-0.56965
   1   4  -9 2023.36  115.81   1 0.14873 0.51729-0.44784-1.07194-1.32546-0.75026
   1  -4  -9 1697.42  106.26   1 0.15007 0.00512-0.66603-1.28973-1.23021-0.56223
   1   4  -8 2259.15  133.06   1 0.13283 0.48934-0.51321-1.05856-1.30326-0.78711
   1  -4  -8 2330.97  130.30   1 0.11866-0.03825-0.73292-1.27772-1.19511-0.58780
   1   4  -8 2326.99  123.65   1 0.14948 0.50746-0.50503-1.04904-1.30466-0.78837
   1  -4  -8 2305.20  124.86   1 0.14951-0.00600-0.73866-1.28227-1.18809-0.57903
   1   4  -7 3469.78  185.83   1 0.12944 0.47555-0.57346-1.03856-1.27825-0.82146
   1  -4  -7 3156.94  174.10   1 0.11256-0.05477-0.80789-1.27247-1.14638-0.59781
   1   4  -7 3165.85  164.91   1 0.14996 0.49736-0.56285-1.02679-1.28073-0.82334
   1  -4  -7 2949.88  161.41   1 0.14829-0.01780-0.81495-1.27848-1.13727-0.58713
   1   4  -6 7818.52  228.52   1 0.12548 0.46118-0.63690-1.02178-1.24827-0.85020
   1  -4  -6 8413.21  222.63   1 0.10520-0.07254-0.88780-1.27216-1.08641-0.59657
  -1  -4   6 7622.91  198.53   1 0.06021-0.27548-1.21798-0.83310-0.70175-1.09982
   1   4  -6 7856.21  219.91   1 0.15014 0.48696-0.62234-1.00618-1.25287-0.85441
   1  -4  -6 8026.03  211.46   1 0.14618-0.03050-0.89664-1.28007-1.07435-0.58311
  -1  -4   6 7239.53  193.59   1 0.12766-0.20916-1.19447-0.81057-0.73244-1.13083
   1   4  -5 2052.04  117.69   1 0.12072 0.44600-0.70539-1.01005-1.21136-0.87203
   1  -4  -5 2173.84  114.42   1 0.09599-0.09218-0.97497-1.27911-1.00983-0.57872
  -1  -4   5 2055.23  114.57   1 0.05917-0.26609-1.22324-0.91858-0.69263-1.03197
  -1   4   5 1905.03   99.38   1 0.04148 0.22896-1.30043-0.99611-0.53546-0.96689
   1   4  -5 2213.10  118.68   1 0.14997 0.47621-0.68536-0.98911-1.21957-0.88002
   1  -4  -5 1888.54  104.76   1 0.14269-0.04456-0.98617-1.28952-0.99331-0.56099
  -1  -4   5 1866.33  104.20   1 0.12751-0.19872-1.19585-0.89205-0.73023-1.06972
   1   4  -410845.45  354.24   1 0.11456 0.42942-0.78421-1.00864-1.16252-0.88191
   1  -4  -411385.36  352.12   1 0.08382-0.11477-1.07255-1.29647-0.90672-0.53434
  -1  -4   411578.65  355.96   1 0.05447-0.26038-1.24607-1.02163-0.65107-0.93167
  -1   4   411327.52  342.20   1 0.03443 0.23246-1.32493-1.10088-0.47212-0.84474
   1   4  -410905.74  352.04   1 0.14929 0.46495-0.75581-0.97947-1.17728-0.89666
   1  -4  -411115.61  357.47   1 0.13694-0.06090-1.08673-1.30999-0.88307-0.50967
   1   4  -337269.36  958.51   1 0.10533 0.40977-0.88650-1.03072-1.08746-0.86559
   1  -4  -338305.12  986.12   1 0.06656-0.14245-1.18383-1.32753-0.75741-0.44377
  -1  -4   337288.08  946.89   1 0.04137-0.26326-1.30085-1.15695-0.53444-0.75611
  -1   4   336391.07  922.99   1 0.02108 0.22965-1.36228-1.21846-0.35113-0.66494
   1  -4  -339333.00 1143.31   1-0.99873-1.20608 0.83309 0.68971-0.53671-0.22183
   1   4  -339212.29 1011.79   1 0.14766 0.45273-0.84329-0.98687-1.11651-0.89480
   1  -4  -338865.97 1003.60   1 0.12697-0.08147-1.20082-1.34413-0.72211-0.40771
   1   4  -237590.69  746.05   1 0.08632 0.38035-1.05390-1.11789-0.92811-0.76498
   1  -4  -239681.87  736.14   1 0.03986-0.17924-1.30637-1.36993-0.52094-0.26594
  -1  -4   239065.99  702.28   1 0.00374-0.29035-1.39379-1.33013-0.19207-0.35493
  -1   4   238553.03  705.24   1-0.00371 0.21539-1.40157-1.33800-0.12301-0.37800
   1  -4  -237089.02  874.22   1-0.87391-1.09198 0.77846 0.71523-0.78090-0.52492
   1   4  -236163.73  704.55   1 0.14304 0.43753-0.97873-1.04223-1.00058-0.83778
   1   4  -1 3326.07  148.50   1 0.00941 0.29297-1.38556-1.36896-0.24432-0.14027
   1  -4  -1 3145.13  125.85   1-0.00416-0.23382-1.40193-1.38524-0.11883 0.07734
  -1   4   1 3199.83  120.48   1-0.04788 0.18176-1.37504-1.39173 0.29414 0.09796
  -1  -4   1 3006.23  136.70   1-0.11048-0.39433-1.06200-1.07870 0.91625 0.81268
  -1   4   1 3074.43  194.08   1-0.84917-0.62038 0.76608 0.74916-0.81949-1.01657
   1  -4  -1 3194.34  215.16   1-0.65858-0.88738 0.66056 0.67747-1.05332-0.85623
   1   4   042487.32  802.57   1 0.14514 0.41854-0.20668-0.11064-1.38411-1.33870
   1  -4   040598.92  749.76   1-0.06848-0.30849-1.31563-1.21877 0.49393 0.63165
  -1   4   043104.70  762.92   1-0.10776 0.13225-1.08595-1.18280 0.88807 0.75035
   1   4   042402.30  763.60   1-0.14125 0.13189-0.62144-0.52463 1.25435 1.29882
  -1   4   043207.86 1004.42   1-0.58012-0.34061 0.61329 0.51623-1.12556-1.26373
  -1  -4  -1 5696.54  202.20   1 0.14862-0.11438-0.04356-0.21977-1.39841-1.38497
   1   4   1 6317.70  211.73   1 0.12955 0.39232-0.57156-0.39490-1.27909-1.29217
   1  -4   1 6128.48  187.89   1-0.12333-0.37406-0.92602-0.74905 1.05206 1.13073
  -1   4  -1 6071.85  191.75   1-0.14531 0.10540-0.50334-0.68026 1.30578 1.22706
   1   4   1 6173.58  334.21   1-0.71320-0.45070 0.69230 0.86885-0.99579-1.01069
  -1   4  -1 5133.20  269.03   1-0.30577-0.05557 0.43599 0.25895-1.30228-1.38181
   1   4   1 6361.87  210.98   1 0.15013 0.41288-0.60681-0.43004-1.26048-1.27442
   1  -4   2   39.69   27.82   1 0.14918-0.11166-0.00214 0.25541-1.39903-1.37908
  -1  -4  -2   89.66   40.10   1 0.14336-0.10925-0.26583-0.52221-1.37416-1.30189
   1  -4   2   81.95   26.95   1-0.14513-0.40659-0.50962-0.25262 1.30337 1.32304
   1   4   2   89.43   30.63   1 0.14943 0.40160-0.74513-0.48827-1.18405-1.25691
  -1   4  -3  202.43   43.98   1 0.14986 0.42111 0.24173-0.09599-1.37792-1.33903
  -1  -4  -3  284.49   47.58   1 0.14043-0.10180-0.34834-0.68490-1.35590-1.22478
   1  -4   3  214.83   43.06   1 0.14138-0.12986-0.32330 0.01442-1.36199-1.40088
   1   4   3  230.82   43.60   1 0.11272 0.35466-0.80597-0.46886-1.14771-1.27825
  -1  -4  -3  212.69   41.76   1 0.14694-0.09464-0.35396-0.69091-1.35377-1.22198
   1   4   3  218.72   39.78   1 0.14801 0.38960-0.82806-0.49111-1.12781-1.25959
  -1   4  -4 5777.40  219.68   1 0.14997 0.43160 0.08986-0.32803-1.39605-1.29832
  -1  -4  -4 5408.90  215.00   1 0.13931-0.09253-0.37610-0.79283-1.34859-1.15862
   1  -4   4 5964.44  233.13   1 0.13198-0.14995-0.52898-0.11114-1.29703-1.39453
   1   4   4 5788.91  215.63   1 0.10664 0.33815-0.87302-0.45569-1.09818-1.28745
  -1  -4  -4 6078.33  228.37   1 0.14753-0.08347-0.38123-0.79826-1.34627-1.15558
   1  -4   4 5887.92  221.19   1 0.14963-0.13286-0.51927-0.10183-1.29904-1.39698
   1   4   4 5477.29  202.32   1 0.14636 0.37737-0.89068-0.47365-1.07927-1.26996
  -1   4  -5  884.69   67.76   1 0.14929 0.44131 0.00699-0.49108-1.39900-1.24242
  -1  -4  -5  754.41   73.52   1 0.13927-0.08218-0.37711-0.87401-1.34832-1.09949
   1  -4   5  866.54   69.02   1 0.12305-0.16929-0.67277-0.17471-1.22955-1.38577
  -1  -4  -5 1003.80   76.44   1 0.14753-0.07288-0.38129-0.87841-1.34625-1.09665
   1  -4   5  956.53   77.09   1 0.15009-0.14298-0.66020-0.16267-1.23336-1.39020
  -1   4  -6 1487.98   99.34   1 0.14875 0.45116-0.03493-0.61317-1.39865-1.18323
  -1  -4  -6 1512.78  107.25   1 0.13985-0.07121-0.36287-0.93995-1.35215-1.04449
  -1  -4  -6 1349.51   94.71   1 0.14721-0.06262-0.36616-0.94337-1.35048-1.04196
  -1   4  -7 3691.58  187.78   1 0.14850 0.46130-0.05122-0.70963-1.39816-1.12390
  -1  -4  -7 4111.90  204.57   1 0.14079-0.05989-0.33893-0.99618-1.35826-0.99175
  -1  -4  -7 4301.57  210.09   1 0.14665-0.05260-0.34149-0.99879-1.35699-0.98955
  -1   4  -8   58.67   57.10   1 0.14851 0.47170-0.05048-0.78907-1.39820-1.06508
  -1  -4  -8   28.05   44.70   1 0.14192-0.04837-0.30826-1.04568-1.36543-0.94008
  -1   4  -9  156.45   47.85   1 0.14871 0.48228-0.03777-0.85654-1.39857-1.00662
  -1  -4  -9  150.51   61.52   1 0.14315-0.03676-0.27256-1.09016-1.37286-0.88868
  -1   4 -10  472.45   68.38   1 0.14901 0.49297-0.01622-0.91516-1.39895-0.94816
  -1  -4 -10  422.40   70.09   1 0.14439-0.02513-0.23287-1.13065-1.38003-0.83700
  -1   4 -11  342.58   67.61   1 0.14935 0.50370 0.01218-0.96692-1.39897-0.88933
  -1  -4 -11  473.73   63.85   1 0.14559-0.01354-0.18986-1.16780-1.38647-0.78460
  -1   4 -12 2467.31  151.56   1 0.14968 0.51441 0.04613-1.01314-1.39821-0.82974
  -1  -4 -12 2568.20  139.76   1 0.14672-0.00202-0.14395-1.20207-1.39187-0.73115
   1   5 -12  854.33  101.88   1 0.14448 0.60672-0.22979-1.09598-1.38054-0.64053
   1  -5 -12  996.88  115.84   1 0.13546-0.04415-0.46181-1.32653-1.32210-0.46679
   1  -5 -12  762.78   81.57   1 0.14897-0.02840-0.46422-1.32814-1.31980-0.46347
   1   5 -11  143.85   48.58   1 0.14266 0.59451-0.28715-1.07316-1.36995-0.68878
   1  -5 -11   65.56   77.55   1 0.13206-0.05778-0.52743-1.31282-1.29765-0.50268
   1  -5 -11  115.59   77.52   1 0.14974-0.03822-0.53210-1.31593-1.29383-0.49642
   1   5 -10 1040.69  101.97   1 0.14062 0.58209-0.34331-1.04914-1.35716-0.73486
   1  -5 -10 1112.92  112.53   1 0.12812-0.07213-0.59528-1.30045-1.26838-0.53212
   1   5 -10 1201.87  105.91   1 0.14663 0.58996-0.34062-1.04487-1.35722-0.73468
   1  -5 -10  962.17   92.39   1 0.15011-0.04843-0.60076-1.30449-1.26337-0.52487
   1   5  -9 7399.67  277.83   1 0.13837 0.56945-0.39843-1.02409-1.34226-0.77879
   1  -5  -9 8118.57  301.26   1 0.12364-0.08704-0.66431-1.28927-1.23407-0.55656
   1   5  -9 7733.72  275.30   1 0.14778 0.58052-0.39345-1.01760-1.34273-0.77911
   1  -5  -9 7441.18  253.89   1 0.15005-0.05908-0.67085-1.29451-1.22759-0.54802
   1   5  -8 6799.20  334.84   1 0.13590 0.55659-0.45273-0.99822-1.32518-0.82056
   1  -5  -8 5959.72  296.73   1 0.11847-0.10262-0.73532-1.28006-1.19366-0.57488
   1   5  -8 6894.44  324.92   1 0.14869 0.57086-0.44512-0.98919-1.32639-0.82169
   1  -5  -8 6082.15  310.24   1 0.14946-0.07025-0.74324-1.28681-1.18525-0.56458
   1   5  -7 1041.70   93.06   1 0.13319 0.54349-0.50650-0.97182-1.30586-0.86007
   1  -5  -7  959.33   83.53   1 0.11243-0.11908-0.80937-1.27389-1.14534-0.58530
   1   5  -7 1005.25   76.47   1 0.14938 0.56096-0.49573-0.95971-1.30824-0.86245
   1  -5  -7  870.08   74.34   1 0.14821-0.08207-0.81909-1.28257-1.13432-0.57257
   1   5  -6  352.12   61.44   1 0.13022 0.53010-0.56004-0.94498-1.28410-0.89752
   1  -5  -6  412.58   56.70   1 0.10519-0.13674-0.88798-1.27227-1.08626-0.58495
  -1  -5   6  412.81   45.44   1 0.05877-0.34110-1.22527-0.84033-0.68907-1.07565
   1   5  -6  570.08   71.38   1 0.14985 0.55085-0.54540-0.92929-1.28827-0.90140
   1  -5  -6  494.00   60.29   1 0.14607-0.09480-0.90003-1.28341-1.07152-0.56869
  -1  -5   6  378.02   44.69   1 0.12739-0.27362-1.19699-0.81304-0.72839-1.11519
   1   5  -5   33.54   35.51   1 0.12690 0.51636-0.61490-0.91962-1.25910-0.93124
   1  -5  -5   55.51   28.37   1 0.09619-0.15616-0.97322-1.27730-1.01150-0.56892
  -1  -5   5   40.21   30.04   1 0.05735-0.33210-1.23228-0.92755-0.67658-1.00443
   1  -5  -5   71.49   33.93   1 0.14260-0.10885-0.98827-1.29156-0.99123-0.54732
  -1  -5   5   53.14   26.63   1 0.12718-0.26325-1.19894-0.89510-0.72520-1.05311
   1   5  -4 3158.60  158.63   1 0.12306 0.50210-0.67269-0.89718-1.22959-0.96047
   1  -5  -4 3315.05  161.84   1 0.08445-0.17832-1.06791-1.29177-0.91212-0.52827
  -1  -5   4 3205.47  149.20   1 0.05180-0.32723-1.25825-1.03375-0.62744-0.89657
  -1   5   4 3143.78  135.08   1 0.02836 0.29054-1.34335-1.11931-0.41730-0.80143
   1  -5  -4 3567.44  236.40   1-0.99818-1.25891 0.83289 0.60945-0.53802-0.15247
   1   5  -4 3668.37  170.21   1 0.15013 0.52997-0.64305-0.86677-1.24238-0.97334
   1  -5  -4 3222.09  160.86   1 0.13695-0.12508-1.08665-1.30985-0.88317-0.49817
   1   5  -3 6946.54  266.39   1 0.11819 0.48682-0.73896-0.88323-1.19143-0.98104
   1  -5  -3 6920.75  241.54   1 0.06810-0.20508-1.17498-1.31861-0.77093-0.44582
  -1  -5   3 6799.94  243.83   1 0.03629-0.33250-1.31880-1.17490-0.48885-0.69901
  -1   5   3 6779.50  229.39   1 0.01418 0.28690-1.37708-1.23328-0.28807-0.61339
   1  -5  -3 6766.67  355.61   1-0.91215-1.18359 0.79677 0.65348-0.71601-0.38936
   1   5  -3 6997.02  260.43   1 0.14993 0.51919-0.69255-0.83618-1.21550-1.00538
   1  -5  -3 6440.48  234.25   1 0.12737-0.14526-1.19716-1.34043-0.72810-0.40211
   1   5  -2 6263.85  221.86   1 0.11000 0.46821-0.83683-0.90089-1.12568-0.97402
   1  -5  -2 6762.61  212.19   1 0.04349-0.23976-1.29281-1.35637-0.55342-0.28691
  -1  -5   2 6429.40  196.88   1-0.01141-0.36966-1.40599-1.34231-0.05131-0.20266
  -1   5   2 6617.91  199.08   1-0.01096 0.27229-1.40583-1.34228-0.05552-0.32202
  -1   5   2 6444.88  273.64   1-0.98997-0.70780 0.82984 0.89299-0.55754-0.82530
   1  -5  -2 6462.02  337.86   1-0.76904-1.05122 0.72362 0.66047-0.92978-0.66202
   1   5  -2 6375.24  222.72   1 0.14941 0.50809-0.74716-0.81070-1.18279-1.03158
   1   5  -1 1780.47  112.15   1 0.06274 0.41053-1.20475-1.18859-0.72400-0.63108
   1  -5  -1 1645.28   88.94   1 0.00401-0.28979-1.39344-1.37673-0.19460 0.01309
  -1   5   1 1623.79   82.15   1-0.05332 0.24048-1.36259-1.37930 0.34646 0.13877
  -1   5   1 1556.04  147.56   1-0.80640-0.51352 0.74382 0.72682-0.88090-1.08975
   1  -5  -1 1672.76  159.25   1-0.55895-0.85183 0.60025 0.61724-1.14317-0.93431
   1   5   0  822.01   72.26   1 0.12521 0.46258-0.64092-0.54454-1.24623-1.21203
   1  -5   0  802.33   59.70   1-0.05428-0.35844-1.36014-1.26328 0.35580 0.50517
  -1   5   0  821.40   58.17   1-0.10846 0.19569-1.07992-1.17680 0.89529 0.74592
   1   5   0  862.11   66.77   1-0.14299 0.19428-0.57550-0.47868 1.27590 1.30868
  -1   5   0  780.23  123.61   1-0.57016-0.26656 0.60718 0.51003-1.13392-1.28389
   1  -5   0  929.58  118.07   1-0.30217-0.60573 0.43356 0.53052-1.30394-1.15376
   1   5   0  867.12  125.51   1-0.14672 0.19063 0.32620 0.42240-1.36073-1.32845
   1   5   0  843.51   79.95   1 0.14925 0.48677-0.75895-0.66232-1.17526-1.14189
  -1  -5  -1 5276.52  194.11   1 0.14803-0.17916-0.07935-0.25541-1.39690-1.37194
   1   5   1 5245.46  184.57   1 0.11575 0.44270-0.76982-0.59322-1.17198-1.19651
   1  -5   1 5121.83  158.12   1-0.11086-0.42573-1.05852-0.88155 0.92020 1.01052
  -1   5  -1 5509.05  176.72   1-0.14458 0.17028-0.52780-0.70472 1.29618 1.20579
   1   5   1 5330.37  280.51   1-0.65391-0.32731 0.65779 0.83426-1.05795-1.08464
  -1   5  -1 5376.28  288.42   1-0.33685-0.02256 0.45689 0.27977-1.28737-1.37869
   1   5   1 5430.03  187.70   1 0.14799 0.47492-0.82929-0.65257-1.12690-1.15244
   1  -5   2 4118.39  180.40   1 0.14947-0.17556 0.02368 0.28138-1.39881-1.36731
  -1  -5  -2 3664.24  175.34   1 0.14267-0.17413-0.28682-0.54306-1.37001-1.28620
   1   5   2 3898.40  171.07   1 0.10995 0.42649-0.83738-0.58055-1.12528-1.20855
   1  -5   2 3942.69  161.07   1-0.13945-0.46506-0.66361-0.40661 1.23276 1.26409
  -1  -5  -2 4446.43  291.19   1-0.50851-0.82439 0.56869 0.31208-1.18218-1.09660
  -1   5  -2 3550.87  245.48   1-0.14474 0.18028 0.32481 0.06753-1.36128-1.39374
   1   5   2 3854.74  172.01   1 0.14678 0.46314-0.87665-0.61984-1.09063-1.17509
  -1   5  -3 4749.42  187.73   1 0.14827 0.48370 0.37460 0.03672-1.34805-1.32070
   1  -5   3 4392.53  182.69   1 0.14200-0.19342-0.30616 0.03170-1.36589-1.39324
  -1  -5  -3 4678.00  196.11   1 0.13986-0.16656-0.36277-0.69918-1.35218-1.20953
   1   5   3 4785.43  191.89   1 0.10500 0.41112-0.88986-0.55282-1.08475-1.22675
  -1  -5  -3 4528.32  276.76   1-0.85913-1.16429 0.77111 0.43435-0.80426-0.65978
  -1  -5  -3 5033.27  198.40   1 0.14730-0.15847-0.37023-0.70713-1.34937-1.20598
   1   5   3 4663.39  204.36   1 0.14543 0.45121-0.91890-0.58201-1.05546-1.19885
  -1   5  -4 8736.42  289.24   1 0.15007 0.49589 0.19958-0.21846-1.38462-1.29842
  -1  -5  -4 8748.72  303.32   1 0.13885-0.15718-0.38725-0.80383-1.34547-1.14398
   1  -5   4 8276.64  280.66   1 0.13251-0.21360-0.51916-0.10125-1.30095-1.38697
   1   5   4 7915.82  265.80   1 0.10029 0.39599-0.93588-0.51861-1.04577-1.24651
  -1  -5  -4 8761.14  396.08   1-1.01603-1.31049 0.83911 0.42221-0.49306-0.28967
  -1  -5  -4 8472.11  285.91   1 0.14779-0.14740-0.39390-0.81089-1.34258-1.14030
   1  -5   4 8648.34  286.63   1 0.14950-0.19717-0.50708-0.08959-1.30386-1.39020
   1   5   4 8497.73  292.50   1 0.14391 0.43910-0.95863-0.54165-1.01973-1.22203
  -1   5  -5 3327.33  133.36   1 0.15001 0.50622 0.09855-0.39966-1.39547-1.25042
  -1  -5  -5 3744.28  148.56   1 0.13888-0.14676-0.38640-0.88316-1.34572-1.08537
   1  -5   5 3167.38  139.60   1 0.12342-0.23311-0.66747-0.16935-1.23239-1.37715
  -1  -5  -5 3428.53  137.12   1 0.14774-0.13686-0.39179-0.88887-1.34322-1.08201
   1  -5   5 3231.29  134.92   1 0.15011-0.20714-0.65179-0.15421-1.23782-1.38306
  -1   5  -6 1650.02  101.56   1 0.14965 0.51625 0.04324-0.53514-1.39831-1.19442
  -1  -5  -6 1625.53  110.06   1 0.13952-0.13573-0.37101-0.94794-1.34998-1.03078
  -1  -5  -6 1824.86  138.71   1 0.14741-0.12662-0.37523-0.95239-1.34797-1.02785
  -1   5  -728004.26  460.81   1 0.14940 0.52638 0.01702-0.64154-1.39891-1.13618
  -1  -5  -728118.16  431.35   1 0.14050-0.12436-0.34630-1.00340-1.35643-0.97839
  -1  -5  -725948.61  412.97   1 0.14684-0.11660-0.34953-1.00678-1.35493-0.97588
  -1   5  -814302.54  476.83   1 0.14933 0.53670 0.01024-0.72849-1.39898-1.07740
  -1  -5  -815428.23  525.74   1 0.14168-0.11280-0.31508-1.05236-1.36389-0.92702
  -1   5  -9 1645.03  104.74   1 0.14940 0.54716 0.01712-0.80178-1.39891-1.01848
  -1  -5  -9 1777.30  118.38   1 0.14293-0.10115-0.27897-1.09642-1.37161-0.87589
  -1   5 -10   85.83   46.72   1 0.14957 0.55772 0.03408-0.86499-1.39857-0.95931
  -1  -5 -10   68.99   47.30   1 0.14420-0.08950-0.23896-1.13659-1.37900-0.82444
  -1   5 -11  686.58   73.26   1 0.14978 0.56831 0.05879-0.92045-1.39774-0.89963
  -1  -5 -11  598.31   85.64   1 0.14544-0.07788-0.19569-1.17349-1.38567-0.77227
  -1   5 -12  -20.29   66.77   1 0.14997 0.57889 0.08973-0.96969-1.39607-0.83912
  -1  -5 -12   21.65   96.12   1 0.14659-0.06634-0.14956-1.20753-1.39129-0.71904
   1   6 -12   21.38   65.65   1 0.14587 0.67230-0.17901-1.04533-1.38788-0.65941
   1  -6 -12  -21.30   76.41   1 0.13543-0.10836-0.46234-1.32692-1.32191-0.45508
   1  -6 -12   35.47   48.65   1 0.14899-0.09257-0.46550-1.32936-1.31933-0.45142
   1   6 -11  128.65   61.94   1 0.14438 0.66042-0.23304-1.01919-1.38000-0.71037
   1  -6 -11   86.25   72.29   1 0.13206-0.12196-0.52745-1.31279-1.29765-0.49120
   1  -6 -11  190.78   58.23   1 0.14975-0.10240-0.53321-1.31699-1.29337-0.48436
   1   6 -10  167.05   52.71   1 0.14273 0.64838-0.28507-0.99105-1.37037-0.75958
   1  -6 -10   92.08   62.61   1 0.12816-0.13628-0.59475-1.29986-1.26862-0.52090
   1  -6 -10  199.53   58.94   1 0.15012-0.11261-0.60162-1.30531-1.26295-0.51287
   1   6  -9 1324.64  103.22   1 0.14094 0.63620-0.33496-0.96077-1.35923-0.80728
   1  -6  -9 1134.57  124.30   1 0.12372-0.15114-0.66308-1.28796-1.23474-0.54575
   1   6  -9 1270.54   88.30   1 0.14642 0.64335-0.33167-0.95587-1.35944-0.80743
   1  -6  -9 1177.27   91.02   1 0.15004-0.12327-0.67135-1.29495-1.22732-0.53615
   1   6  -8   99.68   41.76   1 0.13905 0.62392-0.38250-0.92813-1.34682-0.85372
   1  -6  -8   79.74   59.08   1 0.11864-0.16664-0.73317-1.27785-1.19496-0.56471
   1   6  -8   55.96   46.15   1 0.14743 0.63379-0.37660-0.92071-1.34758-0.85448
   1  -6  -8  107.18   59.90   1 0.14946-0.13443-0.74321-1.28673-1.18526-0.55300
   1   6  -7  747.05   79.01   1 0.13709 0.61158-0.42720-0.89266-1.33352-0.89926
   1  -6  -7  727.49   87.57   1 0.11272-0.18297-0.80602-1.27048-1.14768-0.57616
   1   6  -7  637.94   71.43   1 0.14824 0.62401-0.41824-0.88227-1.33516-0.90097
   1  -6  -7  663.46   75.10   1 0.14822-0.14624-0.81831-1.28173-1.13487-0.56154
   1   6  -6   48.57   41.13   1 0.13514 0.59924-0.46819-0.85348-1.31988-0.94447
   1  -6  -6   38.90   30.75   1 0.10567-0.20044-0.88301-1.26724-1.09027-0.57748
  -1  -6   6   34.36   24.50   1 0.05631-0.40774-1.23731-0.85231-0.66741-1.04252
   1   6  -6   78.43   48.19   1 0.14885 0.61404-0.45545-0.83939-1.32286-0.94759
   1  -6  -6   35.65   40.19   1 0.14613-0.15892-0.89814-1.28147-1.07309-0.55867
   1   6  -5   53.53   50.91   1 0.13334 0.58705-0.50360-0.80872-1.30697-0.99040
   1  -6  -5   57.53   38.98   1 0.09700-0.21953-0.96602-1.27003-1.01830-0.56425
  -1  -6   5   90.01   34.26   1 0.05423-0.39940-1.24716-0.94239-0.64898-0.96536
   1  -6  -5   72.16   57.52   1-0.98664-1.30075 0.82858 0.52508-0.56527-0.10904
   1   6  -5  136.50   45.92   1 0.14926 0.60387-0.48589-0.78975-1.31193-0.99558
   1  -6  -5  136.04   33.79   1 0.14276-0.17287-0.98474-1.28799-0.99471-0.53920
  -1  -6   5   83.45   36.61   1 0.12621-0.32841-1.20767-0.90381-0.71073-1.02705
   1   6  -4 1227.46   92.60   1 0.13193 0.57515-0.52986-0.75442-1.29668-1.03903
   1  -6  -4 1200.42   84.24   1 0.08583-0.24111-1.05761-1.28139-0.92393-0.52861
  -1  -6   4 1094.24   75.76   1 0.04713-0.39635-1.27828-1.05411-0.58594-0.84339
  -1   6   4 1096.52   72.39   1 0.02171 0.34803-1.36080-1.13674-0.35682-0.75247
   1  -6  -4 1305.54  145.89   1-0.92225-1.24707 0.80142 0.57806-0.69766-0.30033
   1   6  -4 1191.99   89.55   1 0.14947 0.59350-0.50422-0.72798-1.30498-1.04753
   1  -6  -4 1137.43   80.77   1 0.13735-0.18886-1.08071-1.30386-0.89037-0.49378
   1   6  -3 7659.67  279.82   1 0.13179 0.56460-0.53230-0.67664-1.29569-1.09677
   1  -6  -3 7399.13  252.63   1 0.07056-0.26681-1.16053-1.30411-0.79229-0.45570
  -1  -6   3 7718.35  253.67   1 0.02776-0.40518-1.34507-1.20114-0.41179-0.61043
  -1   6   3 7409.00  244.85   1 0.00666 0.34353-1.38979-1.24600-0.21905-0.55589
   1  -6  -3 7560.80  359.68   1-0.82046-1.15600 0.75124 0.60803-0.86141-0.52298
   1   6  -3 7160.28  262.46   1 0.14937 0.58281-0.49472-0.63840-1.30861-1.11010
   1  -6  -3 7439.46  271.48   1 0.12836-0.20846-1.18779-1.33103-0.74312-0.40554
   1   6  -2  649.29   67.13   1 0.13681 0.55919-0.43337-0.49749-1.33155-1.19137
   1  -6  -2  675.53   65.01   1 0.04809-0.29931-1.27430-1.33784-0.59446-0.31644
  -1   6   2  622.35   53.22   1-0.01884 0.32856-1.40672-1.34317 0.01828-0.25973
  -1  -6   2  655.03   65.70   1-0.03864-0.46104-1.39133-1.32765 0.20559 0.06576
  -1   6   2  568.80   89.43   1-0.95388-0.60762 0.81534 0.87841-0.63630-0.91583
   1  -6  -2  658.09  121.09   1-0.67051-1.01677 0.66758 0.60451-1.04130-0.76177
   1   6  -2  671.25   70.19   1 0.14756 0.57042-0.38250-0.44609-1.34590-1.20630
   1  -6  -1 3055.28  136.20   1 0.01289-0.34506-1.37952-1.36280-0.27627-0.05707
  -1   6   1 3222.56  136.78   1-0.05956 0.29801-1.34551-1.36228 0.40696 0.18690
  -1   6   1 2818.68  199.91   1-0.77902-0.42204 0.72908 0.71200-0.91712-1.13776
   1  -6  -1 2993.17  227.35   1-0.47298-0.82996 0.54608 0.56316-1.20732-0.98669
   1   6   0 2021.33  112.89   1 0.08885 0.49041-1.03434-0.93802-0.94963-0.92691
   1  -6   0 1900.76   99.69   1-0.03973-0.40823-1.38971-1.29276 0.21601 0.37641
  -1   6   0 1981.45   99.82   1-0.11052 0.25777-1.06156-1.15843 0.91675 0.75572
   1   6   0 2107.21  112.07   1-0.14325 0.25816-0.56812-0.47131 1.27917 1.30030
  -1   6   0 1960.54  181.49   1-0.57037-0.20267 0.60730 0.51007-1.13375-1.29549
   1   6   0 2087.71  184.59   1-0.23816 0.16328 0.38989 0.48601-1.33071-1.31022
   1  -6   0 2138.47  186.30   1-0.24766-0.61532 0.39642 0.49346-1.32704-1.16508
  -1  -6  -1 8758.17  302.16   1 0.14781-0.24357-0.09138-0.26730-1.39619-1.35969
   1   6   1 8918.85  302.17   1 0.09840 0.48953-0.95338-0.77684-1.03000-1.06603
   1  -6   1 8507.11  274.05   1-0.09623-0.47525-1.17354-0.99655 0.77013 0.87211
  -1   6  -1 8543.52  283.42   1-0.14444 0.23456-0.53222-0.70914 1.29438 1.19233
   1   6   1 8228.92  383.95   1-0.63485-0.24416 0.64646 0.82284-1.07638-1.11484
  -1   6  -1 8902.44  406.90   1-0.36760 0.01078 0.47738 0.30018-1.27143-1.37452
   1   6   1 8853.98  301.25   1 0.14023 0.53136-1.03404-0.85737-0.94373-0.98087
   1  -6   2  768.98   69.33   1 0.14956-0.23966 0.03281 0.29066-1.39861-1.35560
  -1  -6  -2  800.66   72.43   1 0.14248-0.23851-0.29238-0.54847-1.36886-1.27351
   1   6   2  710.37   61.42   1 0.09835 0.47906-0.95387-0.69712-1.02956-1.12431
   1  -6   2  786.09   62.85   1-0.13121-0.52094-0.81650-0.55941 1.13827 1.18120
   1   6   2  672.50   90.22   1-0.99159-0.61161 0.83045 1.08697-0.55375-0.65111
  -1  -6  -2  921.08  133.53   1-0.35441-0.73439 0.46861 0.21217-1.27841-1.18119
  -1   6  -2  839.26  140.32   1-0.19639 0.19272 0.36099 0.10363-1.34561-1.38985
   1   6   2  744.30   69.11   1 0.14185 0.52239-1.00364-0.74688-0.97577-1.07183
   1   6   3    7.61   21.26   1 0.09618 0.46648-0.97327-0.63629-1.01145-1.16494
  -1   6  -4  706.14   63.21   1 0.14910 0.55910 0.31973-0.09845-1.36202-1.28735
  -1  -6  -4  753.04   72.01   1 0.13875-0.22146-0.38947-0.80591-1.34484-1.13181
   1  -6   4  763.80   67.83   1 0.13252-0.27777-0.51896-0.10099-1.30103-1.37557
   1   6   4  568.36   57.70   1 0.09313 0.45301-0.99956-0.58236-0.98578-1.19799
  -1  -6  -4  704.91  116.45   1-0.88356-1.24210 0.78318 0.36636-0.76518-0.55002
  -1  -6  -4  742.66   71.25   1 0.14786-0.21152-0.39744-0.81438-1.34153-1.12765
   1  -6   4  821.12   70.52   1 0.14947-0.26139-0.50410-0.08656-1.30502-1.37976
   1   6   4  724.88   68.27   1 0.14061 0.49999-1.02730-0.61036-0.95102-1.16490
  -1   6  -5 2716.42  112.31   1 0.15007 0.57046 0.20003-0.29832-1.38457-1.25105
  -1  -6  -5 2536.29  127.10   1 0.13880-0.21102-0.38826-0.88487-1.34519-1.07332
   1  -6   5 2544.97  120.70   1 0.12326-0.29745-0.66984-0.17165-1.23113-1.36441
  -1  -6  -5 2940.10  206.85   1-0.98914-1.33696 0.82953 0.33257-0.55947-0.28542
  -1  -6  -5 2535.38  112.81   1 0.14780-0.20099-0.39474-0.89176-1.34235-1.06954
   1  -6   5 2562.72  112.40   1 0.15011-0.27133-0.65069-0.15306-1.23839-1.37205
  -1   6  -6 2855.63  151.66   1 0.15012 0.58089 0.13029-0.44824-1.39286-1.20050
  -1  -6  -6 2984.17  170.49   1 0.13945-0.19999-0.37275-0.94954-1.34950-1.01879
  -1  -6  -6 2942.51  154.61   1 0.14746-0.19075-0.37781-0.95492-1.34724-1.01552
  -1   6  -7  932.97   97.06   1 0.14999 0.59116 0.09313-0.56557-1.39584-1.14464
  -1  -6  -7  901.74   98.70   1 0.14044-0.18861-0.34802-1.00497-1.35599-0.96643
  -1  -6  -7  883.20   81.26   1 0.14689-0.18074-0.35186-1.00907-1.35432-0.96368
  -1   6  -8  121.67   46.42   1 0.14991 0.60146 0.07797-0.66090-1.39679-1.08674
  -1  -6  -8   94.29   58.33   1 0.14161-0.17705-0.31681-1.05394-1.36350-0.91509
  -1   6  -9  178.31   47.22   1 0.14991 0.61185 0.07833-0.74072-1.39675-1.02787
  -1  -6  -9  182.48   52.43   1 0.14287-0.16540-0.28073-1.09803-1.37125-0.86400
  -1   6 -10  853.70   83.33   1 0.14997 0.62230 0.09011-0.80911-1.39604-0.96831
  -1  -6 -10  493.72   74.05   1 0.14415-0.15374-0.24076-1.13823-1.37870-0.81261
  -1   6 -11 1986.30  195.61   1 0.15006 0.63278 0.11065-0.86874-1.39455-0.90798
  -1  -6 -11 2204.86  227.65   1 0.14539-0.14211-0.19751-1.17516-1.38542-0.76049
  -1   6 -12  937.52   98.38   1 0.15013 0.64323 0.13819-0.92138-1.39208-0.84667
  -1  -6 -12  931.09  153.97   1 0.14655-0.13056-0.15139-1.20922-1.39110-0.70732
   1   7 -12  421.36   79.02   1 0.14720 0.73781-0.12189-0.98837-1.39392-0.67698
   1  -7 -12  536.05   88.81   1 0.13558-0.17239-0.45925-1.32369-1.32297-0.44461
   1  -7 -12  218.71   76.67   1 0.14896-0.15680-0.46313-1.32694-1.32018-0.44066
   1   7 -11  143.29   61.65   1 0.14605 0.72627-0.17193-0.95823-1.38876-0.73066
   1  -7 -11   91.18   76.33   1 0.14973-0.16661-0.53052-1.31423-1.29447-0.47388
   1   7 -10   46.35   53.66   1 0.14479 0.71463-0.21894-0.92507-1.38226-0.78301
   1  -7 -10    5.74   51.19   1 0.12843-0.20019-0.59027-1.29532-1.27068-0.51149
   1  -7 -10   46.42   78.14   1 0.15011-0.17681-0.59848-1.30211-1.26444-0.50276
   1   7  -9 3864.90  174.87   1 0.14347 0.70292-0.26243-0.88838-1.37480-0.83439
   1  -7  -9 4677.07  184.82   1 0.12409-0.21495-0.65769-1.28252-1.23757-0.53711
   1  -7  -9 3777.62  162.20   1 0.15006-0.18744-0.66762-1.29118-1.22935-0.52658
   1   7  -8 3672.01  198.21   1 0.14216 0.69122-0.30153-0.84731-1.36689-0.88533
   1  -7  -8 3883.08  195.86   1 0.11914-0.23032-0.72664-1.27125-1.19889-0.55717
   1  -7  -8 3973.96  201.88   1 0.14951-0.19857-0.73870-1.28217-1.18807-0.54422
   1   7  -7 2853.22  137.74   1 0.14095 0.67962-0.33471-0.80032-1.35929-0.93656
   1  -7  -7 2981.35  137.84   1 0.11340-0.24647-0.79802-1.26241-1.15319-0.57020
   1   7  -7 3116.53  132.19   1 0.14636 0.68632-0.32952-0.79360-1.35997-0.93739
   1  -7  -7 2412.42  129.91   1 0.14834-0.21032-0.81275-1.27612-1.13884-0.55391
   1   7  -6  100.42   34.78   1 0.14000 0.66829-0.35906-0.74449-1.35316-0.98927
   1  -7  -6   61.45   41.03   1 0.10663-0.26366-0.87309-1.25725-1.09812-0.57387
  -1  -7   6  127.69   44.07   1 0.05269-0.47554-1.25425-0.86918-0.63531-0.99896
   1   7  -6  140.41   34.65   1 0.14688 0.67626-0.35120-0.73520-1.35449-0.99081
   1  -7  -6   54.68   30.12   1 0.14635-0.22289-0.89117-1.27445-1.07887-0.55284
   1   7  -5  343.49   57.83   1 0.13963 0.65752-0.36842-0.67368-1.35067-1.04563
   1  -7  -5  344.13   49.13   1 0.09838-0.28233-0.95359-1.25753-1.02981-0.56429
  -1  -7   5  271.45   44.10   1 0.04943-0.46875-1.26863-0.96418-0.60638-0.91113
   1  -7  -5  302.86   94.53   1-0.91661-1.29481 0.79883 0.49541-0.70798-0.23998
   1   7  -5  396.34   56.80   1 0.14703 0.66583-0.35792-0.66183-1.35271-1.04795
   1  -7  -5  336.85   53.24   1 0.14317-0.23665-0.97584-1.27904-1.00338-0.53628
   1   7  -4   69.89   30.04   1 0.14047 0.64798-0.34728-0.57237-1.35617-1.10999
   1  -7  -4   48.04   26.07   1 0.08789-0.30324-1.04187-1.26559-0.94145-0.53466
  -1   7   4   55.51   29.52   1 0.01450 0.40497-1.37646-1.15243-0.29100-0.69816
   1  -7  -4   10.68   96.89   1-0.83993-1.22885 0.76135 0.53808-0.83331-0.42420
   1   7  -4   47.40   30.11   1 0.14651 0.65473-0.33556-0.55937-1.35848-1.11265
   1  -7  -4   60.67   32.20   1 0.13811-0.25229-1.06918-1.29228-0.90406-0.49587
   1   7  -3 4425.80  200.25   1 0.14412 0.64125-0.24157-0.38648-1.37855-1.19121
   1  -7  -3 4157.28  176.80   1 0.07379-0.32775-1.14064-1.28415-0.82039-0.47234
  -1  -7   3 3995.04  166.65   1 0.01413-0.48296-1.37716-1.23324-0.28767-0.47480
  -1   7   3 4371.52  167.33   1-0.00139 0.39962-1.39952-1.25574-0.14456-0.49292
   1  -7  -3 4131.18  280.44   1-0.72912-1.12875 0.70136 0.55823-0.97776-0.62756
   1  -7  -3 4109.27  170.04   1 0.12985-0.27115-1.17291-1.31612-0.76613-0.41696
   1  -7  -2   58.56   90.43   1-0.57987-0.99022 0.61314 0.55016-1.12576-0.83446
   1  -7  -1 6070.55  222.02   1 0.02235-0.39975-1.35924-1.34250-0.36267-0.13195
  -1   7   1 6421.27  220.46   1-0.06654 0.35518-1.32271-1.33949 0.47493 0.24321
  -1   7   1 5629.79  299.22   1-0.76300-0.34193 0.72029 0.70313-0.93731-1.16972
   1  -7  -1 6809.02  359.65   1-0.39797-0.81899 0.49742 0.51438-1.25449-1.02187
   1   7   0 6341.92  295.01   1 0.04044 0.50591-1.30428-1.20746-0.52610-0.51542
   1  -7   0 5840.86  209.52   1-0.02463-0.45728-1.40487-1.30789 0.07273 0.24465
  -1   7   0 5947.07  211.12   1-0.11366 0.31878-1.03206-1.12895 0.94946 0.77679
   1   7   0 6344.69  229.32   1-0.14170 0.32386-0.61003-0.51322 1.25989 1.26935
  -1   7   0 5631.06  301.52   1-0.57718-0.14540 0.61149 0.51419-1.12804-1.30155
   1   7   0 6162.43  324.68   1-0.30879 0.15674 0.43803 0.53408-1.30089-1.29218
   1  -7   0 5808.18  345.96   1-0.19808-0.62983 0.36216 0.45928-1.34504-1.17130
  -1  -7  -1  865.82   74.48   1 0.14801-0.30755-0.08045-0.25622-1.39684-1.34881
   1   7   1  882.36   69.76   1 0.07796 0.53327-1.11359-0.93711-0.85638-0.90387
   1  -7   1  890.16   65.78   1-0.07974-0.52290-1.26778-1.09079 0.60491 0.71853
  -1   7  -1  999.76   71.78   1-0.14487 0.29827-0.51841-0.69533 1.29992 1.18621
   1   7   1  819.52  112.80   1-0.63368-0.17889 0.64575 0.82205-1.07749-1.12773
  -1   7  -1  754.68  116.95   1-0.39806 0.04441 0.49748 0.32021-1.25443-1.36933
   1   7   1  966.68   73.59   1 0.12656 0.58185-1.20453-1.02779-0.71599-0.76461
   1  -7   2  139.16   35.02   1 0.14949-0.30392 0.02527 0.28326-1.39877-1.34423
  -1  -7  -2  108.30   35.63   1 0.14279-0.30238-0.28326-0.53921-1.37074-1.26387
   1   7   2  106.99   35.53   1 0.08510 0.53000-1.06310-0.80641-0.91767-1.02390
   1  -7   2  130.59   26.87   1-0.12018-0.57406-0.96334-0.70624 1.01838 1.07295
   1   7   2  203.80   63.70   1-0.94005-0.49599 0.80938 1.06582-0.66389-0.77302
   1   7   2  110.40   34.94   1 0.13440 0.57914-1.12106-0.86434-0.83947-0.94713
   1  -7   3  587.66   59.81   1 0.14186-0.32193-0.30994 0.02822-1.36504-1.36934
  -1  -7  -3  565.86   63.70   1 0.14004-0.29475-0.35825-0.69437-1.35336-1.18764
   1   7   3  607.17   58.25   1 0.08626 0.52074-1.05438-0.71746-0.92758-1.09253
   1  -7   3  699.16   55.96   1-0.13940-0.60402-0.66482-0.32773 1.23213 1.22772
  -1  -7  -3  660.85  116.01   1-0.52305-0.95640 0.57785 0.24126-1.17135-1.00331
  -1  -7  -3  703.35   65.28   1 0.14725-0.28689-0.36806-0.70485-1.34996-1.18340
   1   7   3  686.05   62.13   1 0.13628 0.57043-1.09610-0.75931-0.87150-1.03807
  -1   7  -4    8.43   31.36   1 0.14674 0.62093 0.44898 0.03064-1.32530-1.26216
   1   7   4  -15.72   32.84   1 0.08513 0.50919-1.06288-0.64574-0.91793-1.14162
  -1  -7  -4   10.34   36.52   1 0.14775-0.27581-0.39200-0.80888-1.34315-1.11767
   1   7   4   39.46   51.24   1 0.13635 0.55992-1.09516-0.67828-0.87268-1.09817
  -1   7  -510303.07  316.01   1 0.14921 0.63379 0.31096-0.18754-1.36404-1.24205
  -1  -7  -5 9922.46  318.54   1 0.13903-0.27498-0.38293-0.87940-1.34669-1.06330
   1  -7   5 8881.03  297.72   1 0.12252-0.36237-0.68031-0.18205-1.22545-1.34726
  -1  -7  -5 9587.52  489.28   1-0.87535-1.28726 0.77917 0.28229-0.77858-0.49275
  -1  -7  -510720.43  336.43   1 0.14771-0.26527-0.39023-0.88720-1.34367-1.05927
   1  -7   5 9449.44  304.44   1 0.15009-0.33553-0.65715-0.15947-1.23497-1.35704
  -1   7  -624373.95 1290.23   1 0.14996 0.64492 0.22613-0.35254-1.38056-1.19973
  -1  -7  -625106.15 1338.74   1 0.13963-0.26399-0.36826-0.94490-1.35072-1.00847
  -1  -7  -623783.73 1009.45   1-0.95475-1.35596 0.81571 0.23868-0.63450-0.28977
  -1  -7  -622989.68  805.96   1 0.14738-0.25502-0.37398-0.95104-1.34832-1.00501
  -1   7  -711880.55  513.74   1 0.15013 0.65548 0.17718-0.48167-1.38767-1.14800
  -1  -7  -712976.29  573.56   1 0.14059-0.25265-0.34421-1.00102-1.35695-0.95586
  -1  -7  -713063.31  747.16   1-0.99917-1.38964 0.83324 0.17607-0.53564-0.13200
  -1  -7  -711412.89  504.40   1 0.14682-0.24500-0.34854-1.00568-1.35518-0.95295
  -1   7  -8   97.04   39.11   1 0.15014 0.66588 0.15285-0.58617-1.39056-1.09203
  -1  -7  -8  111.33   44.73   1 0.14173-0.24111-0.31356-1.05054-1.36424-0.90430
  -1   7  -9   16.72   55.68   1 0.15014 0.67627 0.14600-0.67320-1.39129-1.03393
  -1  -7  -9  115.38   71.86   1 0.14297-0.22949-0.27792-1.09509-1.37180-0.85303
  -1   7 -10   15.98   49.72   1 0.15014 0.68666 0.15203-0.74733-1.39065-0.97444
  -1  -7 -10  151.94   56.84   1 0.14422-0.21785-0.23831-1.13565-1.37911-0.80149
  -1   7 -11  501.09  112.58   1 0.15014 0.69704 0.16793-0.81161-1.38882-0.91377
  -1  -7 -11  450.31   82.39   1 0.14544-0.20624-0.19536-1.17287-1.38573-0.74926
   1   8 -12  842.37   93.94   1 0.14839 0.80319-0.05797-0.92459-1.39792-0.69250
   1  -8 -12  967.83   93.79   1 0.13590-0.23626-0.45261-1.31690-1.32523-0.43534
   1  -8 -12  856.28  109.29   1 0.14887-0.22107-0.45714-1.32089-1.32228-0.43116
   1   8 -11   59.67   78.30   1 0.14758 0.79199-0.10325-0.88970-1.39539-0.74882
   1  -8 -11  -12.53   51.87   1 0.13257-0.24998-0.51814-1.30226-1.30135-0.47030
   1  -8 -11   16.95   65.39   1 0.14967-0.23085-0.52403-1.30771-1.29712-0.46493
   1   8 -10  231.16   62.49   1 0.14671 0.78073-0.14426-0.85053-1.39183-0.80411
   1  -8 -10  168.48   62.95   1 0.12894-0.26387-0.58191-1.28690-1.27449-0.50382
   1  -8 -10  106.70   72.73   1 0.15009-0.24101-0.59137-1.29496-1.26779-0.49451
   1   8  -9   58.83   51.59   1 0.14585 0.76948-0.17998-0.80608-1.38777-0.85888
   1  -8  -9  217.68   74.05   1 0.12473-0.27849-0.64822-1.27298-1.24249-0.53056
   1  -8  -9   49.02   64.12   1 0.15009-0.25160-0.65971-1.28321-1.23362-0.51925
   1   8  -8 6419.07  250.80   1 0.14508 0.75832-0.20873-0.75465-1.38382-0.91377
   1  -8  -8 5926.85  234.33   1 0.14961-0.26266-0.72977-1.27318-1.19357-0.53811
   1   8  -7  124.83   45.28   1 0.14454 0.74740-0.22749-0.69325-1.38091-0.96971
   1  -8  -7  160.29   52.88   1 0.11446-0.30960-0.78546-1.24978-1.16167-0.56721
   1  -8  -7   85.72   57.23   1 0.14854-0.27430-0.80250-1.26583-1.14607-0.54953
   1   8  -6 1008.36   85.39   1 0.14445 0.73693-0.23051-0.61609-1.38041-1.02806
   1  -8  -6  958.68   89.94   1 0.10802-0.32645-0.85836-1.24247-1.10955-0.57381
  -1  -8   6  951.03   87.72   1 0.04754-0.54533-1.27657-0.89188-0.58960-0.94165
   1  -8  -6 1143.70   97.01   1 0.14670-0.28672-0.87921-1.26244-1.08858-0.55096
   1  -8  -5   33.26   28.50   1 0.10027-0.34462-0.93607-1.23995-1.04560-0.56859
   1  -8  -5   71.98   40.53   1 0.14378-0.30023-0.96167-1.26481-1.01689-0.53819
   1   8  -4 8028.14  237.73   1 0.14727 0.71897-0.11835-0.34359-1.39423-1.15955
   1  -8  -4 8331.61  230.39   1 0.09055-0.36476-1.02078-1.24444-0.96403-0.54576
  -1  -8   4 8176.41  190.97   1 0.02995-0.54183-1.33877-1.11458-0.43168-0.66610
  -1   8   4 7404.03  189.20   1 0.00677 0.46140-1.38962-1.16560-0.22007-0.63875
   1  -8  -4 7814.71  415.05   1-0.75535-1.20836 0.71606 0.49286-0.94670-0.52582
   1  -8  -4 7645.76  210.27   1 0.13918-0.31541-1.05216-1.27522-0.92366-0.50387
   1   8  -3  498.09   57.45   1 0.15014 0.71145 0.16186 0.01680-1.38953-1.21371
   1  -8  -3  550.91   58.00   1 0.07771-0.38801-1.11521-1.25865-0.85429-0.49476
  -1   8   3  563.31   52.70   1-0.00994 0.45522-1.40542-1.26165-0.06503-0.42490
  -1  -8   3  500.81   52.37   1-0.00818-0.56943-1.40458-1.26064-0.08150-0.25711
   1  -8  -3  536.78  107.36   1-0.64098-1.10470 0.65012 0.50707-1.07053-0.70855
   1  -8  -3  611.61   63.22   1 0.13176-0.33344-1.15251-1.29567-0.79619-0.43544
   1  -8  -221131.05  494.51   1 0.05958-0.41656-1.22116-1.28438-0.69624-0.39545
  -1   8   219960.07  439.07   1-0.03613 0.43958-1.39471-1.33120 0.18172-0.11933
  -1   8   219760.29  587.90   1-0.90688-0.43244 0.79432 0.85722-0.72538-1.02846
   1  -8  -221389.60  726.42   1-0.49682-0.97126 0.56128 0.49838-1.19067-0.88758
   1  -8  -1   86.63   27.72   1 0.03230-0.45395-1.33168-1.31496-0.45290-0.21065
  -1   8   1   97.27   27.40   1-0.07405 0.41181-1.29346-1.31025 0.54865 0.30529
  -1   8   1   99.64   83.59   1-0.75535-0.27019 0.71605 0.69881-0.94671-1.19088
   1  -8  -1  149.67   99.89   1-0.33001-0.81511 0.45230 0.46934-1.29076-1.04636
   1   8  -1   50.00   85.28   1-0.14213 0.39822 0.32296 0.33878-1.36199-1.30622
   1  -8   0 2767.81  127.74   1-0.00918-0.50599-1.40508-1.30809-0.07210 0.11132
   1   8   0 2948.94  163.16   1-0.01650 0.51311-1.40687-1.31006-0.00367-0.00450
  -1   8   0 2885.97  128.35   1-0.11761 0.37897-0.99175-1.08863 0.99104 0.80671
   1   8   0 3239.23  157.67   1-0.13659 0.39311-0.72298-0.62617 1.19924 1.19704
  -1   8   0 2604.95  203.72   1-0.58851-0.09263 0.61843 0.52104-1.11837-1.30364
   1   8   0 2955.95  222.25   1-0.36738 0.16224 0.47723 0.57321-1.27155-1.27462
   1  -8   0 2706.71  208.43   1-0.15184-0.64768 0.32981 0.42700-1.35931-1.17376
  -1   8  -1   87.38  110.03   1-0.42827 0.07830 0.51722 0.33987-1.23637-1.36304
   1  -8   2  567.74   57.80   1 0.14922-0.36837 0.00087 0.25901-1.39902-1.33296
  -1  -8  -2  471.50   54.06   1 0.14355-0.36581-0.25996-0.51576-1.37527-1.25687
   1   8   2  571.69   53.64   1 0.07030 0.57938-1.16205-0.90542-0.79009-0.90778
   1  -8   2  571.00   49.44   1-0.10632-0.62434-1.09809-0.84098 0.87318 0.93941
   1   8   2  578.91   96.32   1-0.90651-0.39835 0.79414 1.05051-0.72602-0.84693
  -1   8  -2  551.23  126.40   1-0.28793 0.22936 0.42391 0.16641-1.31032-1.37813
  -1  -8  -2  480.90  109.66   1-0.15825-0.66642 0.33432 0.07803-1.35748-1.23667
  -1  -8  -3   15.35   34.35   1 0.14074-0.35823-0.34014-0.67612-1.35795-1.18071
  -1   8  -3  -11.80  134.05   1-0.17409 0.35394 0.34542 0.00776-1.35274-1.36170
   1   8   3   19.05   29.15   1 0.12946 0.62776-1.17695-0.84005-0.75997-0.93796
  -1  -8  -4 1030.87   91.47   1 0.13963-0.34895-0.36834-0.78449-1.35070-1.11460
   1  -8   4  977.74   83.87   1 0.13082-0.40784-0.54971-0.13161-1.28850-1.34010
   1   8   4  880.35   74.94   1 0.07628 0.56453-1.12465-0.70758-0.84196-1.07711
   1  -8   4 1054.93   72.96   1-0.14256-0.68207-0.58726-0.17009 1.27057 1.21877
  -1  -8  -4 1142.62  179.42   1-0.59860-1.08533 0.62459 0.20794-1.10955-0.87084
  -1  -8  -4 1105.05   80.25   1 0.14746-0.34029-0.37763-0.79446-1.34730-1.11021
   1  -8   4 1006.28   78.51   1 0.14969-0.38954-0.52678-0.10914-1.29601-1.34756
   1   8   4  856.46   71.86   1 0.13106 0.61878-1.16021-0.74319-0.78504-1.02191
  -1   8  -5   99.15   35.48   1 0.14716 0.69593 0.43056-0.06809-1.33135-1.22090
  -1  -8  -5   61.48   43.00   1 0.13954-0.33866-0.37056-0.86688-1.35010-1.05517
   1  -8   5   92.73   40.41   1 0.12116-0.42791-0.69935-0.20103-1.21482-1.32516
  -1  -8  -5   61.15   32.99   1 0.14747-0.32970-0.37830-0.87523-1.34711-1.05111
   1  -8   5   81.43   30.95   1 0.15004-0.39977-0.67141-0.17369-1.22729-1.33774
  -1   8  -6 5344.22  168.62   1 0.14896 0.70811 0.33051-0.24830-1.35946-1.19016
  -1  -8  -6 5456.24  180.16   1 0.14006-0.32775-0.35766-0.93415-1.35352-0.99974
  -1  -8  -6 4912.19  354.88   1-0.85030-1.31559 0.76665 0.18970-0.81779-0.46128
  -1  -8  -6 5598.91  190.54   1 0.14716-0.31943-0.36376-0.94077-1.35114-0.99622
  -1   8  -7   -8.77   34.63   1 0.14965 0.71919 0.26916-0.38983-1.37284-1.14470
  -1  -8  -7   -0.37   36.41   1 0.14094-0.31648-0.33496-0.99163-1.35923-0.94660
  -1  -8  -7  -16.46   44.48   1 0.14661-0.30940-0.33957-0.99666-1.35748-0.94365
  -1   8  -8  300.50   56.82   1 0.14991 0.72983 0.23496-0.50420-1.37908-1.09210
  -1  -8  -8  393.16   74.39   1 0.14203-0.30501-0.30537-1.04222-1.36607-0.89460
  -1   8  -9  464.71   75.00   1 0.14999 0.74030 0.22026-0.59908-1.38150-1.03567
  -1  -8  -9  449.78   77.24   1 0.14321-0.29343-0.27059-1.08761-1.37326-0.84294
  -1  -8 -10 2662.14  161.83   1 0.14442-0.28183-0.23167-1.12886-1.38022-0.79108
  -1  -8 -11   81.77  111.37   1 0.14561-0.27026-0.18928-1.16664-1.38654-0.73856
   1   9 -11   -1.23   63.19   1 0.14887 0.85746-0.02639-0.81298-1.39882-0.76378
   1  -9 -11   87.34  166.41   1 0.13316-0.31357-0.50707-1.29104-1.30563-0.46306
   1  -9 -11  -48.97   44.39   1 0.14957-0.29514-0.51375-1.29737-1.30124-0.45745
   1   9 -10  969.34  103.39   1 0.14836 0.84656-0.06026-0.76668-1.39783-0.82163
   1  -9 -10  965.56   94.21   1 0.12966-0.32732-0.56969-1.27461-1.27991-0.49778
   1  -9 -10  959.74   93.30   1 0.15005-0.30524-0.58028-1.28382-1.27291-0.48803
   1   9  -9 7710.93  371.81   1 0.14790 0.83572-0.08667-0.71292-1.39648-0.87913
   1  -9  -9 8000.71  364.20   1 0.12562-0.34178-0.63471-1.25941-1.24936-0.52596
   1  -9  -9 7497.24  342.17   1 0.15012-0.31575-0.64762-1.27107-1.24000-0.51404
   1   9  -8 1678.39  119.27   1 0.14759 0.82502-0.10283-0.64891-1.39541-0.93691
   1  -9  -8 1444.84  101.52   1 0.12106-0.35676-0.70069-1.24518-1.21405-0.54938
   1  -9  -8 1736.86  109.90   1 0.14974-0.32671-0.71642-1.25978-1.20160-0.53456
   1   9  -7 5772.17  263.20   1 0.14757 0.81461-0.10380-0.56970-1.39534-0.99568
   1  -9  -7 5435.99  249.33   1 0.11586-0.37238-0.76840-1.23266-1.17289-0.56696
   1  -9  -7 5188.87  239.98   1 0.14881-0.33822-0.78757-1.25084-1.15635-0.54821
   1   9  -6 1082.93   99.68   1 0.14802 0.80468-0.07988-0.46561-1.39688-1.05605
   1  -9  -6  880.70   80.46   1 0.10982-0.38883-0.83884-1.22288-1.12421-0.57700
  -1  -9   6  928.80   80.04   1 0.04080-0.61623-1.30297-0.91825-0.52930-0.86983
   1  -9  -6  926.02   91.25   1 0.14718-0.35044-0.86228-1.24547-1.10197-0.55276
   1   9  -5 8906.56  383.40   1 0.14910 0.79536-0.00937-0.31492-1.39901-1.11704
   1  -9  -5 8894.29  364.56   1 0.10263-0.40644-0.91345-1.21728-1.06518-0.57671
  -1  -9   5 8285.11  327.53   1 0.03361-0.61287-1.32757-1.02312-0.46472-0.74644
   1  -9  -5 8870.67  369.51   1 0.14457-0.36362-0.94222-1.24531-1.03482-0.54453
   1   9  -4 2179.86  124.06   1 0.15014 0.78602 0.16891-0.05646-1.38870-1.16557
   1  -9  -4 2304.88  131.27   1 0.09375-0.42574-0.99428-1.21788-0.99104-0.56130
  -1  -9   4 2000.69  105.13   1 0.01492-0.62102-1.37564-1.15143-0.29487-0.51778
  -1   9   4 1986.32  101.30   1-0.00142 0.51735-1.39954-1.17553-0.14426-0.57446
   1  -9  -4 2505.02  141.22   1 0.14049-0.37829-1.02956-1.25258-0.94858-0.51719
   1  -9  -3 4570.36  167.86   1 0.08223-0.44768-1.08403-1.22740-0.89312-0.52212
  -1   9   3 4267.02  136.28   1-0.01894 0.51037-1.40671-1.26294 0.01920-0.35217
  -1   9   3 4745.28  227.43   1-1.00724-0.47942 0.83611 0.97908-0.51569-0.88944
   1  -9  -3 4297.17  274.93   1-0.55719-1.08501 0.59915 0.45619-1.14460-0.77085
   1  -9  -3 4372.99  167.14   1 0.13395-0.39541-1.12679-1.26971-0.83183-0.45936
   1  -9  -2  567.60   57.50   1 0.06628-0.47404-1.18535-1.24852-0.75504-0.44277
  -1   9   2  495.13   46.33   1-0.04539 0.49447-1.38004-1.31652 0.27017-0.04239
  -1   9   2  306.31   89.05   1-0.89402-0.35548 0.78823 0.85105-0.74764-1.06250
   1  -9  -2  399.92  126.76   1-0.42094-0.95941 0.51245 0.44941-1.24087-0.92580
   1  -9  -1 1417.29   91.77   1 0.04269-0.50771-1.29589-1.27915-0.54624-0.29249
  -1   9   1 1455.60   85.17   1-0.08198 0.46803-1.25679-1.27358 0.62714 0.37212
  -1   9   1 1495.58  150.32   1-0.75393-0.20468 0.71527 0.69794-0.94843-1.20438
   1  -9  -1 1393.59  148.20   1-0.26785-0.81705 0.41024 0.42735-1.31891-1.06271
   1   9  -1 1450.36  161.32   1-0.21634 0.38810 0.37483 0.39057-1.33875-1.29474
   1  -9   0  782.27   64.07   1 0.00657-0.55438-1.38993-1.29294-0.21819-0.02324
  -1   9   0  735.67   58.94   1-0.12216 0.43856-0.94023-1.03714 1.03951 0.84354
  -1   9   0  759.33  124.16   1-0.60302-0.04305 0.62727 0.52980-1.10564-1.30270
   1   9   0  867.42  127.20   1-0.41840 0.17531 0.51080 0.60669-1.24240-1.25727
   1  -9   117334.76  418.16   1 0.14710-0.42428 0.43333 0.61144-1.33046-1.19402
  -1  -9  -117686.19  428.60   1 0.14933-0.43461 0.01008-0.16539-1.39899-1.32790
   1   9   117428.58  414.53   1 0.03027 0.61350-1.33783-1.16078-0.43454-0.50570
   1  -9   118325.70  418.69   1-0.04248-0.61398-1.38530-1.20805 0.24228 0.37841
   1   9   117436.79  554.61   1-0.65548-0.07251 0.65872 0.83485-1.05639-1.13018
  -1   9  -117608.53  598.54   1-0.45758 0.11309 0.53619 0.35857-1.21765-1.35580
   1  -9   2 8221.54  222.16   1 0.14866-0.43311-0.04096 0.21731-1.39848-1.32088
  -1  -9  -2 8964.76  240.95   1 0.14469-0.42886-0.22259-0.47825-1.38169-1.25177
   1   9   2 8717.82  209.27   1 0.05406 0.62732-1.24798-0.99141-0.64744-0.77661
   1  -9   2 9150.50  193.97   1-0.08960-0.67176-1.21531-0.95821 0.70322 0.78110
   1   9   2 8475.38  298.52   1-0.88655-0.31430 0.78463 1.04092-0.76021-0.89289
  -1   9  -2 8858.68  379.01   1-0.32966 0.25172 0.45207 0.19449-1.29093-1.37054
  -1  -9  -3 4499.00  213.44   1 0.14180-0.42136-0.31171-0.64754-1.36466-1.17587
   1  -9   3 4999.77  205.03   1 0.13962-0.45254-0.36862-0.03017-1.35062-1.33185
   1   9   3 4956.87  156.20   1 0.06315 0.62599-1.20258-0.86580-0.72756-0.91546
   1  -9   3 5039.34  183.62   1-0.12053-0.71341-0.95933-0.62211 1.02210 1.04094
  -1  -9  -3 4878.37  303.74   1-0.28608-0.84761 0.42265 0.08628-1.31113-1.11968
  -1   9  -3 4639.88  276.01   1-0.22308 0.36903 0.37949 0.04175-1.33633-1.35706
   1  -9   3 4830.20  189.23   1 0.14698-0.44586-0.35571-0.01811-1.35329-1.33432
  -1  -9  -4  288.14   62.78   1 0.14054-0.41222-0.34533-0.76133-1.35667-1.10905
   1  -9   4  190.56   43.53   1 0.12893-0.47390-0.58197-0.16381-1.27445-1.31458
   1   9   4  156.17   41.53   1 0.06658 0.61901-1.18367-0.76666-0.75766-1.00430
   1  -9   4  183.91   36.24   1-0.13625-0.73990-0.72941-0.31223 1.19538 1.15524
  -1  -9  -4  124.27  101.86   1-0.47195-1.02277 0.54542 0.12885-1.20802-0.95754
  -1   9  -4  248.99  138.10   1-0.13895 0.46390 0.32072-0.09716-1.36285-1.32473
  -1  -9  -4  219.08   41.71   1 0.14695-0.40499-0.35424-0.77103-1.35369-1.10501
   1  -9   4  170.37   45.27   1 0.14990-0.45353-0.55297-0.13527-1.28504-1.32498
   1  -9   5 5296.39  183.87   1 0.11907-0.49418-0.72750-0.22912-1.19837-1.29724
  -1  -9  -5 5673.52  342.05   1-0.62389-1.16399 0.63989 0.14317-1.08667-0.77729
  -1   9  -6 1087.36   85.59   1 0.14688 0.77022 0.44297-0.13599-1.32730-1.16954
  -1  -9  -6 1289.30  107.34   1 0.14071-0.39128-0.34098-0.91733-1.35775-0.99244
  -1  -9  -6  903.71  161.28   1-0.73605-1.26543 0.70527 0.12840-0.96972-0.60144
  -1  -9  -6  949.55   89.26   1 0.14678-0.38399-0.34710-0.92406-1.35555-0.98904
  -1   9  -718683.15  476.69   1 0.14837 0.78209 0.36894-0.29020-1.34959-1.13299
  -1  -9  -717569.42  487.44   1 0.14149-0.38012-0.32030-0.97682-1.36269-0.93855
  -1  -9  -716677.74  431.39   1 0.14625-0.37394-0.32490-0.98194-1.36110-0.93568
  -1   9  -8 2569.16  136.56   1 0.14904 0.79315 0.32435-0.41497-1.36093-1.08547
  -1  -9  -8 2030.46  137.18   1 0.14248-0.36873-0.29228-1.02898-1.36888-0.88588
  -1   9  -9  493.07   61.14   1 0.14933 0.80383 0.30123-0.51825-1.36620-1.03190
  -1  -9  -9  580.79   69.48   1 0.14359-0.35724-0.25874-1.07562-1.37549-0.83366
  -1   9 -10   44.62   53.78   1 0.14941 0.81429 0.29415-0.60551-1.36774-0.97459
  -1  -9 -10   39.81   71.69   1 0.14474-0.34570-0.22082-1.11786-1.38197-0.78129
  -1   9 -11 1115.55   87.70   1 0.14935 0.82462 0.29938-0.68045-1.36661-0.91462
  -1  -9 -11 1148.20   97.38   1 0.14587-0.33419-0.17924-1.15646-1.38785-0.72833
   1 -10 -11  -20.95   67.80   1 0.13393-0.37699-0.49230-1.27612-1.31121-0.45710
   1 -10 -11   86.31   59.51   1 0.14942-0.35948-0.49962-1.28320-1.30675-0.45136
   1  10 -10  880.47   91.73   1 0.14957 0.91196 0.03391-0.67265-1.39857-0.83391
   1 -10 -10 1054.73  124.12   1 0.13060-0.39057-0.55360-1.25846-1.28687-0.49325
   1 -10 -10 1036.47  139.03   1 0.14997-0.36951-0.56518-1.26866-1.27970-0.48322
   1  10  -9 1250.59  117.78   1 0.14942 0.90142 0.01859-0.60780-1.39889-0.89306
   1 -10  -9 1005.80  107.40   1 0.12676-0.40483-0.61713-1.24177-1.25803-0.52315
   1 -10  -9 1557.06  110.97   1 0.15014-0.37992-0.63130-1.25469-1.24838-0.51083
   1  10  -8   54.31   59.99   1 0.14941 0.89102 0.01757-0.52865-1.39890-0.95192
   1 -10  -8   84.73   51.98   1 0.12245-0.41955-0.68131-1.22572-1.22490-0.54875
   1 -10  -8    4.55   51.15   1 0.14988-0.39076-0.69860-1.24190-1.21203-0.53340
   1  10  -7  171.46   49.02   1 0.14961 0.88084 0.03836-0.42767-1.39847-1.01032
   1 -10  -7  289.17   72.42   1 0.11758-0.43484-0.74679-1.21098-1.18660-0.56919
   1 -10  -7  114.42   57.50   1 0.14912-0.40210-0.76789-1.23111-1.16946-0.54974
   1  10  -6 2667.27  155.11   1 0.15000 0.87084 0.09595-0.28992-1.39566-1.06636
   1 -10  -6 2653.21  157.27   1 0.11199-0.45085-0.81448-1.19844-1.14177-0.58309
  -1 -10   6 2222.15  126.23   1 0.03185-0.68933-1.33309-0.94837-0.44877-0.77779
   1 -10  -6 2707.54  148.08   1 0.14773-0.41407-0.84030-1.22344-1.11875-0.55795
   1  10  -5  553.15   68.92   1 0.14996 0.86042 0.22504-0.08065-1.38073-1.11029
   1 -10  -5  407.56   65.34   1 0.10541-0.46784-0.88565-1.18940-1.08814-0.58820
  -1 -10   5  425.93   58.25   1 0.02089-0.68975-1.36274-1.05826-0.34936-0.61956
   1 -10  -5  490.27   71.97   1 0.14549-0.42690-0.91735-1.22039-1.05681-0.55491
   1 -10  -4 1642.46  115.72   1 0.09743-0.48625-0.96218-1.18571-1.02189-0.58068
  -1 -10   4 1301.01   93.91   1-0.00859-0.70869-1.40480-1.18058-0.07766-0.28905
  -1 -10   4 1477.35  152.54   1-0.14396-0.84491-0.54722-0.32369 1.28816 1.07745
   1 -10  -4 1248.28   98.02   1 0.14197-0.44099-1.00118-1.22414-0.97827-0.53529
   1 -10  -3 3948.31  183.78   1 0.08727-0.50682-1.04671-1.19001-0.93613-0.55366
  -1  10   3 3645.49  154.79   1-0.02835 0.56512-1.40253-1.25879 0.10787-0.27502
  -1  10   3 3460.97  195.90   1-0.99497-0.40306 0.83171 0.97459-0.54574-0.93126
   1 -10  -3 4272.27  196.66   1 0.13640-0.45714-1.09443-1.23731-0.87358-0.48952
   1 -10  -2  843.13   76.14   1 0.07350-0.53101-1.14250-1.20560-0.81783-0.49408
  -1  10   2  963.61   71.20   1-0.05494 0.54849-1.35844-1.29514 0.36219 0.03647
  -1  10   2  826.42  103.59   1-0.88669-0.28406 0.78470 0.84744-0.75997-1.08659
   1  10  -2 1089.84  152.70   1-0.13573 0.54354 0.31844 0.25395-1.36372-1.27263
   1 -10  -2  906.87   79.97   1 0.12722-0.47694-1.19851-1.26150-0.72591-0.40087
   1 -10  -1  318.19   41.89   1 0.05341-0.56152-1.25095-1.23382-0.64172-0.37671
  -1  10   1  304.52   38.66   1-0.09023 0.52392-1.21156-1.22836 0.70961 0.44293
  -1  10   1  377.45  106.02   1-0.75723-0.14388 0.71710 0.69969-0.94441-1.21213
   1  10  -1  317.13   91.13   1-0.28180 0.38673 0.41975 0.43541-1.31298-1.28077
   1 -10   0 2243.60  109.81   1 0.02265-0.60245-1.35848-1.26147-0.36545-0.15899
  -1  10   0 2196.03  107.76   1-0.12712 0.49774-0.87648-0.97339 1.09324 0.88561
  -1  10   0 2326.55  186.53   1-0.61983 0.00423 0.63744 0.53988-1.09043-1.29926
   1  10   0 2488.62  211.54   1-0.46439 0.19338 0.54057 0.63648-1.21313-1.23977
   1 -10   1  712.67   66.01   1 0.14841-0.48716 0.36646 0.54472-1.35027-1.20229
  -1 -10  -1  727.35   77.75   1 0.14999-0.49813 0.09288-0.08245-1.39585-1.31324
   1  10   1  829.66   63.29   1 0.00362 0.65100-1.39393-1.21689-0.19100-0.27368
   1 -10   1  761.96   66.50   1-0.02177-0.65742-1.40605-1.22880 0.04577 0.19342
   1  10   1  798.68  109.41   1-0.67249-0.02544 0.66874 0.84479-1.03927-1.12483
  -1  10  -1  849.47  123.94   1-0.48733 0.14744 0.55525 0.37755-1.19739-1.34731
   1 -10   211753.77  374.63   1 0.14761-0.49835-0.10160 0.15682-1.39550-1.30637
  -1 -10  -212036.88  400.89   1 0.14608-0.49165-0.17076-0.42627-1.38891-1.24744
   1  10   212710.06  374.78   1 0.03670 0.67354-1.31742-1.06013-0.49255-0.63405
   1 -10   213134.40  371.96   1-0.07003-0.71634-1.30975-1.05263 0.50910 0.59863
   1  10   212728.89  456.25   1-0.87641-0.24006 0.77969 1.03588-0.77688-0.92133
  -1  10  -213106.07  511.50   1-0.36946 0.27602 0.47861 0.22095-1.27042-1.36181
  -1 -10  -3 6897.95  306.89   1 0.14314-0.48421-0.27285-0.60853-1.37282-1.17251
   1 -10   3 6382.56  302.25   1 0.13737-0.51898-0.42104-0.08244-1.33544-1.30515
   1  10   3 6271.66  278.82   1 0.05011 0.67640-1.26567-0.92813-0.61246-0.81277
   1 -10   3 6494.66  265.20   1-0.10649-0.76352-1.09662-0.75940 0.87500 0.90548
  -1  10  -3 7346.98  404.35   1-0.26945 0.38676 0.41133 0.07352-1.31824-1.35077
  -1 -10  -3 6781.78  470.31   1-0.19448-0.82010 0.35966 0.02337-1.34625-1.14300
   1 -10   3 6205.98  275.66   1 0.14791-0.50912-0.40028-0.06262-1.34069-1.31013
  -1 -10  -4 6438.78  286.36   1 0.14172-0.47524-0.31400-0.72985-1.36414-1.10499
   1 -10   4 5915.93  262.72   1 0.12614-0.54087-0.62670-0.20847-1.25335-1.28200
   1  10   4 5610.89  246.09   1 0.05602 0.67263-1.23872-0.82177-0.66483-0.92293
   1 -10   4 6428.22  266.84   1-0.12740-0.79514-0.87266-0.45533 1.09625 1.06769
  -1 -10  -4 6216.28  416.98   1-0.35906-0.97395 0.47171 0.05526-1.27598-1.01385
  -1  10  -4 5914.26  344.09   1-0.18881 0.47814 0.35570-0.06226-1.34809-1.32176
   1 -10   4 6059.54  271.11   1 0.15008-0.51753-0.58954-0.17180-1.26865-1.29700
  -1 -10  -5   48.52   49.94   1 0.14132-0.46525-0.32489-0.82092-1.36162-1.04364
   1 -10   5   27.40   35.71   1 0.11610-0.56133-0.76542-0.26697-1.17481-1.26221
   1 -10   5   32.60   26.69   1-0.13806-0.81658-0.69354-0.19629 1.21633 1.12881
  -1  10  -5   89.23   79.37   1-0.12632 0.55135 0.31179-0.18633-1.36616-1.28095
  -1 -10  -5   31.33   42.54   1 0.14642-0.45912-0.33185-0.82867-1.35941-1.04022
   1 -10   5   -6.70   35.42   1 0.14966-0.52853-0.72442-0.22659-1.19682-1.28408
  -1 -10  -6 3403.88  182.08   1 0.14156-0.45461-0.31823-0.89443-1.36318-0.98634
   1 -10   6 3796.59  169.93   1-0.14337-0.83264-0.56471 0.01262 1.28066 1.13407
  -1 -10  -6 2873.80  344.98   1-0.61911-1.21258 0.63701 0.06022-1.09108-0.71103
  -1 -10  -6 2828.31  146.76   1 0.14622-0.44874-0.32387-0.90078-1.36135-0.98324
  -1 -10  -7  330.05   59.52   1 0.14221-0.44358-0.30022-0.95659-1.36719-0.93151
  -1  10  -8 1193.21   91.60   1 0.14737 0.85567 0.42094-0.31852-1.33440-1.07047
  -1 -10  -8 1367.03  114.07   1 0.14309-0.43231-0.27426-1.01082-1.37254-0.87801
  -1  10  -9  501.51   68.51   1 0.14801 0.86670 0.38897-0.43066-1.34401-1.02122
  -1 -10  -9  592.47   79.81   1 0.14410-0.42091-0.24236-1.05909-1.37842-0.82506
  -1  10 -10  665.16   89.25   1 0.14827 0.87734 0.37461-0.52519-1.34805-0.96643
  -1 -10 -10  830.06  115.13   1 0.14516-0.40946-0.20576-1.10265-1.38425-0.77204
   1 -11 -10   42.35   80.48   1 0.13172-0.45362-0.53359-1.23837-1.29517-0.49009
   1 -11  -9 1481.69  129.42   1 0.12811-0.46765-0.59543-1.22001-1.26830-0.52195
   1 -11  -9 1673.81  135.09   1 0.15013-0.44411-0.61065-1.23399-1.25862-0.50946
   1  11  -8   46.37   37.01   1 0.15014 0.95595 0.15422-0.39214-1.39040-0.95495
   1 -11  -8   14.03   57.58   1 0.12410-0.48209-0.65757-1.20193-1.23764-0.55002
   1 -11  -8  109.69   52.57   1 0.15002-0.45481-0.67620-1.21947-1.22466-0.53442
   1  11  -7 9638.25  294.68   1 0.15007 0.94548 0.20150-0.26469-1.38435-1.00775
   1 -11  -7 9694.78  294.68   1 0.11959-0.49700-0.72055-1.18469-1.20252-0.57363
   1 -11  -710231.50  322.86   1 0.14945-0.46596-0.74334-1.20651-1.18518-0.55386
   1  11  -6 4425.96  188.85   1 0.14933 0.93436 0.30106-0.08495-1.36624-1.04848
   1 -11  -6 4651.75  209.12   1 0.11449-0.51253-0.78515-1.16905-1.16189-0.59174
   1 -11  -6 3864.90  187.17   1 0.14833-0.47766-0.81307-1.19615-1.13862-0.56621
   1 -11  -5 3384.04  203.32   1 0.10857-0.52886-0.85247-1.15617-1.11403-0.60261
  -1 -11   5 2956.83  189.43   1-0.14489-0.92072-0.51763-0.21402 1.30024 1.04211
   1 -11  -5 3127.91  192.00   1 0.14648-0.49009-0.88682-1.18982-1.08241-0.56893
   1 -11  -4  352.88   64.55   1 0.10152-0.54633-0.92416-1.14763-1.05602-0.60333
   1 -11  -4  330.16   57.10   1 0.14357-0.50358-0.96663-1.18954-1.01221-0.55763
   1 -11  -3   22.05   31.21   1 0.09275-0.56552-1.00270-1.14594-0.98261-0.58867
  -1  11   3   54.01   29.79   1-0.03813 0.61949-1.39205-1.24830 0.20076-0.19365
  -1  11   3   56.78   70.76   1-0.98661-0.33061 0.82857 0.97137-0.56534-0.96264
   1 -11  -3   44.14   34.57   1 0.13899-0.51874-1.05524-1.19806-0.92016-0.52450
  -1  11   2   37.52   24.82   1-0.06477 0.60281-1.32887-1.26558 0.45764 0.12028
   1 -11  -2   10.08   28.35   1 0.13153-0.53682-1.15503-1.21799-0.79256-0.45593
   1 -11  -110645.52  421.27   1 0.06456-0.61455-1.19493-1.17774-0.73993-0.46345
  -1  11   1 9772.45  371.79   1-0.09872 0.57957-1.15631-1.17313 0.79544 0.51712
  -1  11   110486.49  489.88   1-0.76413-0.08669 0.72091 0.70342-0.93591-1.21542
   1  11  -110963.51  524.94   1-0.34071 0.39192 0.45947 0.47506-1.28543-1.26502
   1 -11   0 2048.26  121.57   1 0.03909-0.65016-1.30912-1.21211-0.51402-0.29604
  -1  11   0 1880.62  110.12   1-0.13232 0.55669-0.79862-0.89553 1.15076 0.93148
  -1  11   0 2413.92  193.44   1-0.63833 0.04981 0.64853 0.55090-1.07307-1.29367
   1  11   0 1983.40  173.79   1-0.50665 0.21521 0.56751 0.66333-1.18355-1.22197
   1 -11   1 1012.22   86.05   1 0.14956-0.55020 0.27938 0.45778-1.37082-1.21131
  -1 -11  -1 1119.21   88.71   1 0.15004-0.56226 0.20746 0.03227-1.38347-1.28933
   1 -11   1 1055.76   92.04   1 0.00016-0.69963-1.39795-1.22068-0.15902 0.00014
   1  11   1 1046.81   72.53   1-0.02474 0.68678-1.40481-1.22779 0.07377-0.02042
   1  11   1 1096.87  127.73   1-0.69173 0.01941 0.67995 0.85592-1.01918-1.11650
  -1  11  -1 1248.31  160.97   1-0.51684 0.18202 0.57394 0.39616-1.17602-1.33772
  -1  11  -2  101.66  130.29   1-0.40769 0.30188 0.50379 0.24606-1.24881-1.35198
  -1 -11  -3 3104.99  148.65   1 0.14467-0.54686-0.22315-0.55869-1.38161-1.16977
   1 -11   3 2478.23  137.69   1 0.13398-0.58656-0.49137-0.15262-1.31155-1.26972
   1  11   3 2748.45  136.13   1 0.03596 0.72640-1.31991-0.98238-0.48589-0.69771
   1 -11   3 2995.98  117.59   1-0.08889-0.81006-1.21943-0.88221 0.69614 0.73827
   1  11   3 2821.37  174.34   1-1.02037-0.33065 0.84052 1.17679-0.48157-0.69670
  -1  11  -3 3499.57  234.73   1-0.31365 0.40666 0.44130 0.10341-1.29863-1.34293
   1 -11   3 3072.00  144.84   1 0.14889-0.57233-0.45861-0.12091-1.32176-1.27960
  -1 -11  -4  -11.98   55.37   1 0.14309-0.53805-0.27415-0.68986-1.37256-1.10188
   1 -11   4   36.11   38.60   1 0.12217-0.60903-0.68526-0.26697-1.22272-1.23991
   1  11   4   30.09   36.22   1 0.04471 0.72460-1.28807-0.87029-0.56427-0.83491
  -1 -11  -4   23.56  111.54   1-0.25897-0.93795 0.40417-0.01219-1.32255-1.04865
  -1  11  -4   -8.06  127.10   1-0.23642 0.49462 0.38869-0.02935-1.33138-1.31683
   1 -11   4   19.36   36.91   1 0.15014-0.58166-0.63710-0.21931-1.24544-1.26218
  -1 -11  -5 8001.78  321.13   1 0.14251-0.52824-0.29144-0.78732-1.36905-1.03954
   1 -11   5 6804.59  292.46   1 0.11203-0.62958-0.81395-0.31543-1.14214-1.21806
   1 -11   5 8054.61  302.40   1-0.13026-0.87287-0.83106-0.33362 1.12779 1.05183
  -1 -11  -5 6706.63  492.67   1-0.39155-1.05980 0.49320-0.00332-1.25817-0.92540
  -1  11  -5 8442.44  441.23   1-0.17537 0.56639 0.34632-0.15188-1.35236-1.27893
   1 -11   5 7652.84  313.41   1 0.14918-0.59320-0.76386-0.26598-1.17209-1.24776
  -1 -11  -6   59.03   39.48   1 0.14259-0.51778-0.28929-0.86534-1.36950-0.98114
   1 -11   6   10.71   32.21   1-0.13814-0.89155-0.69179-0.11445 1.21732 1.08239
  -1  11  -6   31.79   94.05   1-0.12901 0.62349 0.31369-0.26466-1.36547-1.23318
  -1 -11  -7 3240.39  173.69   1 0.14308-0.50690-0.27463-0.93086-1.37247-0.92526
   1 -11   7 3340.23  157.28   1-0.14236-0.90651-0.59272 0.06469 1.26805 1.07405
  -1 -11  -8   66.53   78.00   1 0.14383-0.49576-0.25125-0.98765-1.37686-0.87080
   1 -11   8   81.79   51.48   1-0.14463-0.91951-0.52624 0.21125 1.29681 1.04375
  -1 -11  -9 5956.40  273.98   1 0.14472-0.48448-0.22138-1.03796-1.38188-0.81699
   1 -11   9 5241.32  222.01   1-0.14583-0.93145-0.48481 0.33276 1.31272 1.00060
  -1 -11 -10   -9.04   58.60   1 0.14568-0.47313-0.18641-1.08316-1.38694-0.76319
   1 -12 -10  562.77  105.76   1 0.13290-0.51677-0.51188-1.21525-1.30378-0.48547
   1 -12 -10  952.58  119.78   1 0.14966-0.49820-0.52249-1.22588-1.29775-0.47808
   1 -12  -9   57.73   54.24   1 0.12967-0.53027-0.56952-1.19403-1.27999-0.52217
   1 -12  -9   34.06   53.19   1 0.15007-0.50837-0.58553-1.20883-1.27050-0.50975
   1 -12  -8  383.74   61.43   1 0.12597-0.54439-0.62935-1.17364-1.25204-0.55295
   1 -12  -8  314.01   58.41   1 0.15012-0.51890-0.64904-1.19226-1.23925-0.53742
   1 -12  -7  124.74   65.59   1 0.12187-0.55891-0.68952-1.15358-1.22035-0.57999
   1 -12  -7  105.47   47.67   1 0.14976-0.52983-0.71368-1.17681-1.20324-0.56032
   1 -12  -6  140.96   65.52   1 0.11728-0.57392-0.75064-1.13449-1.18420-0.60258
   1 -12  -6  157.11   51.75   1 0.14893-0.54125-0.78032-1.16336-1.16123-0.57723
   1 -12  -5 2696.00  154.40   1 0.11206-0.58955-0.81360-1.11723-1.14239-0.61949
   1 -12  -5 2208.68  157.95   1 0.14749-0.55327-0.85025-1.15320-1.11125-0.58616
   1 -12  -4 3660.80  175.52   1 0.10599-0.60605-0.87977-1.10317-1.09284-0.62870
   1 -12  -4 4224.48  223.12   1 0.14520-0.56614-0.92532-1.14819-1.04988-0.58370
   1 -12  -3 1001.57   97.30   1 0.09863-0.62383-0.95129-1.09448-1.03191-0.62650
  -1  12   3  862.51   80.63   1-0.04826 0.67351-1.37425-1.23054 0.29771-0.10822
  -1  12   3 1008.40  145.04   1-0.98172-0.26163 0.82668 0.96940-0.57650-0.98557
   1  12  -3 1104.01  172.57   1-0.16251 0.65567 0.33731 0.19250-1.35623-1.22986
   1 -12  -3  923.75   89.92   1 0.14161-0.58031-1.00832-1.15110-0.97096-0.56371
  -1  12   2   11.65   23.24   1-0.07484 0.65688-1.29008-1.22679 0.55645 0.20743
  -1  12   2  -17.04   60.97   1-0.88476-0.15395 0.78377 0.84634-0.76318-1.11336
   1  12  -2    2.38   79.24   1-0.26608 0.54137 0.40903 0.34439-1.31964-1.25214
   1 -12  -2    0.78   24.96   1 0.13579-0.59672-1.10294-1.16562-0.86292-0.51458
   1 -12  -1   92.68   37.61   1 0.07606-0.66723-1.12612-1.10887-0.84001-0.55205
  -1  12   1   67.30   28.86   1-0.10738 0.63506-1.08915-1.10598 0.88417 0.59420
  -1  12   1   82.59  115.42   1-0.77382-0.03229 0.72623 0.70866-0.92376-1.21503
   1 -12   0 2322.26  136.48   1 0.05589-0.69782-1.23933-1.14186-0.66368-0.43446
  -1  12   0 2124.54  107.57   1-0.13752 0.61559-0.70455-0.80141 1.21006 0.97895
  -1  12   0 2394.88  179.16   1-0.65811 0.09413 0.66027 0.56256-1.05379-1.28617
   1  12   0 2390.42  192.09   1-0.54624 0.23971 0.59235 0.68809-1.15338-1.20359
  -1 -12  -1 1320.05  104.50   1 0.14837-0.62812 0.36871 0.19367-1.34966-1.24398
   1 -12   1 1192.29   92.13   1 0.15014-0.61381 0.16733 0.34588-1.38889-1.21784
   1 -12   1 1421.39  121.07   1 0.02349-0.74046-1.35640-1.17911-0.37309-0.20241
   1  12   1 1504.83   94.53   1-0.05517 0.72039-1.35783-1.18097 0.36439 0.25666
   1  12   1 1158.24  145.63   1-0.71248 0.06276 0.69189 0.86778-0.99660-1.10570
  -1  12  -1 1246.45  163.37   1-0.54612 0.21684 0.59228 0.41441-1.15348-1.32694
  -1 -12  -2 1049.58  105.66   1 0.14898-0.61712-0.01850-0.27372-1.39893-1.23441
   1 -12   2  778.09   94.57   1 0.14248-0.63186-0.29242-0.03370-1.36884-1.25664
   1  12   2  920.06   85.66   1-0.00218 0.76294-1.40025-1.14300-0.13718-0.30171
   1 -12   2  946.68  114.10   1-0.02217-0.79668-1.40592-1.14839 0.04959 0.16146
   1  12   2  914.67  124.38   1-0.87558-0.11105 0.77928 1.03532-0.77822-0.94622
  -1  12  -2  915.44  159.73   1-0.44463 0.32903 0.52784 0.27002-1.22607-1.34104
  -1 -12  -3  657.98   71.01   1 0.14630-0.60942-0.16183-0.49722-1.38995-1.16658
   1 -12   3  625.11   74.94   1 0.12868-0.65628-0.58607-0.24794-1.27260-1.21958
   1  12   3  533.62   53.28   1 0.02076 0.77535-1.36303-1.02551-0.34823-0.57157
   1 -12   3  751.90   83.07   1-0.06717-0.85249-1.32044-0.98320 0.48112 0.53491
   1  12   3  534.44   83.23   1-1.01151-0.25770 0.83759 1.17376-0.50481-0.73172
  -1  12  -3  869.17  129.82   1-0.35602 0.42837 0.46968 0.13171-1.27758-1.33368
   1 -12   3  626.84   65.81   1 0.14974-0.63567-0.53221-0.19445-1.29378-1.24003
  -1 -12  -4 2728.25  158.51   1 0.14461-0.60072-0.22536-0.64092-1.38125-1.09905
   1 -12   4 2206.91  150.40   1 0.11655-0.67883-0.75981-0.34146-1.17841-1.18412
   1 -12   4 2526.03  134.94   1-0.09986-0.89589-1.14816-0.73083 0.80702 0.80175
  -1  12  -4 2681.08  213.65   1-0.28211 0.51302 0.41995 0.00183-1.31286-1.31009
  -1 -12  -4 2086.02  248.50   1-0.16920-0.91227 0.34200-0.07429-1.35423-1.06854
   1 -12   4 2186.43  138.79   1 0.14990-0.64609-0.69655-0.27870-1.21322-1.21837
  -1 -12  -5 6138.79  244.32   1 0.14385-0.59109-0.25060-0.74633-1.37697-1.03593
   1 -12   5 5597.79  192.33   1-0.11958-0.92632-0.97017-0.47272 1.01194 0.94763
  -1  12  -5 5326.56  296.82   1-0.22266 0.58320 0.37920-0.11907-1.33648-1.27486
  -1 -12  -6  565.59   75.96   1 0.14374-0.58081-0.25397-0.82988-1.37636-0.97647
   1 -12   6  597.05   57.52   1-0.13076-0.94822-0.82348-0.24593 1.13328 1.00992
  -1  12  -6  794.51  166.82   1-0.17663 0.63996 0.34720-0.23123-1.35196-1.23148
  -1 -12  -7  371.44   95.67   1 0.14407-0.57009-0.24339-0.89947-1.37825-0.91951
   1 -12   7  243.97   61.81   1-0.13703-0.96531-0.71441-0.05699 1.20431 1.02199
  -1  12  -7  329.63  163.74   1-0.14262 0.68470 0.32331-0.33527-1.36187-1.18251
  -1 -12  -8  341.74   84.43   1 0.14467-0.55910-0.22312-0.95938-1.38161-0.86403
  -1 -12  -9   20.43   76.58   1 0.14544-0.54795-0.19570-1.01213-1.38567-0.80925
  -1 -12 -10 2214.25  141.20   1 0.14628-0.53672-0.16268-1.05929-1.38986-0.75458
   1 -13  -9  583.13   70.89   1 0.13141-0.59272-0.53921-1.16366-1.29288-0.52358
   1 -13  -9  781.47  100.16   1 0.14992-0.57271-0.55570-1.17894-1.28384-0.51150
   1 -13  -8  348.52   68.91   1 0.12805-0.60650-0.59646-1.14068-1.26783-0.55726
   1 -13  -8  396.88   71.48   1 0.15014-0.58306-0.61686-1.16003-1.25557-0.54215
   1 -13  -7 1445.61  107.01   1 0.12438-0.62059-0.65346-1.11746-1.23978-0.58796
   1 -13  -7 1491.85  143.10   1 0.15001-0.59378-0.67860-1.14168-1.22334-0.56882
   1 -13  -6 2306.44  159.17   1 0.12033-0.63505-0.71063-1.09441-1.20834-0.61524
   1 -13  -6 1835.87  148.90   1 0.14947-0.60489-0.74165-1.12463-1.18623-0.59064
   1 -13  -5 6317.15  261.32   1 0.11584-0.64996-0.76861-1.07217-1.17276-0.63840
   1 -13  -5 6108.92  281.54   1 0.14845-0.61649-0.80707-1.10996-1.14286-0.60619
   1 -13  -4  203.60   59.75   1 0.11076-0.66545-0.82836-1.05171-1.13186-0.65623
   1  13  -4  216.73  118.29   1-0.14539 0.74762 0.32526 0.10023-1.36110-1.18766
   1 -13  -4  151.95   52.01   1 0.14678-0.62874-0.87649-1.09931-1.09075-0.61299
   1 -13  -3 1506.35  122.27   1 0.10484-0.68180-0.89151-1.03462-1.08341-0.66651
  -1  13   3 1413.81  145.29   1-0.97986-0.19568 0.82596 0.96859-0.58069-1.00154
   1  13  -3 1809.73  180.70   1-0.22453 0.65775 0.38049 0.23561-1.33580-1.22123
   1 -13  -3 1390.41  108.40   1 0.14416-0.64195-0.95250-1.09522-1.02542-0.60658
   1 -13  -2  407.42   60.50   1 0.09757-0.69948-0.96087-1.02377-1.02311-0.66494
  -1  13   2  289.71   41.57   1-0.08513 0.71074-1.24044-1.17716 0.65850 0.29783
  -1  13   2  507.15  114.68   1-0.88863-0.09373 0.78564 0.84813-0.75673-1.11868
   1  13  -2  343.64  115.00   1-0.32398 0.54757 0.44826 0.38353-1.29369-1.23799
   1 -13  -2  292.92   53.68   1 0.13995-0.65674-1.03911-1.10176-0.93818-0.57825
   1 -13  -1 2281.84  155.45   1 0.08791-0.71956-1.04168-1.02436-0.94165-0.64222
  -1  13   1 2012.35  132.17   1-0.11613 0.69046-1.00731-1.02414 0.97539 0.67377
  -1  13   1 1836.03  215.32   1-0.78569 0.01992 0.73270 0.71504-0.90851-1.21156
   1  13  -1 2616.83  238.13   1-0.44451 0.41630 0.52776 0.54319-1.22615-1.22930
   1 -13  -1 2273.65  169.99   1 0.13277-0.67456-1.14099-1.12377-0.81245-0.51154
   1 -13   0  245.50   46.18   1 0.07341-0.74448-1.14303-1.04550-0.81708-0.57638
  -1  13   0  267.06   45.72   1-0.14257 0.67469-0.58718-0.68404 1.27060 1.02783
  -1  13   0  387.61  124.49   1-0.67883 0.13749 0.67245 0.57464-1.03274-1.27689
   1  13   0  326.77  112.23   1-0.58376 0.26628 0.61553 0.71119-1.12244-1.18441
   1 -13   1  770.27   96.84   1 0.14943-0.67870 0.02016 0.19886-1.39886-1.21630
   1 -13   1  785.93   90.38   1 0.04876-0.77935-1.27148-1.09420-0.60040-0.41820
   1  13   1  863.65   84.88   1-0.09083 0.74891-1.20800-1.03114 0.71555 0.59617
   1  13   1  939.91  120.86   1-0.73425 0.10508 0.70425 0.88005-0.97183-1.09271
  -1  13  -1  968.21  139.47   1-0.57516 0.25189 0.61025 0.43230-1.12975-1.31500
  -1 -13  -2  468.06   61.19   1 0.14996-0.68033 0.08785-0.16721-1.39619-1.22013
   1 -13   2  395.10   76.69   1 0.13653-0.70199-0.43934-0.18047-1.32962-1.20589
   1 -13   2  420.68   64.90   1 0.00785-0.83080-1.38802-1.13047-0.23002-0.10664
   1  13   2  428.22   55.47   1-0.02370 0.80558-1.40531-1.14805 0.06397-0.11206
   1  13   2  486.96   94.36   1-0.88166-0.05304 0.78226 1.03821-0.76830-0.94808
  -1  13  -2  458.59  149.40   1-0.47992 0.35784 0.55052 0.29243-1.20255-1.32890
   1 -13   2  430.99   62.28   1 0.14783-0.69119-0.39622-0.13850-1.34191-1.21764
  -1 -13  -3 1868.47  145.71   1 0.14788-0.67202-0.08756-0.42281-1.39643-1.16154
   1 -13   3 1900.68  173.07   1-0.04076-0.88996-1.38812-1.05033 0.22583 0.29040
   1  13   3 1866.69  164.58   1-1.00703-0.18912 0.83604 1.17214-0.51622-0.75490
  -1  13  -3 2356.15  202.43   1-0.39685 0.45164 0.49668 0.15864-1.25513-1.32302
  -1 -13  -4 2077.56  140.59   1 0.14617-0.66334-0.16694-0.58236-1.38935-1.09563
   1 -13   4 2242.51  127.35   1-0.07960-0.93978-1.26846-0.85111 0.60351 0.60990
  -1  13  -4 2169.53  222.62   1-0.32613 0.53309 0.44970 0.03150-1.29266-1.30167
  -1 -13  -5 1401.23  122.72   1 0.14527-0.65385-0.20193-0.69752-1.38479-1.03223
   1 -13   5 1132.84   96.69   1-0.10525-0.97614-1.10684-0.60938 0.86219 0.80953
  -1  13  -5 1146.24  169.03   1-0.26838 0.60157 0.41060-0.08774-1.31868-1.26884
  -1 -13  -6   53.99   43.46   1 0.14499-0.64375-0.21198-0.78774-1.38332-0.97190
  -1  13  -6   -8.46  143.07   1-0.22290 0.65778 0.37937-0.19914-1.33639-1.22768
  -1 -13  -7  143.11   65.19   1 0.14515-0.63320-0.20625-0.86219-1.38417-0.91391
  -1  13  -7   60.81  133.50   1-0.18864 0.70278 0.35558-0.30308-1.34816-1.18059
  -1 -13  -8  158.34   69.12   1 0.14559-0.62236-0.18968-0.92579-1.38650-0.85738
  -1  13  -8   12.25  155.14   1-0.16442 0.73772 0.33865-0.40017-1.35566-1.12924
  -1 -13  -9 1779.25  129.30   1 0.14622-0.61135-0.16515-0.98143-1.38957-0.80161
  -1  13  -9 2714.66  244.27   1-0.14915 0.76373 0.32791-0.49106-1.36006-1.07476
   1 -14  -9  -39.60  101.10   1 0.13317-0.65527-0.50692-1.12980-1.30569-0.52316
   1 -14  -9   19.44   73.03   1 0.14964-0.63717-0.52087-1.14407-1.29841-0.51446
   1 -14  -8   39.14   70.12   1 0.13031-0.66842-0.55863-1.10279-1.28471-0.56268
   1 -14  -8   51.16   69.63   1 0.15004-0.64735-0.57931-1.12241-1.27336-0.54833
   1 -14  -7 2750.93  192.53   1 0.12708-0.68207-0.61203-1.07597-1.26048-0.59718
   1 -14  -7 2425.08  187.74   1 0.15014-0.65784-0.63767-1.10069-1.24514-0.57903
   1 -14  -6 1431.86  131.13   1 0.12361-0.69595-0.66469-1.04841-1.23388-0.62931
   1 -14  -6 1487.46  124.79   1 0.14990-0.66865-0.69648-1.07941-1.21326-0.60606
   1  14  -5    1.62  104.32   1-0.14460 0.82324 0.32471 0.01944-1.36133-1.14082
   1 -14  -5   59.73   38.77   1 0.14929-0.67985-0.75653-1.05938-1.17683-0.62855
   1 -14  -4  751.04   84.20   1 0.11580-0.72460-0.76910-0.99237-1.17244-0.68534
   1  14  -4  348.26  116.50   1-0.20553 0.75157 0.36734 0.14223-1.34253-1.18087
   1 -14  -4  692.62   81.25   1 0.14821-0.69151-0.81905-1.04181-1.13434-0.64498
   1 -14  -3   74.21   40.37   1 0.11133-0.73949-0.82201-0.96507-1.13642-0.70805
  -1  14   3   43.12  100.76   1-0.98060-0.13232 0.82624 0.96880-0.57905-1.01166
   1  14  -3   28.04   94.02   1-0.28291 0.66346 0.42050 0.27555-1.31252-1.20973
   1 -14  -2  428.65   58.16   1 0.10625-0.75499-0.87703-0.93986-1.09502-0.72539
  -1  14   2  480.44  108.65   1-0.89494-0.03595 0.78867 0.85108-0.74606-1.11978
   1  14  -2  182.76   91.65   1-0.37814 0.55750 0.48435 0.41955-1.26568-1.22177
   1 -14  -2  451.07   67.61   1 0.14379-0.71708-0.96138-1.02395-1.01716-0.64563
   1 -14  -1  111.93   42.92   1 0.10016-0.77150-0.93713-0.91975-1.04465-0.73375
  -1  14   1   96.78  130.54   1-0.79928 0.07042 0.74002 0.72228-0.89054-1.20536
   1  14  -1   85.68   83.42   1-0.49116 0.43369 0.55768 0.57311-1.19470-1.20955
   1 -14  -1   75.47   38.43   1 0.13922-0.73224-1.05142-1.03392-0.92448-0.61187
   1 -14   0 1313.25  121.21   1 0.09190-0.79018-1.00978-0.91217-0.97542-0.72325
  -1  14   0 1429.79  163.41   1-0.70028 0.18014 0.68489 0.58700-1.00998-1.26591
   1  14   0 1437.81  159.78   1-0.61966 0.29448 0.63734 0.73291-1.09059-1.16433
   1 -14   0 1144.13  112.35   1 0.13062-0.75149-1.16497-1.06761-0.77803-0.52443
   1  14   1   -8.84   91.63   1-0.75672 0.14669 0.71682 0.89254-0.94503-1.07769
  -1  14  -1  -15.22  132.09   1-0.60396 0.28718 0.62785 0.44981-1.10481-1.30183
  -1 -14  -2  455.87   71.34   1 0.14997-0.74451 0.22336-0.03155-1.38101-1.19342
   1  14   2  448.09  115.74   1-0.89067 0.00203 0.78662 1.04249-0.75331-0.94486
  -1  14  -2  482.09  171.62   1-0.51485 0.38701 0.57269 0.31451-1.17750-1.31561
  -1 -14  -3  151.88   43.57   1 0.14923-0.73485 0.00187-0.33322-1.39902-1.15260
   1  14   3  185.93   74.48   1-1.00616-0.12416 0.83574 1.17174-0.51840-0.76885
  -1  14  -3  -39.70  110.39   1-0.43634 0.47624 0.52247 0.18435-1.23134-1.31102
  -1 -14  -4 2440.79  150.43   1 0.14769-0.72601-0.09781-0.51308-1.39576-1.09051
  -1  14  -4 3337.24  299.20   1-0.36870 0.55461 0.47810 0.05982-1.27084-1.29165
  -1 -14  -5 3112.56  194.90   1 0.14670-0.71661-0.14478-0.64023-1.39179-1.02768
  -1  14  -5 3873.41  301.32   1-0.31271 0.62133 0.44067-0.05775-1.29907-1.26101
  -1 -14  -6   -6.42   44.80   1 0.14627-0.70665-0.16285-0.73847-1.38984-0.96688
  -1  14  -6  114.26  109.18   1-0.26796 0.67682 0.41031-0.16827-1.31886-1.22195
  -1 -14  -7 1465.57  112.30   1 0.14627-0.69626-0.16289-0.81868-1.38982-0.90803
  -1  14  -7 1485.25  230.74   1-0.23364 0.72186 0.38678-0.27196-1.33243-1.17665
  -1 -14  -8  331.18   79.70   1 0.14656-0.68558-0.15066-0.88663-1.39118-0.85053
  -1  14  -8  457.59  147.24   1-0.20884 0.75740 0.36963-0.36926-1.34139-1.12673
   1 -15  -8  182.38   58.48   1 0.13256-0.73045-0.51836-1.06094-1.30125-0.56604
   1 -15  -8   65.20   44.68   1 0.14977-0.71181-0.53590-1.07895-1.29226-0.55563
   1 -15  -7  742.19  103.20   1 0.12995-0.74338-0.56478-1.02866-1.28206-0.60729
   1 -15  -7  791.74  106.24   1 0.15008-0.72208-0.59029-1.05325-1.26830-0.59059
   1 -15  -6  376.37   69.24   1 0.12707-0.75668-0.61224-0.99589-1.26039-0.64434
   1  15  -6  673.05  225.67   1-0.15546 0.88720 0.33235-0.05314-1.35827-1.09069
   1 -15  -6  489.74   72.32   1 0.15013-0.73261-0.64406-1.02695-1.24185-0.62306
   1 -15  -5 2623.19  172.06   1 0.12409-0.77007-0.65769-0.96112-1.23757-0.68027
   1  15  -5 2990.34  239.28   1-0.20243 0.82950 0.36518 0.05984-1.34359-1.13486
   1 -15  -5 2343.59  174.71   1 0.14989-0.74343-0.69760-1.00039-1.21262-0.65274
   1 -15  -4  183.94   52.92   1 0.12106-0.78353-0.70081-0.92402-1.21398-0.71541
   1  15  -4  334.53  124.11   1-0.26286 0.75833 0.40683 0.18164-1.32097-1.17111
   1 -15  -4  199.13   56.89   1 0.14935-0.75455-0.75147-0.97418-1.18006-0.67909
   1 -15  -3  169.42   49.95   1 0.11804-0.79696-0.74093-0.88392-1.19023-0.75039
  -1  15   3  112.23   82.37   1-0.98353-0.07116 0.82739 0.96986-0.57239-1.01679
   1  15  -3  154.11  108.03   1-0.33816 0.67230 0.45776 0.31273-1.28672-1.19572
   1 -15  -3  136.14   51.62   1 0.14846-0.76603-0.80672-0.94934-1.14312-0.70107
   1 -15  -2 2771.93  188.18   1 0.11519-0.81023-0.77665-0.83942-1.16752-0.78641
  -1  15   2 3283.33  235.14   1-0.90324 0.01983 0.79261 0.85493-0.73175-1.11724
   1  15  -2 4200.20  285.07   1-0.42917 0.57056 0.51781 0.45293-1.23582-1.20369
  -1  15   1  883.45  236.51   1-0.81423 0.11956 0.74796 0.73014-0.87013-1.19673
   1  15  -1  520.92  149.99   1-0.53531 0.45363 0.58554 0.60088-1.16194-1.18858
  -1  15   0 1862.29  164.06   1-0.72227 0.22225 0.69747 0.59950-0.98560-1.25329
   1  15   0 1701.44  180.66   1-0.65421 0.32402 0.65797 0.75346-1.05765-1.14318
   1  15   1  618.13  105.41   1-0.77967 0.18784 0.72943 0.90507-0.91629-1.06071
  -1  15  -1  598.09  137.91   1-0.63252 0.32271 0.64506 0.46695-1.07860-1.28738
   1  15   2  222.32   83.91   1-0.90191 0.05488 0.79198 1.04777-0.73408-0.93740
  -1  15  -2  176.54  142.43   1-0.54895 0.41700 0.59404 0.33578-1.15122-1.30112
   1  15   3 1202.37  130.55   1-1.00826-0.06217 0.83647 1.17240-0.51312-0.77535
  -1  15  -3 1057.54  166.36   1-0.47414 0.50252 0.54682 0.20842-1.20653-1.29753
  -1  15  -4 1925.20  212.85   1-0.40997 0.57743 0.50529 0.08693-1.24746-1.28006
  -1  15  -5 2213.40  216.27   1-0.35578 0.64235 0.46952-0.02897-1.27769-1.25144
  -1  15  -6 1148.69  243.37   1-0.31189 0.69697 0.44012-0.13854-1.29945-1.21432
  -1  15  -7 2313.27  302.02   1-0.27772 0.74188 0.41697-0.24185-1.31474-1.17076
  -1  15  -8  584.42  187.81   1-0.25253 0.77780 0.39976-0.33921-1.32512-1.12228
   1  16  -7 1673.34  236.10   1-0.17503 0.94245 0.34608-0.11965-1.35246-1.03779
   1  16  -6  288.63  193.86   1-0.21095 0.89579 0.37110-0.01447-1.34064-1.08484
   1  16  -5  -46.59  142.70   1-0.25809 0.83792 0.40357 0.09815-1.32290-1.12597
   1  16  -4  552.24  164.25   1-0.31767 0.76761 0.44402 0.21875-1.29672-1.15865
  -1  16   3 2735.92  241.77   1-0.98833-0.01187 0.82922 0.97161-0.56136-1.01753
   1  16  -3 3570.30  281.29   1-0.39069 0.68386 0.49263 0.34753-1.25865-1.17945
  -1  16   2  -98.02   96.29   1-0.91316 0.07400 0.79724 0.85948-0.71419-1.11146
   1  16  -2  104.13  167.52   1-0.47736 0.58639 0.54888 0.48400-1.20432-1.18382
  -1  16   1  -37.35  102.85   1-0.83025 0.16763 0.75635 0.73845-0.84744-1.18580
  -1  16   0 2073.00  220.29   1-0.74464 0.26396 0.71009 0.61204-0.95959-1.23907
   1  16   0 2009.01  183.15   1-0.68763 0.35469 0.67757 0.77298-1.02353-1.12083
   1  16   1 2769.02  219.38   1-0.80292 0.22868 0.74197 0.91752-0.88563-1.04182
  -1  16  -1 2243.94  203.30   1-0.66083 0.35849 0.66188 0.48369-1.05107-1.27164
   1  16   2  977.78  138.11   1-0.91485 0.10604 0.79802 1.05373-0.71117-0.92626
  -1  16  -2  785.96  177.48   1-0.58231 0.44773 0.61464 0.35630-1.12369-1.28535
   1  16   3  510.33   85.10   1-1.01275-0.00257 0.83800 1.17385-0.50163-0.77563
  -1  16  -3  576.22  192.01   1-0.51145 0.52930 0.57054 0.23206-1.18001-1.28278
  -1  16  -4 1605.36  195.61   1-0.45010 0.60139 0.53137 0.11294-1.22254-1.26694
  -1  16  -5 1338.82  191.27   1-0.39773 0.66450 0.49726-0.00132-1.25462-1.24015
  -1  16  -6  259.92  175.63   1-0.35480 0.71816 0.46887-0.10986-1.27821-1.20488
  -1  16  -7   62.52  161.11   1-0.32092 0.76277 0.44620-0.21269-1.29516-1.16296
   1  17  -6 5037.00  323.45   1-0.26479 0.90605 0.40815 0.02250-1.32017-1.07615
   1  17  -5   35.94  179.30   1-0.31178 0.84833 0.44005 0.13455-1.29949-1.11435
   1  17  -4  -38.08  180.09   1-0.37024 0.77913 0.47913 0.25379-1.26999-1.14372
  -1  17   3 1372.59  136.48   1-0.99468 0.04586 0.83160 0.97391-0.54642-1.01436
   1  17  -3 1722.92  270.45   1-0.44085 0.69780 0.52539 0.38021-1.22847-1.16106
  -1  17   2   45.75  126.18   1-0.92440 0.12686 0.80239 0.86455-0.69368-1.10273
   1  17  -2   81.12  126.57   1-0.52346 0.60438 0.57811 0.51314-1.17104-1.16231
  -1  17   1  344.13  102.91   1-0.84712 0.21486 0.76503 0.74704-0.82259-1.17273
   1  17  -1  294.16  152.93   1-0.61750 0.49962 0.63604 0.65122-1.09256-1.14273
  -1  17   0 4484.22  315.84   1-0.76730 0.30540 0.72266 0.62452-0.93197-1.22320
   1  17   0 5785.08  372.58   1-0.72008 0.38633 0.69623 0.79155-0.98808-1.09714
   1  17   1 2345.24  223.07   1-0.82635 0.26934 0.75432 0.92980-0.85304-1.02102
  -1  17  -1 1845.26  184.82   1-0.68888 0.39453 0.67830 0.50002-1.02219-1.25454
   1  17   2   67.76   77.50   1-0.92908 0.15590 0.80451 1.06013-0.68492-0.91180
  -1  17  -2  174.36  134.76   1-0.61501 0.47912 0.63454 0.37611-1.09484-1.26828
  -1  17  -3  196.75  194.95   1-0.54785 0.55700 0.59336 0.25479-1.15209-1.26664
  -1  17  -4  106.11  125.02   1-0.48869 0.62687 0.55611 0.13740-1.19643-1.25207
  -1  17  -5 2679.39  303.43   1-0.43864 0.68767 0.52396 0.02530-1.22987-1.22720
  -1  17  -6 4965.94  303.52   1-0.39676 0.74029 0.49663-0.08218-1.25519-1.19363
   1  18  -5  738.72  194.80   1-0.36366 0.86054 0.47476 0.16919-1.27354-1.10018
   1  18  -4  422.90  176.15   1-0.42081 0.79266 0.51237 0.28695-1.24094-1.12645
  -1  18   3 3796.17  373.89   1-1.00232 0.10231 0.83438 0.97660-0.52791-1.00764
   1  18  -3 4704.88  475.63   1-0.48868 0.71397 0.55611 0.41092-1.19645-1.14058
  -1  18   2  218.36  124.55   1-0.93669 0.17866 0.80790 0.86998-0.67040-1.09123
   1  18  -2   54.01  147.90   1-0.56760 0.62434 0.60559 0.54055-1.13606-1.13910
  -1  18   1 2431.84  242.87   1-0.86464 0.26143 0.77387 0.75580-0.79565-1.15757
   1  18  -1 2485.63  205.10   1-0.65612 0.52510 0.65910 0.67420-1.05577-1.11770
  -1  18   0   37.68  173.59   1-0.79013 0.34666 0.73510 0.63688-0.90270-1.20571
   1  18   0   64.20   98.84   1-0.75167 0.41884 0.71401 0.80925-0.95117-1.07202
   1  18   1 2048.82  178.60   1-0.84984 0.30995 0.76641 0.94181-0.81849-0.99824
  -1  18  -1 1911.58  212.08   1-0.71668 0.43083 0.69429 0.51593-0.99190-1.23602
  -1  18  -2  603.77  189.69   1-0.64710 0.51112 0.65376 0.39525-1.06462-1.24984
  -1  18  -3  541.29  199.58   1-0.58341 0.58553 0.61531 0.27666-1.12275-1.24907
  -1  18  -4  549.56  136.76   1-0.52687 0.65279 0.58025 0.16145-1.16845-1.23585
  -1  18  -5 2871.20  299.15   1-0.47812 0.71225 0.54937 0.05043-1.20379-1.21231
  -1  19   3  800.08  139.03   1-1.01101 0.15771 0.83742 0.97956-0.50607-0.99756
   1  19  -3 1215.18  215.25   1-0.53490 0.73184 0.58528 0.44000-1.16226-1.11819
  -1  19   2  720.30  171.81   1-0.94983 0.22961 0.81362 0.87561-0.64450-1.07710
   1  19  -2  890.29  171.59   1-0.61001 0.64601 0.63151 0.56639-1.09937-1.11418
  -1  19   1   48.92  113.86   1-0.88266 0.30750 0.78275 0.76460-0.76665-1.14034
   1  19  -1  214.18  128.02   1-0.69337 0.55194 0.68089 0.69591-1.01742-1.09115
  -1  19   0  454.62  152.45   1-0.81306 0.38782 0.74735 0.64905-0.87175-1.18654
   1  19   0  511.00  144.22   1-0.78247 0.45212 0.73095 0.82611-0.91268-1.04531
  -1  19  -1  155.10  184.82   1-0.74419 0.46740 0.70984 0.53140-0.96013-1.21601
  -1  19  -2 3028.60  321.06   1-0.67862 0.54369 0.67232 0.41373-1.03296-1.22994
  -1  19  -3    5.47  164.84   1-0.61821 0.61482 0.63647 0.29773-1.09191-1.23000
   2   0 -13   14.97   63.43   1 0.13485 0.30321-0.47421-1.32322-1.31775-0.36974
   2   0 -13   16.91   69.40   1 0.14909 0.31980-0.47235-1.31972-1.31690-0.36828
   2   0 -12 2688.70  159.49   1 0.13092 0.28886-0.54798-1.31720-1.28924-0.40133
   2   0 -12 2839.70  171.70   1 0.14985 0.30998-0.54605-1.31333-1.28799-0.39829
   2   0 -11   -0.58   66.57   1 0.12633 0.27385-0.62377-1.31279-1.25478-0.42562
   2   0 -11  -27.90   48.10   1 0.15014 0.29969-0.62084-1.30803-1.25362-0.42284
   2   0 -10 1434.79  100.69   1 0.12102 0.25812-0.70134-1.31014-1.21368-0.44324
   2   0 -10 1384.94  100.44   1 0.14989 0.28886-0.69741-1.30451-1.21273-0.44086
   2   0  -9   39.86   36.68   1 0.11478 0.24147-0.78154-1.31011-1.16428-0.45258
   2   0  -9   34.44   34.77   1 0.14899 0.27738-0.77660-1.30361-1.16372-0.45077
   2   0  -810764.10  280.55   1 0.10736 0.22363-0.86542-1.31377-1.10411-0.45114
   2   0  -811096.60  273.02   1 0.14725 0.26506-0.85947-1.30639-1.10416-0.45013
   2   0  -7  -15.39   32.82   1 0.09831 0.20416-0.95423-1.32237-1.02924-0.43500
   2   0  -7   21.92   32.90   1 0.14437 0.25160-0.94729-1.31412-1.03022-0.43510
   2   0  -6   99.74   40.24   1 0.08693 0.18236-1.04928-1.33719-0.93328-0.39778
   2   0  -6  131.08   44.21   1 0.13981 0.23646-1.04144-1.32819-0.93563-0.39943
  -2   0   5   -4.68   27.75   1 0.01648-0.06904-1.37248-1.16501-0.30916-0.78582
   2   0  -5  -12.64   28.31   1 0.13263 0.21866-1.14260-1.34940-0.81019-0.33296
   2   0  -4 3175.56  155.90   1 0.05186 0.12645-1.25799-1.38546-0.62796-0.20992
  -2   0   4 3229.28  136.53   1 0.00352-0.07146-1.39407-1.26686-0.19003-0.60788
   2   0  -2318968.5 7352.85   1-0.01714 0.03675-1.40685-1.37356 0.00228 0.30250
  -2   0   2285588.7 6593.62   1-0.05033-0.10424-1.36969-1.40298 0.31771 0.01748
   2   0   0 3546.04  127.50   1-0.11224-0.07912-1.04566-0.85197 0.93464 1.11688
  -2   0   0 3590.04  203.12   1-1.01131-1.04503 0.83752 0.64406-0.50532-0.68750
   2   0   0 3617.00  234.30   1-0.83077-0.79706 0.75662 0.95008-0.84669-0.66452
  -2   0  -2  394.76   50.33   1 0.14730 0.13476 0.42431 0.07072-1.33334-1.39871
   2   0   2  482.66   58.01   1 0.14986 0.16240 0.06991 0.42350-1.39722-1.33185
  -2   0  -2  388.01   89.75   1-0.30032-0.31265 0.43231 0.07883-1.30479-1.36951
  -2   0  -3  -16.00   34.06   1 0.14989 0.14774 0.23691-0.19684-1.37874-1.38527
   2   0   3   -5.93   31.54   1 0.14540 0.14756-0.19683 0.23693-1.38551-1.37899
  -2   0  -4 1416.27   94.64   1 0.15009 0.15832 0.12020-0.39373-1.39376-1.34143
   2   0   4 1160.12   90.26   1 0.13855 0.13032-0.39425 0.11968-1.34347-1.39579
   2   0   4 1119.90   85.15   1 0.14782 0.13865-0.39548 0.11863-1.34212-1.39507
  -2   0  -5  -25.24   40.50   1 0.14972 0.16833 0.05084-0.54326-1.39805-1.28689
  -2   0  -6 5405.20  202.37   1 0.14936 0.17836 0.01289-0.66138-1.39895-1.22895
  -2   0  -7   16.54   47.49   1 0.14917 0.18856-0.00362-0.75807-1.39902-1.17017
  -2   0  -8 6245.36  250.90   1 0.14915 0.19893-0.00496-0.83959-1.39902-1.11133
  -2   0  -9    4.06   45.02   1 0.14927 0.20944 0.00486-0.90993-1.39901-1.05247
  -2   0 -10  313.15   80.22   1 0.14947 0.22002 0.02325-0.97172-1.39881-0.99342
  -2   0 -11   80.15   67.04   1 0.14970 0.23064 0.04842-1.02672-1.39813-0.93391
  -2   0 -12 3814.70  146.26   1 0.14991 0.24125 0.07916-1.07614-1.39672-0.87364
   2   1 -13  223.97   63.08   1 0.13594 0.36849-0.45178-1.30094-1.32551-0.38901
   2  -1 -13  229.93   71.64   1 0.13392 0.23810-0.49250-1.34136-1.31113-0.35157
   2   1 -13  299.66   66.84   1 0.14876 0.38366-0.44946-1.29688-1.32492-0.38790
   2  -1 -13  275.94   60.93   1 0.14933 0.25585-0.49126-1.33858-1.30992-0.34972
   2   1 -12 3986.05  211.27   1 0.13218 0.35430-0.52525-1.29454-1.29854-0.42210
   2  -1 -12 4025.52  208.08   1 0.12986 0.22362-0.56635-1.33553-1.28138-0.38200
   2   1 -12 3432.28  188.60   1 0.14966 0.37397-0.52247-1.28980-1.29776-0.41966
   2  -1 -12 4018.19  203.82   1 0.14997 0.24592-0.56542-1.33265-1.27959-0.37830
   2   1 -11 8903.90  355.93   1 0.12779 0.33950-0.60066-1.28974-1.26586-0.44817
   2  -1 -11 9520.08  270.13   1 0.12512 0.20846-0.64227-1.33122-1.24555-0.40490
   2   1 -11 9347.72  269.92   1 0.15010 0.36384-0.59654-1.28377-1.26537-0.44618
   2   1 -10 5625.99  210.30   1 0.12269 0.32398-0.67790-1.28675-1.22676-0.46779
   2  -1 -10 6117.44  218.52   1 0.11964 0.19257-0.71989-1.32861-1.20290-0.42100
   2   1 -10 5900.09  215.50   1 0.15004 0.35319-0.67237-1.27953-1.22677-0.46650
   2  -1 -10 5937.59  214.13   1 0.14973 0.22451-0.71768-1.32474-1.20086-0.41740
   2   1  -9 8322.16  324.91   1 0.11671 0.30757-0.75787-1.28652-1.17964-0.47941
   2  -1  -9 9163.71  347.69   1 0.11324 0.17574-0.79999-1.32850-1.15184-0.42866
   2  -1  -9 8397.77  323.14   1 0.14864 0.21284-0.79722-1.32419-1.14973-0.42519
   2   1  -8 1305.37   92.49   1 0.10956 0.29001-0.84174-1.29015-1.12205-0.48056
   2  -1  -8 1281.66   92.78   1 0.10562 0.15771-0.88351-1.33181-1.08985-0.42541
   2   1  -8 1337.98   89.91   1 0.14790 0.32989-0.83316-1.28014-1.12407-0.48163
   2  -1  -8 1474.46  101.80   1 0.14668 0.20029-0.88024-1.32711-1.08775-0.42212
   2   1  -7  108.17   39.16   1 0.10081 0.27084-0.93095-1.29914-1.05009-0.46733
   2  -1  -7   98.75   39.08   1 0.09638 0.13805-0.97153-1.33959-1.01311-0.40740
   2   1  -7  150.42   51.81   1 0.14537 0.31678-0.92072-1.28761-1.05388-0.47037
   2  -1  -7   89.24   35.57   1 0.14352 0.18656-0.96785-1.33464-1.01104-0.40433
   2   1  -6 6292.68  220.10   1 0.08975 0.24937-1.02718-1.31517-0.95727-0.43324
   2  -1  -6 6938.73  230.54   1 0.08484 0.11609-1.06503-1.35289-0.91544-0.36847
   2   1  -6 6468.64  221.25   1 0.14125 0.30209-1.01530-1.30209-0.96372-0.43912
   2  -1  -6 6972.96  241.00   1 0.13863 0.17108-1.06111-1.34781-0.91345-0.36565
   2   1  -5    3.42   23.40   1 0.07518 0.22438-1.13180-1.33957-0.83241-0.36711
   2  -1  -5   26.25   27.90   1 0.06993 0.09076-1.16429-1.37191-0.78681-0.29857
  -2   1   5   28.53   26.56   1 0.01509-0.00628-1.37530-1.16785-0.29645-0.78463
  -2  -1   5   24.40   28.48   1 0.01703-0.13264-1.37133-1.16384-0.31422-0.77937
   2   1  -5   13.72   34.26   1 0.13461 0.28486-1.11847-1.32519-0.84287-0.37718
   2  -1  -5   57.41   32.74   1 0.13107 0.15291-1.16012-1.36687-0.78517-0.29636
   2   1  -4 2695.05  135.21   1 0.05501 0.19378-1.24354-1.37108-0.65583-0.24927
   2  -1  -4 2534.71  132.06   1 0.04986 0.06070-1.26678-1.39398-0.61020-0.18084
  -2  -1   4 2683.40  122.82   1 0.00360-0.13553-1.39397-1.26674-0.19078-0.59711
  -2   1   4 2619.64  117.42   1 0.00241-0.00842-1.39542-1.26822-0.17980-0.60916
   2  -1  -253907.02  931.05   1-0.01604-0.02629-1.40684-1.37355-0.00805 0.30368
   2   1  -252120.49  895.07   1-0.01675 0.10130-1.40687-1.37358-0.00138 0.28731
  -2  -1   255422.80  963.32   1-0.05361-0.17166-1.36186-1.39514 0.34931 0.06060
   2  -1  -195595.93 1565.69   1-0.06310-0.08341-1.33445-1.22087 0.44138 0.69432
   2   1  -190778.85 1470.85   1-0.07032 0.03765-1.30862-1.19506 0.51196 0.74160
  -2   1   192860.72 1495.35   1-0.08866-0.06836-1.22077-1.33434 0.69385 0.44091
   2  -1  -198842.00 1857.21   1-0.97235-0.99201 0.82297 0.93637-0.59731-0.34446
   2   1   0 3057.20  117.33   1-0.11665-0.01939-1.00184-0.80816 0.98095 1.15154
  -2   1   0 3249.03  126.97   1-0.12541-0.09439-0.89946-1.09315 1.07462 0.88072
  -2  -1   0 3243.18  129.40   1-0.13414-0.23144-0.76793-0.96158 1.17126 1.00067
   2   1   0 3242.30  206.48   1-0.97161-0.87380 0.82268 1.01605-0.59893-0.42853
  -2   1   0 3149.53  213.29   1-0.90123-0.87085 0.79166 0.59812-0.73525-0.92920
   2  -1   0 3393.19  234.43   1-0.71173-0.74211 0.69146 0.88501-0.99743-0.80348
   2   1   1 8792.16  252.85   1 0.14885 0.23597 0.33853 0.61180-1.35749-1.24482
   2  -1   1 8214.79  237.95   1-0.13402-0.17575-0.77001-0.49628 1.16989 1.30474
   2   1   1 8292.65  220.85   1-0.14062-0.05406-0.63672-0.36299 1.24675 1.35826
  -2   1  -1 8813.32  247.23   1-0.14558-0.10385-0.49394-0.76767 1.30935 1.17449
  -2  -1  -1 8165.14  385.74   1-0.86357-0.95065 0.77333 0.49981-0.79734-0.90884
  -2   1  -1 8703.50  374.60   1-0.60383-0.56274 0.62777 0.35408-1.10492-1.23995
   2   1   1 8764.83  391.03   1-0.34394-0.25679 0.46163 0.73487-1.28381-1.17200
   2  -1   1 8624.59  395.05   1-0.29600-0.33703 0.42938 0.70278-1.30674-1.17135
  -2  -1  -2   89.83   33.23   1 0.14847 0.07174 0.36273 0.00929-1.35126-1.40511
   2   1   2  119.79   40.17   1 0.14911 0.22584-0.00843 0.34501-1.39901-1.34519
   2  -1   2  125.92   28.20   1-0.14565-0.19812-0.49118-0.13737 1.31036 1.38616
  -2   1  -2  141.43   85.28   1-0.29487-0.24310 0.42862 0.07506-1.30725-1.38376
  -2   1  -3 5166.53  195.20   1 0.14934 0.21137 0.29995-0.13395-1.36649-1.38453
  -2  -1  -3 4486.57  181.68   1 0.15012 0.08377 0.18292-0.25069-1.38692-1.38191
   2  -1   3 5018.08  208.57   1 0.14674 0.08471-0.14288 0.29102-1.39198-1.37392
   2   1   3 5267.70  209.84   1 0.14356 0.20990-0.25976 0.17385-1.37530-1.38031
  -2   1  -415326.01  438.61   1 0.15013 0.22255 0.17477-0.33931-1.38797-1.34718
  -2  -1  -415964.70  459.33   1 0.14988 0.09393 0.07397-0.43982-1.39700-1.33315
   2  -1   415645.92  452.39   1 0.14030 0.06789-0.35152 0.16255-1.35510-1.39590
   2   1   415904.72  480.14   1 0.13632 0.19227-0.44381 0.06997-1.32816-1.39200
   2  -1   415911.27  449.95   1 0.14690 0.07354-0.35197 0.16220-1.35429-1.39565
   2   1   415271.43  438.78   1 0.14871 0.20373-0.44645 0.06761-1.32594-1.39049
  -2   1  -5 6556.06  213.04   1 0.15001 0.23282 0.09817-0.49608-1.39549-1.29586
  -2  -1  -5 5820.43  196.94   1 0.14934 0.10377 0.01095-0.58300-1.39898-1.27628
  -2   1  -6 2152.92  111.41   1 0.14974 0.24294 0.05447-0.61995-1.39792-1.23943
  -2  -1  -6 2113.05  117.00   1 0.14893 0.11375-0.02205-0.69619-1.39889-1.21735
  -2   1  -7 5866.09  177.42   1 0.14957 0.25314 0.03344-0.72116-1.39859-1.18127
  -2  -1  -7 6507.35  209.81   1 0.14875 0.12396-0.03474-0.78905-1.39865-1.15827
  -2   1  -8  249.34   48.84   1 0.14952 0.26348 0.02852-0.80624-1.39871-1.12254
  -2  -1  -8  248.19   56.18   1 0.14878 0.13437-0.03309-0.86757-1.39868-1.09946
  -2   1  -9 1342.00   90.93   1 0.14958 0.27394 0.03550-0.87944-1.39854-1.06352
  -2  -1  -9 1282.63   93.97   1 0.14895 0.14493-0.02087-0.93553-1.39891-1.04084
  -2   1 -10  173.01   49.81   1 0.14972 0.28446 0.05157-0.94354-1.39803-1.00416
  -2  -1 -10  321.82   71.84   1 0.14920 0.15558-0.00055-0.99538-1.39903-0.98211
  -2   1 -11 3990.56  188.70   1 0.14989 0.29502 0.07484-1.00045-1.39696-0.94425
  -2  -1 -11 3798.59  187.99   1 0.14950 0.16626 0.02619-1.04879-1.39875-0.92299
  -2   1 -12    5.85   58.11   1 0.15004 0.30555 0.10400-1.05146-1.39506-0.88353
  -2  -1 -12   55.12   55.02   1 0.14977 0.17692 0.05826-1.09691-1.39776-0.86315
   2   2 -13   99.00   58.05   1 0.13719 0.43393-0.42498-1.27427-1.33422-0.40925
   2  -2 -13  211.35   86.26   1 0.13317 0.17316-0.50686-1.35557-1.30571-0.33464
   2   2 -13  121.40   53.05   1 0.14831 0.44740-0.42240-1.26987-1.33384-0.40842
   2   2 -12  353.49   67.50   1 0.13360 0.41995-0.49862-1.26775-1.30885-0.44273
   2   2 -12  462.07   66.97   1 0.14936 0.43787-0.49447-1.26185-1.30871-0.44221
   2  -2 -12  486.13   76.40   1 0.15005 0.18180-0.58080-1.34798-1.27268-0.35978
   2   2 -11  220.31   91.15   1 0.12949 0.40537-0.57262-1.26177-1.27863-0.47240
   2  -2 -11  304.03   59.35   1 0.12417 0.14333-0.65645-1.34534-1.23822-0.38611
   2   2 -11  204.83   70.03   1 0.14999 0.42791-0.56751-1.25479-1.27866-0.47108
   2  -2 -11  208.66   63.25   1 0.15010 0.17127-0.65630-1.34340-1.23543-0.38145
   2   2 -10 5757.55  265.93   1 0.12466 0.39013-0.64917-1.25810-1.24201-0.49451
   2  -2 -10 5287.12  240.82   1 0.11858 0.12732-0.73387-1.34254-1.19454-0.40115
   2   2 -10 4855.36  224.47   1 0.15013 0.41747-0.64224-1.24944-1.24280-0.49412
   2  -2 -10 4953.63  223.54   1 0.14957 0.16016-0.73348-1.34048-1.19130-0.39624
   2   2  -9  120.11   65.71   1 0.11900 0.37404-0.72849-1.25720-1.19779-0.50902
   2  -2  -9   43.13   60.85   1 0.11206 0.11039-0.81361-1.34205-1.14238-0.40772
   2   2  -9   68.66   51.77   1 0.14971 0.40647-0.71958-1.24670-1.19973-0.50996
   2  -2  -9   75.39   40.48   1 0.14833 0.14835-0.81307-1.33998-1.13863-0.40248
   2   2  -8 1134.86   99.51   1 0.11222 0.35685-0.81185-1.26032-1.14362-0.51359
   2  -2  -8 1145.83   84.16   1 0.10434 0.09225-0.89651-1.34474-1.07931-0.40340
   2   2  -8  958.01   93.20   1 0.14857 0.39476-0.80077-1.24781-1.14726-0.51643
   2  -2  -8 1238.96   94.52   1 0.14620 0.13563-0.89592-1.34274-1.07493-0.39771
   2   2  -7 1581.95  101.60   1 0.10390 0.33811-0.90092-1.26918-1.07569-0.50439
   2  -2  -7 1738.74  116.71   1 0.09501 0.07250-0.98347-1.35148-1.00165-0.38447
   2   2  -7 1615.83  107.60   1 0.14646 0.38206-0.88745-1.25439-1.08192-0.50999
   2  -2  -7 1606.96  110.19   1 0.14284 0.12169-0.98299-1.34973-0.99643-0.37812
   2   2  -6  582.84   60.46   1 0.09334 0.31713-0.99779-1.28583-0.98755-0.47499
   2  -2  -6  657.26   65.58   1 0.08345 0.05051-1.07527-1.36306-0.90354-0.34509
   2   2  -6  441.64   53.23   1 0.14290 0.36792-0.98172-1.26857-0.99767-0.48466
   2  -2  -6  642.73   67.05   1 0.13773 0.10600-1.07506-1.36170-0.89712-0.33773
   2   2  -5  336.86   44.47   1 0.07928 0.29266-1.10464-1.31245-0.86778-0.41395
   2  -2  -5  367.13   55.72   1 0.06864 0.02529-1.17184-1.37942-0.77563-0.27591
  -2  -2   5  289.04   40.66   1 0.01666-0.19717-1.37212-1.16463-0.31077-0.76441
  -2   2   5  352.66   43.77   1 0.01295 0.05572-1.37941-1.17197-0.27679-0.77649
   2   2  -5  374.49   47.55   1 0.13699 0.35143-1.08600-1.29278-0.88395-0.42985
   2  -2  -5  304.33   43.38   1 0.12996 0.08761-1.17183-1.37855-0.76778-0.26738
   2  -2  -4   53.23   27.52   1 0.04900-0.00430-1.27045-1.39763-0.60259-0.16171
  -2  -2   4   62.60   21.16   1 0.00251-0.20078-1.39531-1.26808-0.18070-0.57551
  -2   2   4   21.28   31.22   1 0.00039 0.05371-1.39770-1.27051-0.16116-0.60204
   2   2  -4   46.37   35.04   1 0.12691 0.33074-1.20132-1.32808-0.72128-0.32612
   2   2  -339729.92  739.98   1 0.02987 0.22262-1.33901-1.38600-0.43094-0.09494
  -2   2   338580.54  704.55   1-0.01937 0.04448-1.40664-1.35970 0.02320-0.35886
  -2  -2   340856.49  734.15   1-0.02139-0.21414-1.40617-1.35918 0.04222-0.29378
   2  -2  -2134445.0 2163.22   1-0.01368-0.08808-1.40657-1.37327-0.03010 0.29315
   2   2  -2136148.2 3192.93   1-0.01454 0.16766-1.40672-1.37345-0.02208 0.25510
  -2   2   2142120.2 3326.12   1-0.04872 0.02567-1.37327-1.40657 0.30220-0.02104
  -2  -2   2141370.0 3306.98   1-0.05911-0.24195-1.34686-1.38031 0.40254 0.12551
   2  -2  -2136004.1 2395.73   1-1.01795-1.09098 0.83973 0.87307-0.48804-0.16452
   2   2  -1  111.96   26.69   1-0.07201 0.10010-1.30192-1.18834 0.52857 0.74656
  -2   2   1  144.80   26.82   1-0.08647-0.00202-1.23311-1.34670 0.67193 0.40734
  -2  -2   1  130.11   27.06   1-0.10555-0.27767-1.10443-1.21800 0.86523 0.64725
  -2   2   1   98.12   68.64   1-1.00998-0.92623 0.83706 0.72358-0.50873-0.77335
   2  -2  -1  164.10   69.45   1-0.87418-0.95793 0.77860 0.89208-0.78047-0.51585
   2  -2   022750.41  441.84   1-0.10058-0.19575-1.14289-0.94920 0.81438 1.01993
  -2   2   022584.03  443.18   1-0.12243-0.02726-0.93701-1.13071 1.04238 0.83684
   2   2   021284.36  433.66   1-0.12010 0.04130-0.96426-0.77060 1.01751 1.17645
  -2  -2   022090.55  452.13   1-0.13937-0.30081-0.66538-0.85902 1.23183 1.07291
  -2   2   021301.13  608.09   1-0.81759-0.72312 0.74973 0.55611-0.86544-1.07115
   2  -2   023896.47  676.83   1-0.61476-0.70923 0.63438 0.82801-1.09507-0.88935
   2   2   135268.28  675.23   1 0.14993 0.30123 0.23072 0.50385-1.37979-1.27865
   2  -2   134690.22  629.59   1-0.12936-0.23524-0.84464-0.57084 1.11776 1.26426
   2   2   136353.29  669.90   1-0.14275 0.00794-0.58227-0.30855 1.27284 1.37269
  -2   2  -137574.96  690.26   1-0.14392-0.03806-0.54833-0.82207 1.28770 1.14119
  -2   2  -135072.93  888.32   1-0.55514-0.44995 0.59788 0.32411-1.14626-1.29307
   2   2   138544.88 1082.58   1-0.35092-0.19967 0.46628 0.73945-1.28023-1.18020
   2  -2   138061.84  951.24   1-0.26789-0.37301 0.41027 0.68374-1.31888-1.17171
  -2  -2  -2 8901.54  243.66   1 0.14921 0.00829 0.31109-0.04220-1.36400-1.40630
   2  -2   2 9272.65  256.03   1 0.15010 0.03428 0.18854 0.54242-1.38617-1.29775
   2   2   2 8184.36  246.51   1 0.14766 0.28858-0.09906 0.25423-1.39568-1.35337
   2  -2   2 9217.27  246.17   1-0.14318-0.25979-0.57007-0.21625 1.27830 1.36575
  -2  -2  -2 7901.78  386.20   1-0.44093-0.58145 0.52544 0.17212-1.22843-1.26959
  -2   2  -2 8603.70  360.62   1-0.30208-0.18622 0.43350 0.07986-1.30399-1.39230
  -2   2  -310531.24  330.31   1 0.14833 0.27454 0.37144-0.06261-1.34891-1.37849
  -2  -2  -310362.53  342.21   1 0.15013 0.01960 0.13838-0.29508-1.39207-1.37554
   2  -2   310529.42  344.41   1 0.14768 0.02146-0.09832 0.33572-1.39574-1.36616
   2   2   310822.98  343.34   1 0.14109 0.27162-0.33108 0.10238-1.36015-1.37670
   2   2   310593.76  342.95   1 0.14648 0.27628-0.33450 0.09943-1.35874-1.37599
  -2   2  -4   50.26   36.69   1 0.14989 0.28649 0.23745-0.27677-1.37865-1.34940
  -2  -2  -4   85.95   32.42   1 0.14959 0.02945 0.03616-0.47747-1.39853-1.32314
   2  -2   4  104.27   40.49   1 0.14164 0.00504-0.31606 0.19816-1.36366-1.39294
   2   2   4   98.83   38.02   1 0.13355 0.25369-0.49967 0.01397-1.30846-1.38383
   2   2   4  121.20   47.45   1 0.14948 0.26869-0.50445 0.00956-1.30489-1.38103
  -2   2  -5 1024.92   72.51   1 0.15014 0.29713 0.15291-0.44148-1.39055-1.30244
  -2  -2  -5 1050.12   76.15   1 0.14894 0.03918-0.02151-0.61532-1.39890-1.26467
  -2   2  -6 2090.46  114.42   1 0.15003 0.30741 0.10272-0.57184-1.39516-1.24821
  -2  -2  -6 2099.97  122.99   1 0.14851 0.04915-0.05044-0.72443-1.39820-1.20512
  -2   2  -7 1475.20   89.99   1 0.14990 0.31766 0.07651-0.67823-1.39687-1.19106
  -2  -2  -7 1443.85   97.00   1 0.14836 0.05938-0.06001-0.81418-1.39784-1.14592
  -2   2  -8  322.86   55.88   1 0.14984 0.32799 0.06747-0.76744-1.39734-1.13269
  -2  -2  -8  186.82   68.12   1 0.14843 0.06984-0.05593-0.89027-1.39800-1.08723
  -2   2  -9   11.05   59.52   1 0.14986 0.33840 0.07113-0.84396-1.39716-1.07367
  -2  -2  -9   38.67   37.45   1 0.14865 0.08045-0.04179-0.95630-1.39847-1.02886
  -2   2 -10 1309.56   97.21   1 0.14994 0.34887 0.08449-0.91076-1.39639-1.01408
  -2  -2 -10 1379.42  106.28   1 0.14896 0.09114-0.01992-1.01461-1.39892-0.97047
  -2   2 -11   20.00   49.91   1 0.15004 0.35936 0.10554-0.96990-1.39496-0.95378
  -2  -2 -11  -48.51   52.18   1 0.14930 0.10188 0.00810-1.06675-1.39900-0.91171
  -2   2 -12 1141.39  108.65   1 0.15012 0.36982 0.13284-1.02277-1.39260-0.89260
  -2  -2 -12 1169.38   95.27   1 0.14963 0.11260 0.04122-1.11380-1.39838-0.85224
   2   3 -13  546.50  107.10   1 0.13858 0.49950-0.39351-1.24294-1.34369-0.43025
   2   3 -13  474.28   73.36   1 0.14773 0.51100-0.39096-1.23848-1.34345-0.42963
   2   3 -12  806.73  126.98   1 0.13524 0.48577-0.46622-1.23548-1.32056-0.46598
   2  -3 -12  918.82  115.36   1 0.12839 0.09378-0.59097-1.36001-1.27037-0.34804
   2   3 -12  795.67  111.49   1 0.14894 0.50163-0.46180-1.22923-1.32064-0.46574
   2  -3 -12  803.94  130.77   1 0.15009 0.11766-0.59234-1.35947-1.26733-0.34285
   2   3 -11  400.91   65.61   1 0.13141 0.47147-0.53927-1.22847-1.29286-0.49810
   2  -3 -11  412.66  106.27   1 0.12348 0.07846-0.66654-1.35537-1.23289-0.36930
   2   3 -11  213.03   57.68   1 0.14975 0.49186-0.53345-1.22079-1.29328-0.49728
   2  -3 -11  256.01   58.44   1 0.15006 0.10704-0.66790-1.35494-1.22921-0.36363
   2   3 -10 1374.26  100.15   1 0.12691 0.45656-0.61469-1.22368-1.25920-0.52318
   2  -3 -10 1221.06  101.33   1 0.11783 0.06239-0.74358-1.35219-1.18859-0.38373
   2   3 -10 1390.92  101.03   1 0.15013 0.48166-0.60663-1.21388-1.26056-0.52348
   2  -3 -10 1363.71  116.03   1 0.14943 0.09584-0.74504-1.35200-1.18412-0.37746
   2   3  -9 2415.23  139.97   1 0.12163 0.44086-0.69282-1.22159-1.21851-0.54122
   2  -3  -9 2698.13  166.66   1 0.11126 0.04540-0.82276-1.35114-1.13589-0.38976
   2   3  -9 2458.30  147.46   1 0.14999 0.47094-0.68229-1.20946-1.22128-0.54312
   2  -3  -9 2354.90  145.31   1 0.14809 0.08392-0.82445-1.35132-1.13045-0.38270
   2   3  -8  402.92   76.23   1 0.11532 0.42413-0.77502-1.22356-1.16858-0.55003
   2  -3  -8  451.52   67.30   1 0.10351 0.02723-0.90481-1.35298-1.07245-0.38506
   2   3  -8  353.41   67.13   1 0.14921 0.45958-0.76169-1.20877-1.17350-0.55426
   2  -3  -8  432.63   66.96   1 0.14584 0.07109-0.90689-1.35367-1.06575-0.37693
   2   3  -7 1824.65  122.26   1 0.10757 0.40597-0.86317-1.23150-1.10585-0.54603
   2   3  -7 1953.63  134.23   1 0.14758 0.44737-0.84662-1.21361-1.11400-0.55367
   2  -3  -7 1800.48  120.65   1 0.14236 0.05703-0.99318-1.35987-0.98634-0.35643
   2  -3  -6  -37.50   37.73   1 0.08271-0.01439-1.08055-1.36828-0.89727-0.32735
  -2  -3   6   21.76   29.89   1 0.02383-0.26469-1.35554-1.06779-0.37618-0.87711
   2   3  -6   64.10   36.27   1 0.14467 0.43388-0.93955-1.22644-1.03724-0.53583
   2  -3  -6   -3.31   30.45   1 0.13713 0.04122-1.08392-1.37052-0.88649-0.31550
   2   3  -5  138.88   38.36   1 0.08444 0.36199-1.06801-1.27591-0.91200-0.46965
   2  -3  -5  131.11   34.89   1 0.06817-0.03935-1.17462-1.38212-0.77147-0.26028
  -2  -3   5   83.58   24.25   1 0.01524-0.26274-1.37501-1.16752-0.29776-0.73988
   2   3  -5   84.93   39.82   1 0.13968 0.41830-1.04375-1.25056-0.93308-0.49058
   2  -3  -5  132.60   43.17   1 0.12931 0.02277-1.17849-1.38516-0.75762-0.24564
   2   3  -411000.30  348.42   1 0.06544 0.33258-1.19006-1.31772-0.74768-0.36406
   2  -3  -411249.14  367.57   1 0.04912-0.06834-1.26997-1.39715-0.60358-0.15118
  -2  -3   410818.90  323.77   1 0.00006-0.26737-1.39805-1.27081-0.15809-0.54139
  -2   3   410785.25  319.43   1-0.00242 0.11504-1.40047-1.27330-0.13500-0.58740
   2   3  -411233.32  364.06   1 0.13087 0.39888-1.16227-1.28907-0.78200-0.39844
   2   3  -3  299.36   42.03   1 0.03609 0.29299-1.31949-1.36649-0.48701-0.16252
   2  -3  -3  374.64   46.45   1 0.02364-0.10436-1.35602-1.40295-0.37440 0.01918
  -2   3   3  323.57   43.29   1-0.02176 0.10624-1.40605-1.35913 0.04568-0.34790
  -2  -3   3  351.65   41.30   1-0.02587-0.28277-1.40418-1.35720 0.08446-0.24002
   2   3  -2 9235.91  239.77   1-0.01007 0.23628-1.40548-1.37223-0.06386 0.20181
   2  -3  -2 9247.16  246.22   1-0.01026-0.14882-1.40556-1.37223-0.06205 0.27271
  -2   3   2 9896.99  247.32   1-0.04990 0.08865-1.37068-1.40401 0.31350-0.02127
  -2  -3   2 9667.36  235.26   1-0.06691-0.31389-1.32139-1.35484 0.47855 0.21317
   2  -3  -2 9770.11  390.69   1-0.94064-1.07776 0.80963 0.84305-0.66274-0.32745
   2  -3  -1 6042.37  183.07   1-0.05188-0.20097-1.36610-1.25253 0.33258 0.60854
   2   3  -1 6158.01  179.02   1-0.07207 0.16418-1.30165-1.18809 0.52920 0.73553
  -2   3   1 6332.90  181.91   1-0.08570 0.06289-1.23737-1.35097 0.66417 0.38793
  -2  -3   1 5655.86  179.37   1-0.11490-0.35117-1.01979-1.13334 0.96249 0.75615
  -2   3   1 5742.39  271.22   1-0.95101-0.80317 0.81412 0.70056-0.64213-0.91852
   2  -3  -1 6233.89  314.13   1-0.77892-0.92677 0.72902 0.84258-0.91725-0.64086
   2  -3   0  130.35   28.52   1-0.09338-0.25269-1.19217-0.99847 0.74133 0.95852
   2   3   0  130.61   27.32   1-0.12257 0.10298-0.93534-0.74169 1.04386 1.19115
  -2   3   0  115.90   30.23   1-0.12046 0.03884-0.96015-1.15385 1.02135 0.80415
  -2  -3   0  140.89   30.44   1-0.14445-0.37003-0.53189-0.72553 1.29452 1.14726
  -2   3   0  164.26   86.75   1-0.75988-0.60132 0.71857 0.52486-0.94116-1.15866
   2   3   1  721.07   65.54   1 0.15003 0.36552 0.10332 0.37630-1.39513-1.30551
   2  -3   1  669.64   53.98   1-0.12366-0.29369-0.92187-0.64807 1.05566 1.21379
  -2   3  -1  835.85   63.54   1-0.14256 0.02744-0.58735-0.86109 1.27052 1.11234
   2   3   1  738.55   59.75   1-0.14425 0.07058-0.53835-0.26463 1.29187 1.38004
  -2   3  -1  717.92  122.55   1-0.53037-0.36109 0.58244 0.30859-1.16577-1.32437
   2  -3   1  955.83  143.51   1-0.23868-0.40789 0.39025 0.66380-1.33053-1.17156
  -2  -3  -224210.30  656.02   1 0.14964-0.05545 0.27018-0.08296-1.37265-1.40342
   2  -3   223421.00  631.32   1 0.14994-0.03006 0.22899 0.58302-1.38009-1.28013
   2   3   223888.53  652.75   1 0.14529 0.35039-0.20117 0.15198-1.38490-1.35414
   2  -3   223360.45  613.48   1-0.13983-0.32058-0.65500-0.30118 1.23731 1.33643
  -2   3  -223339.91  784.25   1-0.31626-0.13631 0.44306 0.08935-1.29738-1.39750
  -2   3  -322162.28  611.13   1 0.14670 0.33710 0.45055 0.01634-1.32477-1.36589
  -2  -3  -320098.80  557.47   1 0.15004-0.04467 0.10353-0.32979-1.39511-1.36704
   2  -3   320951.42  581.84   1 0.14831-0.04208-0.06342 0.37077-1.39769-1.35658
   2   3   321492.53  607.97   1 0.13786 0.33258-0.40999 0.02333-1.33882-1.36689
  -2   3  -320950.75  711.22   1-0.14624 0.04443 0.32586-0.10799-1.36088-1.40210
   2   3   322010.81  609.32   1 0.14821 0.34219-0.41628 0.01759-1.33578-1.36460
  -2   3  -4  724.79   64.65   1 0.14925 0.35004 0.30789-0.20648-1.36473-1.34700
  -2  -3  -4  679.28   60.63   1 0.14929-0.03503 0.00680-0.50669-1.39900-1.31210
   2  -3   4  734.17   65.75   1 0.14262-0.05815-0.28823 0.22614-1.36971-1.38745
   2   3   4  721.20   68.17   1 0.13027 0.31407-0.55920-0.04510-1.28447-1.37072
   2   3   4  779.77   76.31   1 0.14999 0.33339-0.56891-0.05494-1.27804-1.36579
  -2   3  -5 1538.02   92.99   1 0.15001 0.36118 0.21494-0.37960-1.38233-1.30576
  -2  -3  -5 1223.75   89.67   1 0.14857-0.02535-0.04663-0.64030-1.39831-1.25257
  -2   3  -6 4772.70  180.92   1 0.15014 0.37170 0.15764-0.51707-1.39002-1.25460
  -2  -3  -6 5014.31  207.60   1 0.14815-0.01539-0.07238-0.74622-1.39726-1.19266
  -2   3  -7  242.44   51.98   1 0.15011 0.38205 0.12565-0.62924-1.39328-1.19902
  -2  -3  -7   29.38   59.58   1 0.14803-0.00513-0.07953-0.83355-1.39690-1.13345
  -2   3  -8 7981.91  303.21   1 0.15007 0.39240 0.11194-0.72312-1.39445-1.14135
  -2  -3  -8 8057.54  314.77   1 0.14813 0.00536-0.07359-0.90778-1.39721-1.07492
  -2   3  -9  -26.12   57.22   1 0.15007 0.40279 0.11182-0.80341-1.39446-1.08250
  -2  -3  -9   36.92   47.90   1 0.14839 0.01601-0.05797-0.97234-1.39792-1.01679
  -2   3 -10 1447.83  112.21   1 0.15010 0.41321 0.12209-0.87331-1.39359-1.02279
  -2  -3 -10 1368.46  117.04   1 0.14875 0.02675-0.03492-1.02945-1.39865-0.95867
  -2   3 -11 1828.83  181.99   1 0.15013 0.42363 0.14058-0.93500-1.39184-0.96221
  -2  -3 -11 2145.46  215.17   1 0.14914 0.03753-0.00592-1.08063-1.39902-0.90021
  -2   3 -12  259.00   78.10   1 0.15014 0.43403 0.16575-0.99000-1.38908-0.90059
   2   4 -12  685.60  102.62   1 0.13703 0.55175-0.42849-1.19790-1.33310-0.49004
   2  -4 -12  604.35  100.76   1 0.12798 0.02920-0.59758-1.36655-1.26731-0.33351
   2   4 -12  526.07   82.08   1 0.14834 0.56523-0.42416-1.19164-1.33327-0.48997
   2  -4 -12  577.19   87.36   1 0.15011 0.05349-0.60018-1.36725-1.26364-0.32756
   2   4 -11  897.17   90.06   1 0.13349 0.53782-0.50066-1.18990-1.30807-0.52386
   2  -4 -11  953.45   97.94   1 0.12305 0.01385-0.67275-1.36151-1.22956-0.35450
   2   4 -11  874.35   92.26   1 0.14936 0.55566-0.49400-1.18139-1.30890-0.52450
   2  -4 -11 1040.51  111.13   1 0.15002 0.04282-0.67564-1.36263-1.22498-0.34781
   2   4 -10 1801.76  131.10   1 0.12941 0.52324-0.57391-1.18296-1.27805-0.55351
   2  -4 -10 2081.97  142.28   1 0.11739-0.00222-0.74924-1.35778-1.18508-0.36874
   2   4 -10 1848.83  120.82   1 0.14997 0.54569-0.56512-1.17243-1.27972-0.55424
   2  -4 -10 1656.90  109.54   1 0.14934 0.03156-0.75257-1.35947-1.17936-0.36111
   2   4  -9 3239.84  155.76   1 0.12460 0.50801-0.65018-1.17902-1.24149-0.57567
   2  -4  -9 3053.48  166.41   1 0.11082-0.01921-0.82769-1.35600-1.13234-0.37475
   2   4  -9 3346.24  176.79   1 0.15014 0.53527-0.63842-1.16564-1.24476-0.57819
   2   4  -8  157.55   62.23   1 0.11885 0.49184-0.73040-1.17901-1.19664-0.58955
   2  -4  -8   76.31   56.60   1 0.10311-0.03734-0.90875-1.35685-1.06914-0.37029
   2   4  -8  160.53   46.25   1 0.14975 0.52431-0.71519-1.16232-1.20234-0.59469
   2  -4  -8   95.95   41.66   1 0.14562 0.00668-0.91345-1.36018-1.06016-0.35974
   2   4  -7 8708.91  371.07   1 0.11181 0.47438-0.81656-1.18494-1.14030-0.59195
   2  -4  -7 9599.72  383.13   1 0.09389-0.05698-0.99314-1.36101-0.99217-0.35204
   2   4  -7 8910.35  361.40   1 0.14864 0.51261-0.79726-1.16430-1.14971-0.60097
   2  -4  -6  -18.13   41.62   1 0.08260-0.07868-1.08134-1.36900-0.89633-0.31493
   2  -4  -6  -16.03   34.84   1 0.13684-0.02325-1.08813-1.37468-0.88136-0.29877
   2   4  -5  219.76   43.05   1 0.09069 0.43243-1.01968-1.22763-0.96518-0.53430
   2  -4  -5  132.17   40.61   1 0.06843-0.10327-1.17307-1.38051-0.77379-0.25113
  -2  -4   5  164.74   28.42   1 0.01262-0.32951-1.38001-1.17250-0.27384-0.70444
   2   4  -5  231.85   48.50   1 0.14253 0.48535-0.98957-1.19643-0.98994-0.55904
   2  -4  -5  218.26   48.66   1 0.12909-0.04163-1.18065-1.38730-0.75429-0.23072
   2   4  -410807.53  346.71   1 0.07302 0.40434-1.14550-1.27323-0.81365-0.44150
   2  -4  -411855.09  367.70   1 0.05009-0.13151-1.26575-1.39293-0.61229-0.14837
  -2  -4   411037.11  326.86   1-0.00396-0.33555-1.40177-1.27452-0.12072-0.49251
  -2   4   410888.86  323.78   1-0.00597 0.17564-1.40324-1.27608-0.10205-0.56597
   2   4  -411205.26  356.55   1 0.13531 0.46755-1.10924-1.23602-0.85487-0.48289
   2   4  -3 2193.83  117.53   1 0.04467 0.36572-1.28821-1.33520-0.56399-0.25102
   2  -4  -3 2134.83  110.47   1 0.02590-0.16625-1.35016-1.39707-0.39492 0.01017
  -2   4   3 2274.13  108.70   1-0.02501 0.16714-1.40468-1.35775 0.07629-0.32880
  -2  -4   3 2317.68  109.81   1-0.03259-0.35364-1.39877-1.35177 0.14803-0.16493
   2  -4  -3 2387.91  192.45   1-0.96663-1.15714 0.82066 0.77401-0.60966-0.20369
   2   4  -248893.25 1208.06   1-0.00270 0.30780-1.40072-1.36748-0.13239 0.12176
   2  -4  -253031.66 1300.05   1-0.00592-0.20863-1.40322-1.36988-0.10247 0.24381
  -2   4   253855.70 1315.91   1-0.05213 0.15057-1.36550-1.39883 0.33500-0.01128
  -2  -4   252946.21 1291.36   1-0.07757-0.38870-1.27796-1.31140 0.58338 0.32965
   2  -4  -1 1589.22   85.13   1-0.04504-0.25829-1.38069-1.26710 0.26684 0.55432
   2   4  -1 1625.15   81.91   1-0.07009 0.23031-1.30953-1.19597 0.50968 0.70437
  -2   4   1 1764.59   82.84   1-0.08614 0.12659-1.23494-1.34854 0.66861 0.38073
  -2  -4   1 1540.65   82.21   1-0.12575-0.42616-0.89501-1.00855 1.07828 0.88360
  -2   4   1 1697.33  158.54   1-0.90298-0.69104 0.79248 0.67884-0.73221-1.02038
   2  -4  -1 1806.61  175.57   1-0.69067-0.90261 0.67933 0.79298-1.02031-0.73213
   2   4   0 2663.13  132.43   1 0.14832 0.43838 0.37198 0.56464-1.34877-1.21184
   2  -4   0 2495.33  100.21   1-0.08531-0.30877-1.23944-1.04574 0.66034 0.88918
  -2   4   0 2482.02  108.11   1-0.11949 0.10396-0.97122-1.16494 1.01093 0.78209
   2   4   0 2560.49  112.52   1-0.12401 0.16568-0.91752-0.72386 1.05939 1.19503
   2  -4   0 2536.46  227.45   1-0.46464-0.68730 0.54073 0.73452-1.21296-0.98369
   2   4   1 1514.66   98.79   1 0.14863 0.42830-0.04304 0.22979-1.39842-1.32034
   2  -4   1 1484.93   78.02   1-0.11688-0.35105-0.99944-0.72563 0.98336 1.15315
  -2   4  -1 1502.78   84.13   1-0.14160 0.09253-0.61242-0.88616 1.25874 1.08889
   2   4   1 1442.29   84.66   1-0.14522 0.13375-0.50641-0.23269 1.30461 1.38112
   2   4   1 1476.92  160.13   1-0.56031-0.28094 0.60109 0.87437-1.14206-1.06587
  -2   4  -1 1632.50  164.05   1-0.52017-0.28680 0.57604 0.30210-1.17351-1.34388
   2  -4   1 1384.19  145.53   1-0.20874-0.44204 0.36956 0.64319-1.34142-1.17067
   2  -4   2 3241.98  147.96   1 0.14975-0.09444 0.25727 0.61145-1.37512-1.26363
  -2  -4  -2 3253.63  149.48   1 0.14987-0.11941 0.24054-0.11246-1.37812-1.39736
   2   4   2 3312.45  161.05   1 0.14173 0.41102-0.31348 0.03952-1.36425-1.34501
   2  -4   2 3388.18  144.52   1-0.13546-0.38035-0.74420-0.39038 1.18632 1.29710
  -2   4  -2 2902.39  220.31   1-0.33465-0.09061 0.45541 0.10163-1.28847-1.40037
  -2  -4  -3  255.95   40.14   1 0.14991-0.10898 0.07848-0.35469-1.39675-1.35715
   2  -4   3  246.15   42.46   1 0.14870-0.10587-0.03831 0.39602-1.39856-1.34591
   2   4   3  257.44   44.00   1 0.13377 0.39266-0.49547-0.06229-1.31002-1.34963
   2  -4   3  226.93   34.08   1-0.14437-0.40000-0.53456-0.10065 1.29342 1.34514
  -2  -4  -3  253.52   71.41   1-0.98754-1.24547 0.82892 0.39535-0.56320-0.52158
  -2   4  -3  151.81  102.66   1-0.18365 0.07111 0.35211-0.08183-1.34976-1.40278
   2   4   3  285.01   54.07   1 0.14949 0.40766-0.50611-0.07228-1.30425-1.34467
  -2   4  -4  143.39   36.14   1 0.14808 0.41305 0.38556-0.12895-1.34498-1.33878
  -2  -4  -4  183.84   36.09   1 0.14903-0.09947-0.01415-0.52750-1.39898-1.30053
   2  -4   4  164.42   45.68   1 0.14328-0.12168-0.26829 0.24622-1.37370-1.37989
   2   4   4  205.61   47.05   1 0.12623 0.37421-0.62540-0.11137-1.25399-1.35170
   2   4   4  105.40   40.10   1 0.15013 0.39772-0.63908-0.12516-1.24442-1.34377
  -2   4  -5 2874.75  120.25   1 0.14951 0.42487 0.28404-0.31064-1.36986-1.30481
  -2  -4  -5 2944.41  126.37   1 0.14829-0.08983-0.06450-0.65802-1.39763-1.24036
  -2   4  -6 5334.32  236.03   1 0.14999 0.43574 0.21916-0.45570-1.38168-1.25778
  -2  -4  -6 5128.44  232.76   1 0.14787-0.07985-0.08796-0.76165-1.39640-1.18027
  -2   4  -7 3031.15  121.94   1 0.15012 0.44626 0.18085-0.57418-1.38720-1.20446
  -2  -4  -7 3006.57  131.59   1 0.14777-0.06957-0.09340-0.84727-1.39607-1.12109
  -2   4  -8  148.00   50.29   1 0.15014 0.45666 0.16198-0.67322-1.38952-1.14795
  -2  -4  -8   56.91   45.52   1 0.14791-0.05904-0.08613-0.92018-1.39652-1.06270
  -2   4  -9   90.25   40.93   1 0.15014 0.46705 0.15763-0.75775-1.39002-1.08959
  -2  -4  -9  135.55   53.15   1 0.14820-0.04836-0.06949-0.98371-1.39741-1.00475
  -2   4 -10 1390.84  119.75   1 0.15014 0.47744 0.16443-0.83112-1.38924-1.02997
  -2  -4 -10 1252.64   98.44   1 0.14859-0.03758-0.04561-1.04000-1.39836-0.94685
  -2   4 -11 7402.24  198.89   1 0.15012 0.48781 0.18003-0.89569-1.38730-0.96919
  -2  -4 -11 6541.16  568.89   1 0.14901-0.02678-0.01594-1.09051-1.39895-0.88861
  -2   4 -12 2342.26  118.79   1 0.15006 0.49813 0.20281-0.95309-1.38416-0.90720
   2   5 -12 2217.03  148.57   1 0.13894 0.61784-0.38500-1.15456-1.34612-0.51458
   2  -5 -12 2547.21  178.74   1 0.12780-0.03516-0.60058-1.36949-1.26591-0.32064
   2   5 -12 2437.96  144.70   1 0.14753 0.62860-0.38122-1.14875-1.34627-0.51456
   2  -5 -12 2343.27  136.02   1 0.15012-0.01068-0.60442-1.37144-1.26162-0.31394
   2   5 -11  522.79   74.87   1 0.13578 0.60429-0.45518-1.14456-1.32436-0.55167
   2  -5 -11  388.24   69.05   1 0.12288-0.05050-0.67522-1.36390-1.22823-0.34169
   2   5 -11  344.88   54.96   1 0.14875 0.61923-0.44878-1.13622-1.32515-0.55235
   2  -5 -11  513.33   89.30   1 0.15000-0.02138-0.67964-1.36658-1.22275-0.33399
   2   5 -10  109.14   68.43   1 0.13213 0.59014-0.52621-1.13532-1.29814-0.58507
   2  -5 -10   36.71   71.59   1 0.11725-0.06655-0.75104-1.35951-1.18394-0.35615
   2   5 -10  101.73   48.55   1 0.14961 0.60951-0.51722-1.12458-1.29987-0.58598
   2  -5 -10   94.96   45.69   1 0.14929-0.03267-0.75621-1.36307-1.17702-0.34718
   2   5  -9 1646.38  116.17   1 0.12785 0.57544-0.59980-1.12870-1.26627-0.61192
   2  -5  -9 1889.44  125.11   1 0.11074-0.08347-0.82862-1.35687-1.13167-0.36260
   2   5  -9 1825.76  123.60   1 0.15007 0.59940-0.58737-1.11465-1.26966-0.61468
   2  -5  -9 1499.92  106.99   1 0.14786-0.04468-0.83473-1.36150-1.12290-0.35197
   2   5  -8  433.18   57.70   1 0.12276 0.55994-0.67693-1.12560-1.22729-0.63168
   2  -5  -8  420.43   71.48   1 0.10313-0.10150-0.90858-1.35660-1.06930-0.35896
   2   5  -8  476.42   73.03   1 0.15008 0.58883-0.66045-1.10763-1.23321-0.63717
   2  -5  -8  322.90   55.13   1 0.14554-0.05758-0.91584-1.36251-1.05812-0.34610
   2   5  -7 1340.99   98.34   1 0.11656 0.54332-0.75967-1.12812-1.17850-0.64162
   2  -5  -7 1418.45  117.18   1 0.09407-0.12098-0.99154-1.35935-0.99375-0.34215
   2   5  -7 1549.14  115.96   1 0.14951 0.57768-0.73823-1.10531-1.18836-0.65123
   2  -5  -7 1329.13   94.79   1 0.14202-0.07168-1.00015-1.36675-0.97931-0.32622
   2   5  -6  542.96   68.85   1 0.10869 0.52503-0.85121-1.13944-1.11497-0.63683
   2  -5  -6  593.53   65.81   1 0.08307-0.14239-1.07796-1.36555-0.90036-0.30750
  -2  -5   6  426.74   51.24   1 0.01902-0.39780-1.36701-1.07923-0.33238-0.81027
   2   5  -6  526.01   70.61   1 0.14811 0.56570-0.82351-1.11052-1.13111-0.65290
   2  -5  -6  509.15   63.22   1 0.13685-0.08743-1.08805-1.37454-0.88146-0.28728
   2   5  -5 9928.79  261.65   1 0.09805 0.50397-0.95660-1.16462-1.02706-0.60765
   2  -5  -510202.01  236.70   1 0.06938-0.16651-1.16753-1.37491-0.78205-0.24791
  -2  -5   510077.61  205.49   1 0.00864-0.39764-1.38680-1.17928-0.23722-0.65630
   2   5  -510755.76  270.80   1 0.14536 0.55237-0.92087-1.12778-1.05376-0.63446
   2  -5  -510452.56  261.02   1 0.12929-0.10562-1.17867-1.38530-0.75733-0.22217
   2   5  -4  437.56   51.49   1 0.08233 0.47783-1.08334-1.21114-0.89395-0.53327
   2  -5  -4  373.79   49.91   1 0.05187-0.19443-1.25793-1.38507-0.62808-0.15267
  -2  -5   4  443.81   47.09   1-0.00988-0.40562-1.40540-1.27813-0.06564-0.42591
  -2   5   4  436.05   74.40   1-0.01017 0.23559-1.40551-1.27837-0.06293-0.53836
   2  -5  -4  517.56   98.96   1-0.97275-1.21662 0.82314 0.69643-0.59644-0.11980
   2   5  -4  386.03   52.61   1 0.14003 0.53645-1.03769-1.16452-0.93976-0.57937
   2   5  -3 2396.16  135.18   1 0.05627 0.44136-1.23751-1.28508-0.66703-0.36509
   2  -5  -3 2233.62  123.54   1 0.02899-0.22731-1.34156-1.38847-0.42299-0.00637
  -2   5   3 2293.33  107.83   1-0.02901 0.22730-1.40204-1.35512 0.11409-0.30252
  -2  -5   3 2731.10  122.65   1-0.04203-0.42724-1.38604-1.33903 0.23804-0.06341
   2  -5  -3 2324.08  207.59   1-0.89473-1.14932 0.78857 0.74200-0.74644-0.32870
   2   5  -3 2483.67  140.76   1 0.12878 0.51459-1.18369-1.23045-0.74955-0.44805
   2   5  -2  756.06   61.07   1 0.00850 0.38316-1.38700-1.35377-0.23601 0.00663
   2  -5  -2  688.19   61.07   1-0.00078-0.26764-1.39892-1.36558-0.15018 0.20762
  -2   5   2  730.26   57.57   1-0.05528 0.21087-1.35755-1.39105 0.36544 0.00686
  -2  -5   2  701.92   54.97   1-0.09150-0.46677-1.20390-1.23734 0.72235 0.48027
  -2   5   2  864.41  109.24   1-0.99854-0.73323 0.83302 0.79944-0.53716-0.89600
   2  -5  -2  678.79  130.72   1-0.77605-1.04136 0.72745 0.76104-0.92092-0.56208
   2  -5  -1 3494.81  144.48   1-0.03749-0.31489-1.39293-1.27933 0.19467 0.49366
   2   5  -1 3232.12  133.82   1-0.06537 0.29918-1.32683-1.21328 0.46348 0.64651
  -2   5   1 3311.43  134.52   1-0.08763 0.18924-1.22665-1.34026 0.68352 0.38398
  -2  -5   1 3139.73  135.87   1-0.13712-0.50172-0.71256-0.82611 1.20541 1.02242
  -2   5   1 3088.87  217.37   1-0.86653-0.59050 0.77481 0.66108-0.79268-1.09263
   2  -5  -1 3423.48  233.30   1-0.61001-0.88604 0.63151 0.74524-1.09937-0.79943
   2   5   0 9392.16  311.94   1 0.15014 0.50439 0.16554 0.35806-1.38910-1.26370
   2  -5   0 9289.45  278.95   1-0.07641-0.36401-1.28318-1.08947 0.57197 0.81247
  -2   5   0 8965.18  278.18   1-0.11942 0.16816-0.97192-1.16562 1.01028 0.76979
   2   5   0 8559.97  273.38   1-0.12435 0.22948-0.91322-0.71958 1.06307 1.18704
   2  -5   0 9729.54  506.35   1-0.40433-0.69100 0.50159 0.69514-1.25079-1.00937
   2   5   1  700.91   66.77   1 0.14514 0.48900-0.20644 0.06624-1.38415-1.31759
   2  -5   1  735.24   56.75   1-0.10899-0.40731-1.07523-0.80141 0.90086 1.08230
  -2   5  -1  691.00   55.67   1-0.14111 0.15717-0.62482-0.89856 1.25269 1.07119
   2   5   1  722.88   58.37   1-0.14575 0.19736-0.48767-0.21395 1.31167 1.37653
  -2   5  -1  805.59  139.63   1-0.51941-0.22195 0.57556 0.30154-1.17409-1.35623
   2   5   1  822.48  118.21   1-0.52832-0.18480 0.58115 0.85410-1.16735-1.10268
   2  -5   1  839.45  137.03   1-0.17826-0.47566 0.34834 0.62204-1.35145-1.16891
   2  -5   2 9923.13  327.57   1 0.14961-0.15876 0.27380 0.62813-1.37194-1.24891
  -2  -5  -2 9486.08  307.66   1 0.14997-0.18349 0.22255-0.13030-1.38113-1.38884
   2   5   210412.86  347.67   1 0.13677 0.47024-0.43423-0.08137-1.33127-1.32356
   2  -5   2 9542.13  296.12   1-0.12998-0.43900-0.83544-0.48152 1.12459 1.24697
  -2   5  -2 9522.30  442.07   1-0.35575-0.04761 0.46950 0.11564-1.27771-1.40139
   2   5   2 9871.16  326.14   1 0.14873 0.48167-0.44779-0.09409-1.32549-1.31860
   2  -5   3   23.87   19.45   1-0.14105-0.46082-0.62625-0.19234 1.25198 1.31536
  -2   5  -3  -21.73   92.71   1-0.21980 0.09905 0.37723-0.05678-1.33750-1.40233
   2   5   3   21.09   24.41   1 0.15012 0.47247-0.60274-0.16896-1.26242-1.31445
  -2  -5  -4  436.19   57.75   1 0.14886-0.16382-0.02679-0.54000-1.39881-1.28884
   2  -5   4  415.92   52.03   1 0.14366-0.18548-0.25649 0.25816-1.37591-1.37058
   2   5   4  403.92   51.19   1 0.12143 0.43359-0.69566-0.18169-1.21691-1.32609
  -2  -5  -4  329.17   86.50   1-0.97354-1.28485 0.82345 0.30982-0.59472-0.48242
   2   5   4  429.11   54.00   1 0.14976 0.46153-0.71407-0.20020-1.20300-1.31394
  -2   5  -5  177.61   42.12   1 0.14852 0.48806 0.35987-0.23496-1.35203-1.29851
  -2  -5  -5  231.12   53.28   1 0.14810-0.15420-0.07522-0.66860-1.39713-1.22830
  -2   5  -6 3931.57  188.99   1 0.14948 0.49941 0.28713-0.38787-1.36922-1.25686
  -2  -5  -6 3679.89  186.54   1 0.14770-0.14421-0.09728-0.77083-1.39581-1.16814
  -2   5  -7  -19.14   53.46   1 0.14986 0.51018 0.24209-0.51309-1.37785-1.20665
  -2  -5  -7   26.36   57.64   1 0.14761-0.13391-0.10169-0.85542-1.39549-1.10899
  -2   5  -8 1081.97   91.54   1 0.15000 0.52071 0.21761-0.61774-1.38191-1.15187
  -2  -5  -8 1037.61   84.35   1 0.14777-0.12337-0.09365-0.92755-1.39604-1.05069
  -2   5  -9 3477.69  161.83   1 0.15004 0.53113 0.20862-0.70691-1.38329-1.09440
  -2  -5  -9 3831.01  183.29   1 0.14808-0.11267-0.07641-0.99048-1.39707-0.99287
  -2   5 -10 2626.70  179.85   1 0.15003 0.54151 0.21157-0.78412-1.38285-1.03512
  -2  -5 -10 2674.91  186.75   1 0.14849-0.10187-0.05206-1.04630-1.39813-0.93510
  -2   5 -11  800.22  103.04   1 0.14997 0.55184 0.22398-0.85189-1.38091-0.97432
  -2  -5 -11  775.91  102.15   1 0.14893-0.09104-0.02199-1.09641-1.39889-0.87701
   2   6 -12   77.90   59.20   1 0.14093 0.68402-0.33528-1.10499-1.35915-0.53915
   2  -6 -12  143.22   77.67   1 0.12783-0.09931-0.60008-1.36892-1.26613-0.30940
   2   6 -12   64.62   60.20   1 0.14644 0.69170-0.33264-1.10021-1.35922-0.53909
   2  -6 -12  174.60   63.85   1 0.15012-0.07486-0.60516-1.37214-1.26127-0.30199
   2   6 -11   18.52   58.60   1 0.13818 0.67088-0.40285-1.09238-1.34096-0.57980
   2  -6 -11   10.84   51.27   1 0.12296-0.11460-0.67408-1.36271-1.22883-0.33083
   2   6 -11  -24.13   48.74   1 0.14785 0.68253-0.39735-1.08484-1.34157-0.58036
   2  -6 -11  120.32   69.05   1 0.15000-0.08557-0.68001-1.36690-1.22255-0.32219
   2  -6 -10   40.14   60.60   1 0.11740-0.13058-0.74911-1.35753-1.18516-0.34588
   2   6 -10  -25.44   58.36   1 0.14895 0.67304-0.46238-1.06979-1.32044-0.61815
   2  -6 -10   19.28   42.63   1 0.14929-0.09686-0.75610-1.36291-1.17710-0.33566
   2   6  -9 3594.60  165.02   1 0.13132 0.64310-0.54075-1.06972-1.29224-0.64937
   2  -6  -9 3802.19  177.04   1 0.11100-0.14740-0.82572-1.35390-1.13376-0.35322
   2   6  -9 3659.10  174.79   1 0.14971 0.66322-0.52844-1.05576-1.29533-0.65196
   2  -6  -9 3347.50  160.38   1 0.14788-0.10885-0.83397-1.36069-1.12346-0.34094
   2   6  -8   84.51   37.60   1 0.12699 0.62835-0.61342-1.06216-1.25981-0.67568
   2  -6  -8  122.35   65.92   1 0.10354-0.16527-0.90447-1.35244-1.07273-0.35093
   2   6  -8   51.06   52.99   1 0.15010 0.65304-0.59653-1.04376-1.26537-0.68092
   2  -6  -8  114.75   48.11   1 0.14559-0.12172-0.91422-1.36084-1.05949-0.33589
   2   6  -7 2969.64  150.86   1 0.12178 0.61272-0.69080-1.05932-1.21964-0.69423
   2  -6  -7 2748.46  127.46   1 0.09473-0.18450-0.98595-1.35370-0.99923-0.33616
   2   6  -7 2863.21  136.21   1 0.15006 0.64241-0.66821-1.03534-1.22904-0.70349
   2  -6  -7 2717.09  150.86   1 0.14216-0.13573-0.99742-1.36397-0.98208-0.31738
   2  -6  -6   24.56   29.08   1 0.08409-0.20556-1.07059-1.35810-0.90903-0.30469
  -2  -6   6   13.43   25.89   1 0.01485-0.46613-1.37577-1.08799-0.29424-0.76062
   2  -6  -6   15.79   30.45   1 0.13714-0.15133-1.08388-1.37033-0.88652-0.28074
   2   6  -5 2544.69  130.29   1 0.10647 0.57657-0.87477-1.08285-1.09680-0.68887
   2  -6  -5 2380.98  122.61   1 0.07095-0.22912-1.15815-1.36547-0.79573-0.25012
  -2  -6   5 2311.42   99.96   1 0.00303-0.46740-1.39468-1.18715-0.18553-0.59310
   2   6  -5 2281.40  117.17   1 0.14787 0.61906-0.83441-1.04138-1.12313-0.71543
   2  -6  -5 2510.23  119.84   1 0.12986-0.16923-1.17280-1.37939-0.76629-0.21954
   2   6  -4 4664.80  192.36   1 0.09346 0.55314-0.99677-1.12463-0.98856-0.63935
   2  -6  -4 4723.90  187.01   1 0.05432-0.25616-1.24673-1.37381-0.64981-0.16293
  -2  -6   4 4168.77  164.20   1-0.01810-0.47800-1.40681-1.27953 0.01128-0.33746
  -2   6   4 4445.64  156.68   1-0.01496 0.29495-1.40676-1.27962-0.01814-0.50509
   2  -6  -4 4386.45  288.22   1-0.90766-1.21563 0.79468 0.66805-0.72400-0.23559
   2   6  -4 4849.59  201.79   1 0.14458 0.60519-0.94185-1.06873-1.03516-0.68637
   2   6  -3 2630.77  137.58   1 0.07102 0.52029-1.15776-1.20539-0.79630-0.50583
   2  -6  -3 2603.94  134.24   1 0.03283-0.28762-1.33003-1.37694-0.45767-0.02954
  -2   6   3 2792.43  120.69   1-0.03367 0.28679-1.39762-1.35073 0.15828-0.26985
  -2  -6   3 2584.70  118.16   1-0.05529-0.50542-1.35751-1.31084 0.36557 0.07609
   2  -6  -3 2382.80  193.16   1-0.81972-1.13840 0.75085 0.70437-0.86245-0.43293
   2   6  -3 2400.27  141.43   1 0.13710 0.58713-1.08437-1.13117-0.88594-0.59606
   2   6  -2  296.67   39.82   1 0.02511 0.46392-1.35222-1.31901-0.38782-0.15669
   2  -6  -2  275.27   37.05   1 0.00506-0.32594-1.39206-1.35870-0.20423 0.16508
  -2   6   2  288.78   38.18   1-0.05916 0.27113-1.34669-1.38021 0.40308 0.03284
  -2  -6   2  254.57   35.05   1-0.10895-0.54837-1.07561-1.10904 0.90041 0.66998
  -2   6   2  260.63   87.04   1-0.96963-0.64022 0.82187 0.78821-0.60323-0.97385
   2  -6  -2  376.64  110.38   1-0.69639-1.02579 0.68265 0.71631-1.01418-0.64357
   2  -6  -1 1099.37   75.36   1-0.02929-0.37084-1.40181-1.28820 0.11678 0.42728
   2   6  -1 1135.31   75.26   1-0.05669 0.37199-1.35373-1.24020 0.37913 0.55052
  -2   6   1  986.10   67.79   1-0.09001 0.25100-1.21288-1.32650 0.70737 0.39618
  -2   6   1 1054.76  137.61   1-0.84031-0.50019 0.76155 0.64774-0.83274-1.14445
   2  -6  -1 1197.52  159.64   1-0.53621-0.87633 0.58610 0.69991-1.16126-0.84954
   2   6   024633.59  668.72   1 0.14802 0.56645-0.08005 0.11231-1.39687-1.28299
   2  -6   025231.51  653.32   1-0.06673-0.41847-1.32202-1.12830 0.47679 0.72893
  -2   6   024452.93  641.52   1-0.12018 0.23155-0.96338-1.15709 1.01833 0.76619
   2   6   024778.91  648.22   1-0.12341 0.29456-0.92498-0.73135 1.05296 1.16530
  -2   6   026086.72  854.00   1-0.68545-0.33461 0.67630 0.48234-1.02583-1.27864
   2  -6   027065.45  931.65   1-0.34840-0.69916 0.46460 0.65823-1.28153-1.02832
   2   6   151682.98 1276.18   1 0.13900 0.54705-0.38352-0.11097-1.34652-1.29149
   2  -6   152861.30 1252.56   1-0.09999-0.46245-1.14725-0.87342 0.80831 1.00141
  -2   6  -149158.94 1177.29   1-0.14108 0.22134-0.62556-0.89931 1.25232 1.05914
   2   6   150807.10 1465.03   1-0.54719-0.13965 0.59295 0.86606-1.15261-1.10000
  -2   6  -148019.23 1360.11   1-0.52506-0.16350 0.57911 0.30501-1.16982-1.36373
   2  -6   150344.47 1451.09   1-0.14736-0.50885 0.32665 0.60043-1.36056-1.16622
   2   6   148422.93 1206.36   1 0.14792 0.55562-0.40077-0.12721-1.34054-1.28632
   2  -6   2   81.78   28.80   1 0.14956-0.22300 0.27898 0.63344-1.37090-1.23635
  -2  -6  -2   74.04   31.03   1 0.15000-0.24764 0.21647-0.13624-1.38209-1.37829
   2   6   2   79.03   37.85   1 0.13034 0.52752-0.55798-0.20452-1.28499-1.28820
   2  -6   2   86.96   22.62   1-0.12324-0.49641-0.92711-0.57319 1.05111 1.18515
  -2   6  -2   37.33   71.38   1-0.37867-0.00645 0.48470 0.13077-1.26540-1.40085
   2   6   2   84.67   31.67   1 0.15007 0.54719-0.58525-0.23160-1.27064-1.27533
  -2  -6  -3 3990.98  162.46   1 0.14977-0.23749 0.05789-0.37498-1.39777-1.33511
   2  -6   3 4374.08  165.76   1 0.14899-0.23396-0.01769 0.41694-1.39894-1.32325
   2   6   3 4077.13  174.67   1 0.12267 0.50943-0.67827-0.24458-1.22656-1.28849
   2  -6   3 4811.92  160.36   1-0.13665-0.52056-0.72174-0.28783 1.19999 1.27504
  -2   6  -3 4407.31  258.25   1-0.25498 0.12796 0.40144-0.03264-1.32414-1.40076
   2   6   3 4322.08  168.93   1 0.14984 0.53638-0.70459-0.27085-1.20858-1.27219
  -2  -6  -4 4283.42  159.34   1 0.14880-0.22807-0.03120-0.54427-1.39873-1.27723
   2  -6   4 3990.17  154.25   1 0.14377-0.24956-0.25302 0.26178-1.37653-1.35968
   2   6   4 3536.74  145.78   1 0.11581 0.49215-0.76902-0.25512-1.17249-1.29315
   2  -6   4 4240.28  138.36   1-0.14357-0.53822-0.55890-0.04491 1.28319 1.29918
  -2  -6  -4 4473.04  386.75   1-0.71918-1.09458 0.69572 0.18217-0.98909-0.86501
  -2   6  -4 4550.78  258.58   1-0.15790 0.23578 0.33407-0.18017-1.35757-1.37531
   2   6   4 3677.39  138.30   1 0.14872 0.52468-0.79280-0.27898-1.15278-1.27532
  -2   6  -5 1562.93   89.68   1 0.14691 0.55063 0.44194-0.15304-1.32764-1.28567
  -2  -6  -5 1574.63   99.11   1 0.14804-0.21845-0.07889-0.67212-1.39692-1.21659
  -2  -6  -5 1605.34  190.23   1-0.93942-1.30410 0.80910 0.21540-0.66513-0.48215
  -2   6  -6 5175.95  164.55   1 0.14850 0.56261 0.36133-0.31382-1.35165-1.25081
  -2  -6  -6 5520.98  189.46   1 0.14764-0.20846-0.10043-0.77384-1.39558-1.15639
  -2   6  -7  161.61   56.87   1 0.14923 0.57374 0.30926-0.44606-1.36442-1.20474
  -2  -6  -7  192.45   58.37   1 0.14756-0.19815-0.10449-0.85807-1.39530-1.09727
  -2   6  -8  135.50   40.76   1 0.14956 0.58446 0.27880-0.55669-1.37092-1.15241
  -2  -6  -8  115.22   54.53   1 0.14772-0.18760-0.09621-0.92996-1.39587-1.03901
  -2   6  -9  177.49   61.15   1 0.14969 0.59497 0.26480-0.65087-1.37369-1.09633
  -2  -6  -9  247.04   83.30   1 0.14804-0.17689-0.07878-0.99271-1.39693-0.98121
  -2   6 -10  880.87   89.67   1 0.14970 0.60537 0.26357-0.73227-1.37392-1.03771
  -2  -6 -10  865.04  102.79   1 0.14845-0.16609-0.05429-1.04839-1.39805-0.92349
  -2   6 -11 2026.80  120.71   1 0.14962 0.61568 0.27248-0.80354-1.37220-0.97714
  -2  -6 -11 2123.81  135.67   1 0.14890-0.15526-0.02411-1.09837-1.39885-0.86545
   2   7 -12 1753.90  124.36   1 0.14294 0.75021-0.27874-1.04859-1.37164-0.56318
   2  -7 -12 1897.32  156.57   1 0.12807-0.16325-0.59615-1.36494-1.26796-0.29976
   2  -7 -12 1562.90  110.33   1 0.15012-0.13906-0.60242-1.36934-1.26258-0.29170
   2   7 -11  629.67   86.28   1 0.14063 0.73752-0.34299-1.03267-1.35724-0.60762
   2  -7 -11  597.42   91.15   1 0.12329-0.17846-0.66941-1.35798-1.23135-0.32188
   2   7 -11  581.49   87.88   1 0.14660 0.74546-0.33920-1.02674-1.35757-0.60796
   2  -7 -11  712.23   93.09   1 0.15002-0.14974-0.67682-1.36365-1.22432-0.31236
   2   7 -10  791.79   87.15   1 0.13799 0.72448-0.40715-1.01666-1.33967-0.64889
   2  -7 -10  740.82   84.21   1 0.11783-0.19432-0.74356-1.35191-1.18860-0.33786
   2   7 -10  535.92   64.94   1 0.14790 0.73619-0.40000-1.00746-1.34078-0.65008
   2  -7 -10  738.43   83.42   1 0.14934-0.16099-0.75231-1.35906-1.17953-0.32649
   2   7  -9  354.50   65.28   1 0.13496 0.71107-0.47189-1.00123-1.31858-0.68664
   2  -7  -9  299.97   53.64   1 0.11158-0.21099-0.81909-1.34721-1.13850-0.34649
   2   7  -9  293.16   61.72   1 0.14893 0.72663-0.46083-0.98820-1.32098-0.68921
   2  -7  -9  247.83   72.98   1 0.14798-0.17293-0.82942-1.35608-1.12681-0.33269
   2   7  -8 1493.44  117.68   1 0.13146 0.69700-0.53839-0.98719-1.29322-0.72055
   2  -7  -8 1278.24   98.69   1 0.10434-0.22866-0.89654-1.34445-1.07929-0.34601
   2   7  -8 1752.16  119.60   1 0.14965 0.71678-0.52238-0.96966-1.29779-0.72493
   2  -7  -8 1313.91  102.89   1 0.14578-0.18572-0.90872-1.35529-1.06420-0.32899
   2   7  -7 2277.95  150.98   1 0.12734 0.68246-0.60789-0.97647-1.26245-0.74853
   2  -7  -7 2687.45  174.69   1 0.09581-0.24760-0.97649-1.34416-1.00838-0.33384
   2   7  -7 2441.19  152.18   1 0.15007 0.70661-0.58568-0.95287-1.27043-0.75649
   2  -7  -7 2340.37  170.01   1 0.14248-0.19960-0.99074-1.35722-0.98878-0.31249
   2   7  -6 4018.54  212.59   1 0.12233 0.66703-0.68305-0.97142-1.22394-0.76874
   2  -7  -6 3870.29  189.49   1 0.08560-0.26823-1.05934-1.34679-0.92197-0.30615
  -2  -7   6 3508.12  167.83   1 0.00924-0.53589-1.38584-1.09803-0.24275-0.69762
   2   7  -6 4053.14  218.26   1 0.15011 0.69607-0.65250-0.93961-1.23743-0.78241
   2  -7  -6 4108.71  223.51   1 0.13768-0.21498-1.07579-1.36219-0.89625-0.27887
   2   7  -5  200.78   55.20   1 0.11583 0.65011-0.76884-0.97698-1.17261-0.77614
   2  -7  -5  206.51   50.34   1 0.07309-0.29115-1.14502-1.35225-0.81434-0.25726
  -2  -7   5  201.90   37.02   1-0.00452-0.53912-1.40221-1.19466-0.11548-0.51153
   2   7  -5  203.09   56.79   1 0.14964 0.68502-0.72619-0.93321-1.19575-0.79963
   2  -7  -5  122.31   47.44   1 0.13079-0.23250-1.16314-1.36968-0.78073-0.22240
   2   7  -411739.40  301.35   1 0.10638 0.63025-0.87569-1.00361-1.09608-0.75835
   2  -7  -412229.01  261.87   1 0.05741-0.31726-1.23201-1.35903-0.67706-0.17872
  -2  -7   411171.49  225.25   1-0.02922-0.55327-1.40187-1.27458 0.11608-0.22115
   2   7  -411742.49  307.80   1 0.14832 0.67311-0.81385-0.94078-1.13806-0.80087
   2   7  -3  338.81   47.20   1 0.08970 0.60315-1.02761-1.07532-0.95682-0.67782
   2  -7  -3  381.90   50.99   1 0.03733-0.34728-1.31529-1.36217-0.49816-0.05851
  -2   7   3  354.71   38.84   1-0.03891 0.34570-1.39093-1.34405 0.20818-0.23146
  -2  -7   3  358.72   43.32   1-0.07267-0.58694-1.29923-1.25256 0.53502 0.25719
   2  -7  -3  300.87  111.46   1-0.74427-1.12705 0.70988 0.66348-0.96004-0.51875
   2   7  -3  350.56   58.62   1 0.14492 0.65913-0.93307-0.97992-1.04304-0.76475
   2   7  -2 8031.76  290.01   1 0.04998 0.55294-1.26628-1.23306-0.61123-0.39162
   2  -7  -2 7779.28  266.79   1 0.01153-0.38362-1.38196-1.34859-0.26383 0.11700
  -2   7   2 7793.65  241.43   1-0.06371 0.33074-1.33246-1.36598 0.44727 0.06538
  -2  -7   2 6715.83  249.60   1-0.12940-0.63296-0.84401-0.87743 1.11824 0.89945
  -2   7   2 6635.46  315.26   1-0.94672-0.55322 0.81228 0.77853-0.65075-1.03313
   2  -7  -2 7658.92  433.11   1-0.62042-1.01391 0.63780 0.67155-1.08987-0.70748
   2   7  -2 7650.17  278.58   1 0.13353 0.63712-1.13196-1.09868-0.82486-0.60542
   2   7  -1 2406.68  133.13   1 0.14998 0.64299 0.09164 0.20370-1.39594-1.23476
   2  -7  -1 2655.89  121.54   1-0.02049-0.42620-1.40640-1.29279 0.03377 0.35580
   2   7  -1 2688.72  125.00   1-0.04129 0.45111-1.38726-1.27380 0.23096 0.39176
  -2   7   1 2678.67  123.13   1-0.09314 0.31202-1.19370-1.30733 0.73888 0.41604
  -2   7   1 2183.86  168.73   1-0.82258-0.41837 0.75235 0.63846-0.85840-1.18190
   2  -7  -1 2731.95  222.62   1-0.46821-0.87242 0.54302 0.65691-1.21055-0.88707
   2   7   0 6910.30  256.77   1 0.13995 0.62257-0.36033-0.16811-1.35282-1.25048
   2  -7   0 6430.06  210.63   1-0.05630-0.47218-1.35481-1.16109 0.37533 0.63912
  -2   7   0 6150.35  205.04   1-0.12165 0.29423-0.94631-1.14005 1.03403 0.77025
   2   7   0 6125.96  209.04   1-0.12086 0.36126-0.95557-0.76194 1.02558 1.12627
  -2   7   0 6559.61  324.06   1-0.68010-0.26517 0.67318 0.47914-1.03143-1.29602
   2  -7   0 6421.96  359.74   1-0.29657-0.71142 0.42977 0.62347-1.30648-1.04149
   2   7   0 6200.00  344.70   1-0.13412 0.34830 0.31731 0.50994-1.36414-1.26419
   2   7   0 6070.42  227.46   1 0.14766 0.63014-0.38774-0.19432-1.34440-1.24286
   2   7   1 6562.13  242.35   1 0.12993 0.60171-0.56513-0.29196-1.28190-1.23784
   2  -7   1 6755.84  227.17   1-0.08988-0.51648-1.21368-0.93984 0.70602 0.91076
  -2   7  -1 6361.05  222.07   1-0.14149 0.28508-0.61542-0.88917 1.25730 1.05244
   2   7   1 6525.64  228.31   1-0.14558 0.32581-0.49384-0.22012 1.30938 1.35090
   2   7   1 6578.14  349.43   1-0.56967-0.09803 0.60687 0.87990-1.13434-1.09349
  -2   7  -1 6330.18  389.14   1-0.53522-0.10957 0.58548 0.31129-1.16202-1.36772
   2   7   1 6638.05  253.86   1 0.15013 0.62202-0.61004-0.33653-1.25891-1.21630
   2  -7   2  858.93   72.52   1 0.14962-0.28713 0.27311 0.62772-1.37206-1.22599
  -2  -7  -2  994.59   78.02   1 0.14997-0.31186 0.22254-0.13002-1.38113-1.36580
   2   7   2  998.94   79.71   1 0.12197 0.58333-0.68808-0.33468-1.22116-1.23582
   2  -7   2 1045.13   65.76   1-0.11519-0.55250-1.01689-0.66296 0.96550 1.11119
  -2   7  -2  912.07  137.52   1-0.40286 0.03345 0.50063 0.14661-1.25164-1.39891
   2   7   2  989.79   77.02   1 0.14962 0.61093-0.72836-0.37476-1.19442-1.21072
  -2  -7  -3  550.87   63.33   1 0.14980-0.30164 0.06233-0.37040-1.39758-1.32339
   2  -7   3  472.59   57.32   1 0.14893-0.29820-0.02225 0.41253-1.39889-1.31166
   2   7   3  622.70   63.94   1 0.11531 0.56625-0.77521-0.34159-1.16847-1.24187
   2  -7   3  558.00   52.13   1-0.13104-0.57908-0.81905-0.38501 1.13645 1.22310
   2   7   3  575.14   59.53   1 0.14840 0.59913-0.80971-0.37603-1.14101-1.21622
  -2  -7  -4  200.57   45.74   1 0.14885-0.29220-0.02745-0.54036-1.39880-1.26576
   2  -7   4  182.96   40.82   1 0.14361-0.31391-0.25808 0.25687-1.37562-1.34722
   2  -7   4  200.44   39.06   1-0.13988-0.59867-0.65395-0.13996 1.23786 1.26552
  -2  -7  -4  177.04   91.64   1-0.46571-0.90522 0.54142 0.02816-1.21223-1.07672
  -2   7  -4  130.85  104.38   1-0.19838 0.25939 0.36237-0.15195-1.34494-1.37448
   2   7   4  204.81   39.94   1 0.14685 0.58700-0.87403-0.36026-1.09273-1.22686
  -2  -7  -5  101.35   52.68   1 0.14810-0.28257-0.07558-0.66867-1.39710-1.20524
   2  -7   5  163.59   43.87   1-0.14454-0.61407-0.52915 0.06491 1.29562 1.26423
  -2   7  -5  138.51   91.83   1-0.12889 0.33961 0.31361-0.28086-1.36549-1.33615
  -2   7  -612282.72  254.96   1 0.14692 0.62522 0.44141-0.23389-1.32782-1.23853
  -2  -7  -612843.26  292.47   1 0.14769-0.27259-0.09748-0.77074-1.39579-1.14507
  -2  -7  -612514.96  549.02   1-0.89485-1.31290 0.78862 0.11486-0.74623-0.49259
  -2   7  -7   56.93   48.88   1 0.14814 0.63683 0.38221-0.37325-1.34592-1.19778
  -2  -7  -7  -26.31   58.09   1 0.14761-0.26229-0.10185-0.85529-1.39549-1.08592
  -2   7  -8  759.11   68.51   1 0.14874 0.64782 0.34551-0.49013-1.35574-1.14875
  -2  -7  -8  804.37   76.79   1 0.14776-0.25174-0.09383-0.92744-1.39603-1.02762
  -2   7  -9 2042.17  117.43   1 0.14902 0.65849 0.32619-0.58963-1.36049-1.09466
  -2  -7  -9 1767.57  123.95   1 0.14808-0.24104-0.07664-0.99042-1.39705-0.96980
  -2   7 -10 1223.33   92.94   1 0.14909 0.66895 0.32046-0.67553-1.36185-1.03717
  -2  -7 -10 1455.77  127.08   1 0.14849-0.23025-0.05234-1.04629-1.39813-0.91203
  -2   7 -11  624.21   72.26   1 0.14903 0.67927 0.32558-0.75059-1.36064-0.97712
  -2  -7 -11  676.91   88.08   1 0.14893-0.21942-0.02231-1.09643-1.39889-0.85395
   2   8 -12  803.62   89.30   1 0.14491 0.81637-0.21475-0.98475-1.38291-0.58597
   2  -8 -12 1116.27   97.49   1 0.12852-0.22699-0.58884-1.35756-1.27134-0.29165
   2  -8 -12  820.38  116.53   1 0.15010-0.20326-0.59626-1.36312-1.26550-0.28303
   2   8 -11 1279.75  154.55   1 0.14307 0.80414-0.27481-0.96464-1.37242-0.63433
   2  -8 -11 1171.38  147.46   1 0.12385-0.24208-0.66127-1.34977-1.23569-0.31474
   2  -8 -11 1227.39  143.51   1 0.15005-0.21389-0.67008-1.35687-1.22801-0.30446
   2   8 -10   12.66   49.21   1 0.14099 0.79167-0.33377-0.94343-1.35950-0.68026
   2  -8 -10   43.39   64.74   1 0.11854-0.25780-0.73443-1.34272-1.19420-0.33198
   2   8 -10   26.95   51.96   1 0.14636 0.79883-0.32938-0.93689-1.36002-0.68092
   2  -8 -10   49.74   61.46   1 0.14944-0.22509-0.74487-1.35158-1.18421-0.31959
   2   8  -9 5202.05  255.58   1 0.13865 0.77894-0.39194-0.92141-1.34414-0.72373
   2  -8  -9 5566.66  280.48   1 0.11248-0.27428-0.80879-1.33685-1.14576-0.34227
   2   8  -9 5879.79  252.73   1 0.14758 0.78947-0.38367-0.91109-1.34557-0.72539
   2  -8  -9 5772.46  261.18   1 0.14816-0.23694-0.82112-1.34774-1.13285-0.32713
   2   8  -8 3341.34  178.65   1 0.13604 0.76595-0.44969-0.89899-1.32621-0.76464
   2  -8  -8 3623.57  170.03   1 0.10549-0.29169-0.88487-1.33271-1.08877-0.34402
   2   8  -8 4068.21  199.00   1 0.14856 0.77986-0.43679-0.88412-1.32916-0.76791
   2  -8  -8 3726.11  172.42   1 0.14609-0.24960-0.89938-1.34590-1.07207-0.32526
   2   8  -7 3640.15  205.48   1 0.13313 0.75265-0.50764-0.87678-1.30542-0.80270
   2  -8  -7 3866.18  195.17   1 0.09731-0.31028-0.96321-1.33082-1.02093-0.33491
   2   8  -7 3014.90  165.61   1 0.14930 0.77003-0.48890-0.85614-1.31081-0.80847
   2  -8  -7 3084.94  179.72   1 0.14297-0.26329-0.98015-1.34659-0.99920-0.31131
   2   8  -6 1843.79  117.34   1 0.12976 0.73865-0.56802-0.85645-1.28065-0.83692
   2  -8  -6 1977.39  114.50   1 0.08758-0.33043-1.04426-1.33166-0.93883-0.31155
  -2  -8   6 1443.60   84.19   1 0.00190-0.60738-1.39602-1.10821-0.17510-0.61845
   2   8  -6 1834.48  113.89   1 0.14981 0.75995-0.54024-0.82739-1.29044-0.84701
   2  -8  -6 1765.58  106.48   1 0.13846-0.27839-1.06379-1.35013-0.91034-0.28137
   2  -8  -5   23.56   39.57   1 0.07576-0.35267-1.12807-1.33525-0.83742-0.26887
  -2  -8   5   16.59   26.36   1-0.01452-0.61327-1.40672-1.19915-0.02223-0.40676
   2   8  -5   43.30   42.01   1 0.15009 0.74965-0.59121-0.79828-1.26786-0.88335
   2  -8  -5   -5.60   43.98   1 0.13201-0.29546-1.14967-1.35617-0.80024-0.23033
   2   8  -4  323.23   57.04   1 0.12082 0.70887-0.70404-0.83203-1.21213-0.88588
   2  -8  -4  339.99   49.30   1 0.06106-0.37779-1.21359-1.34054-0.70924-0.19943
  -2  -8   4  321.40   54.59   1-0.04415-0.63235-1.38234-1.25504 0.25831-0.06740
   2   8  -4  419.86   57.63   1 0.15013 0.73911-0.64276-0.76974-1.24252-0.91692
   2   8  -3 3790.88  172.49   1 0.11288 0.69051-0.80420-0.85197-1.14894-0.88141
   2  -8  -3 4165.87  153.87   1 0.04241-0.40635-1.29694-1.34382-0.54376-0.09259
  -2   8   3 3721.21  122.59   1-0.04467 0.40409-1.38139-1.33453 0.26325-0.18791
  -2  -8   3 3815.97  134.37   1-0.09605-0.67448-1.17472-1.12803 0.76834 0.50216
  -2   8   3 3752.58  192.43   1-1.02321-0.57633 0.84143 0.88775-0.47391-0.92698
   2   8  -3 4143.83  196.74   1 0.14989 0.72829-0.69779-0.74468-1.21250-0.94582
  -2   8   2   65.49   75.50   1-0.92955-0.47196 0.80472 0.77089-0.68404-1.07821
   2   8  -114599.75  386.71   1 0.13620 0.69340-0.44624-0.33434-1.32735-1.17770
   2  -8  -115000.82  364.15   1-0.01114-0.48100-1.40590-1.29226-0.05381 0.27972
   2   8  -115801.58  375.31   1-0.01273 0.54383-1.40637-1.29291-0.03897 0.11031
  -2   8   114475.66  340.41   1-0.09690 0.37240-1.16899-1.28261 0.77693 0.44244
  -2   8   115489.37  517.24   1-0.81173-0.34342 0.74664 0.63267-0.87359-1.20886
   2   8   0 4179.13  176.21   1 0.12411 0.67048-0.65743-0.46453-1.23772-1.14638
   2  -8   0 4244.93  150.06   1-0.04528-0.52568-1.38024-1.18637 0.26910 0.54382
   2   8   0 4082.26  149.60   1-0.11601 0.43025-1.00852-0.81489 0.97416 1.06320
  -2   8   0 4369.78  152.40   1-0.12373 0.35629-0.92107-1.11480 1.05634 0.78090
  -2   8   0 4058.10  251.60   1-0.68049-0.20147 0.67341 0.47929-1.03102-1.30737
   2   8   0 4454.17  279.58   1-0.23652 0.31000 0.38876 0.58131-1.33134-1.24319
   2   8   0 4513.46  185.46   1 0.14912 0.69578-0.76802-0.57465-1.16938-1.07945
   2   8   132152.50  682.32   1 0.11709 0.65305-0.75303-0.47992-1.18270-1.15011
   2  -8   133017.76  351.21   1-0.07868-0.56942-1.27283-0.99899 0.59435 0.81075
  -2   8  -132149.08  653.10   1-0.14228 0.34842-0.59485-0.86861 1.26707 1.05056
   2   8   132764.94  656.34   1-0.14480 0.39074-0.52078-0.24707 1.29899 1.32885
   2   8   130930.64  851.96   1-0.59482-0.05909 0.62229 0.89523-1.11287-1.08379
  -2   8  -134781.42  661.68   1-0.54866-0.05892 0.59386 0.31959-1.15146-1.36891
   2   8   131829.82  664.22   1 0.14806 0.68414-0.82611-0.55265-1.12924-1.09821
  -2  -8  -2 5989.09  178.84   1 0.14987-0.37615 0.24103-0.11138-1.37803-1.35116
   2  -8   2 5665.24  179.07   1 0.14976-0.35117 0.25637 0.61113-1.37528-1.21767
   2   8   2 5460.50  169.90   1 0.11161 0.63716-0.81874-0.46540-1.13875-1.16489
   2  -8   2 6012.39  158.99   1-0.10576-0.60722-1.10265-0.74872 0.86747 1.02481
   2   8   2 5390.98  259.63   1-0.96900-0.44398 0.82162 1.17472-0.60459-0.63441
  -2   8  -2 5574.40  292.68   1-0.42794 0.07246 0.51701 0.16292-1.23658-1.39561
   2   8   2 5347.38  163.80   1 0.14688 0.67238-0.87303-0.51948-1.09353-1.12143
  -2  -8  -3  296.55   49.19   1 0.14990-0.36573 0.07664-0.35595-1.39686-1.31113
   2  -8   3  311.97   51.89   1 0.14872-0.36259-0.03682 0.39810-1.39859-1.29983
   2   8   3  345.96   56.22   1 0.10665 0.62177-0.87284-0.43928-1.09833-1.18321
   2  -8   3  438.48   46.59   1-0.12407-0.63624-0.91680-0.48276 1.06001 1.15831
  -2   8  -3  364.28  107.49   1-0.32314 0.18799 0.44769 0.01344-1.29410-1.39428
   2   8   3  365.79   48.62   1 0.14554 0.66046-0.91587-0.48224-1.05808-1.14489
  -2  -8  -4 1568.46  110.73   1 0.14902-0.35623-0.01554-0.52831-1.39897-1.25441
   2  -8   4 1613.15  113.31   1 0.14317-0.37854-0.27190 0.24320-1.37300-1.33308
   2  -8   4 1575.06   95.70   1-0.13502-0.65795-0.75225-0.23825 1.18129 1.22061
  -2  -8  -4 1712.51  214.37   1-0.27058-0.77418 0.41210-0.10108-1.31777-1.17045
  -2   8  -4 1507.13  195.01   1-0.23755 0.28431 0.38947-0.12492-1.33095-1.37226
   2   8   4 1543.25  108.31   1 0.14400 0.64834-0.95634-0.44262-1.02187-1.16760
  -2  -8  -5 2906.54  131.39   1 0.14827-0.34658-0.06532-0.65826-1.39760-1.19420
   2  -8   5 3015.42  113.17   1-0.14121-0.67488-0.62225-0.02817 1.25396 1.23422
  -2  -8  -5 2777.86  345.72   1-0.55190-1.04477 0.59587 0.00234-1.14886-0.94234
  -2   8  -5 2797.12  222.26   1-0.17080 0.36179 0.34312-0.25143-1.35374-1.33621
  -2  -8  -6 6317.48  311.35   1 0.14786-0.33660-0.08846-0.76158-1.39637-1.13413
   2  -8   6 7121.37  325.66   1-0.14461-0.68902-0.52671 0.14743 1.29662 1.21781
  -2  -8  -6 6428.74  587.42   1-0.73422-1.21638 0.70424 0.03056-0.97186-0.70643
  -2   8  -7 1825.62  105.69   1 0.14646 0.69933 0.46069-0.29493-1.32131-1.18470
  -2  -8  -7 1962.41  110.81   1 0.14776-0.32631-0.09380-0.84709-1.39603-1.07494
  -2   8  -8 1300.73   89.26   1 0.14745 0.71071 0.41761-0.41818-1.33545-1.13998
  -2  -8  -8 1146.65   97.01   1 0.14790-0.31579-0.08656-0.92002-1.39648-1.01655
  -2   8  -9   21.41   40.85   1 0.14794 0.72160 0.39273-0.52323-1.34291-1.08861
  -2  -8  -9   74.18   49.56   1 0.14819-0.30511-0.06999-0.98363-1.39739-0.95861
  -2   8 -10 2418.09  231.64   1 0.14814 0.73218 0.38225-0.61388-1.34591-1.03277
  -2  -8 -10 2324.13  224.38   1 0.14858-0.29434-0.04621-1.04001-1.39833-0.90071
  -2   8 -11 2149.15  116.48   1 0.14812 0.74255 0.38332-0.69299-1.34562-0.97362
  -2  -8 -11 2101.33  138.67   1 0.14900-0.28353-0.01660-1.09059-1.39895-0.84249
   2   9 -11   88.26   75.01   1 0.14539 0.87064-0.19738-0.88736-1.38545-0.65887
   2  -9 -11  127.82   65.93   1 0.12463-0.30547-0.64968-1.33811-1.24175-0.30932
   2  -9 -11   55.75   86.01   1 0.15009-0.27804-0.65981-1.34654-1.23355-0.29841
   2   9 -10 1144.63  117.47   1 0.14387 0.85874-0.24977-0.85957-1.37713-0.70940
   2  -9 -10 1301.75  110.34   1 0.11950-0.32102-0.72176-1.32998-1.20179-0.32811
   2  -9 -10 1033.32  101.98   1 0.14956-0.28915-0.73380-1.34045-1.19110-0.31487
   2   9  -9   93.25   60.71   1 0.14223 0.84671-0.29943-0.82905-1.36736-0.75848
   2  -9  -9  122.76   54.84   1 0.11367-0.33727-0.79485-1.32284-1.15534-0.34039
   2  -9  -9   97.32   63.62   1 0.14841-0.30088-0.80909-1.33564-1.14145-0.32413
   2   9  -8  502.82   87.01   1 0.14052 0.83462-0.34586-0.79531-1.35653-0.80650
   2  -9  -8  692.51   82.89   1 0.10698-0.35438-0.86946-1.31724-1.10098-0.34475
   2   9  -8  535.82   72.77   1 0.14658 0.84207-0.33837-0.78575-1.35777-0.80811
   2  -9  -8  519.70   79.18   1 0.14650-0.31338-0.88620-1.33267-1.08292-0.32453
   2   9  -7  336.63   66.70   1 0.13881 0.82252-0.38810-0.75738-1.34524-0.85404
   2  -9  -7  377.53   65.39   1 0.09919-0.37258-0.94611-1.31367-1.03662-0.33913
   2   9  -7  252.85   48.48   1 0.14742 0.83233-0.37582-0.74312-1.34781-0.85705
   2  -9  -7  140.86   41.90   1 0.14361-0.32684-0.96566-1.33204-1.01312-0.31364
   2  -9  -6   23.57   32.85   1 0.08999-0.39220-1.02530-1.31263-0.95928-0.32053
  -2  -9   6    5.58   22.30   1-0.00757-0.68101-1.40425-1.11643-0.08717-0.51900
   2  -9  -6   66.67   47.53   1 0.13944-0.34160-1.04785-1.33414-0.92850-0.28793
   2   9  -5   69.18   39.29   1 0.13606 0.79899-0.44930-0.65824-1.32633-0.95283
   2  -9  -5   67.86   42.86   1 0.07890-0.41371-1.10722-1.31432-0.86452-0.28450
   2   9  -5   74.42   33.33   1 0.14833 0.81208-0.42303-0.63015-1.33363-0.96072
   2  -9  -5   68.65   34.18   1 0.13350-0.35817-1.13227-1.33876-0.82442-0.24291
   2   9  -412071.97  495.91   1 0.13606 0.78860-0.44933-0.57809-1.32632-1.01166
   2  -9  -411259.60  432.09   1 0.06523-0.43780-1.19123-1.31813-0.74582-0.22453
  -2  -9   411259.09  432.29   1-0.06522-0.71850-1.32731-1.20052 0.46208 0.14850
   2   9  -411493.42  463.58   1 0.14814 0.80131-0.41233-0.53936-1.33701-1.02301
   2   9  -3  345.94   57.94   1 0.14020 0.78202-0.35406-0.40189-1.35444-1.09838
   2  -9  -3  365.32   47.98   1 0.04802-0.46489-1.27459-1.32145-0.59386-0.13118
  -2   9   3  301.17   43.77   1-0.05088 0.46202-1.36844-1.32158 0.32300-0.13967
  -2   9   3  396.88   90.81   1-1.00925-0.49828 0.83681 0.88304-0.51060-0.97544
   2  -9  -2  403.46   44.15   1 0.02614-0.49732-1.34951-1.31613-0.39709 0.00677
  -2   9   2  426.93   52.89   1-0.07440 0.44833-1.29198-1.32551 0.55210 0.14692
  -2   9   2  249.67   96.11   1-0.91753-0.39585 0.79926 0.76535-0.70631-1.11224
   2  -9  -1  166.00   34.45   1-0.00128-0.53529-1.39942-1.28577-0.14555 0.19949
  -2   9   1   99.84   31.60   1-0.10119 0.43226-1.13840-1.25205 0.82057 0.47443
  -2   9   1  115.78   79.56   1-0.80639-0.27399 0.74381 0.62975-0.88092-1.22795
   2   9   0 2708.63  122.10   1 0.09712 0.70768-0.96497-0.77214-1.01928-0.93943
   2  -9   0 2555.68  105.17   1-0.03347-0.57802-1.39785-1.20395 0.15641 0.44265
   2   9   0 2636.40  113.99   1-0.10736 0.50304-1.08931-0.89569 0.88398 0.96136
  -2   9   0 2471.87  104.73   1-0.12630 0.41786-0.88767-1.08141 1.08427 0.79717
  -2   9   0 2669.19  201.33   1-0.68526-0.14214 0.67619 0.48199-1.02602-1.31417
   2   9   0 2656.66  205.68   1-0.31841 0.29220 0.44451 0.63699-1.29637-1.22001
   2   9   0 2866.60  155.32   1 0.12938 0.74019-1.17778-0.98434-0.75872-0.68024
   2   9   1  642.36   61.72   1 0.10024 0.70038-0.93634-0.66329-1.04535-1.02424
   2  -9   1  518.21   52.02   1-0.06642-0.62130-1.32315-1.04929 0.47373 0.70178
  -2   9  -1  477.15   49.37   1-0.14339 0.41145-0.56404-0.83780 1.28095 1.05278
   2   9   1  423.98   46.04   1-0.14334 0.45633-0.56542-0.29171 1.28035 1.29855
   2   9   1  505.43  103.22   1-0.62113-0.02131 0.63822 0.91109-1.08922-1.07192
  -2   9  -1  437.25  114.93   1-0.56453-0.01070 0.60370 0.32935-1.13859-1.36784
   2   9   1  637.87   63.60   1 0.14006 0.74033-1.03705-0.76364-0.94046-0.92103
  -2  -9  -2 5576.93  221.80   1 0.14962-0.44058 0.27238-0.07989-1.37222-1.33381
   2  -9   2 5229.97  201.67   1 0.14994-0.41517 0.22878 0.58368-1.38012-1.21098
   2   9   2 5787.02  215.39   1 0.09913 0.68885-0.94666-0.59339-1.03612-1.07374
   2  -9   2 5966.21  204.18   1-0.09492-0.66052-1.18227-0.82832 0.75682 0.92582
   2   9   2 5718.31  294.86   1-0.93272-0.34361 0.80614 1.15915-0.67803-0.71962
  -2   9  -2 5177.64  298.12   1-0.45283 0.11171 0.53313 0.17863-1.22077-1.39110
   2   9   2 6071.20  225.68   1 0.14131 0.73099-1.01431-0.66081-0.96476-1.00425
  -2  -9  -3  613.30   71.81   1 0.15002-0.42979 0.10094-0.33150-1.39530-1.29805
   2  -9   3  587.80   58.62   1 0.14834-0.42717-0.06161 0.37346-1.39777-1.28748
   2   9   3  622.30   60.15   1 0.09663 0.67593-0.96931-0.53582-1.01521-1.11155
   2  -9   3  668.62   54.86   1-0.11560-0.69192-1.01273-0.57867 0.96983 1.07979
  -2   9  -3  661.57  127.28   1-0.35633 0.21889 0.46989 0.03557-1.27741-1.38937
   2   9   3  682.65   68.93   1 0.14098 0.72008-1.02049-0.58690-0.95827-1.05667
  -2  -9  -4 8348.04  336.91   1 0.14926-0.42017 0.00454-0.50807-1.39901-1.24293
   2  -9   4 7403.11  330.78   1 0.14240-0.44349-0.29476 0.22048-1.36836-1.31691
   2  -9   4 9011.13  342.37   1-0.12886-0.71589-0.85196-0.33780 1.11224 1.16315
  -2   9  -4 8296.07  446.58   1-0.27562 0.31033 0.41554-0.09893-1.31563-1.36874
   2   9   4 7169.96  308.40   1 0.14000 0.70853-1.03816-0.52449-0.93923-1.09656
  -2  -9  -5 3330.34  277.48   1 0.14855-0.41049-0.04810-0.64090-1.39828-1.18333
   2  -9   5 3479.39  179.26   1-0.13678-0.73459-0.71918-0.12510 1.20150 1.19342
  -2  -9  -5 3034.88  334.49   1-0.37028-0.92724 0.47915-0.11411-1.26998-1.05202
  -2   9  -5 3006.62  264.98   1-0.21151 0.38517 0.37149-0.22314-1.34045-1.33468
  -2  -9  -6 2652.31  147.35   1 0.14814-0.40052-0.07336-0.74633-1.39722-1.12345
   2  -9   6 2522.27  138.60   1-0.14140-0.74995-0.61761 0.05654 1.25623 1.18909
  -2   9  -6 2633.01  228.01   1-0.16276 0.44466 0.33748-0.33730-1.35616-1.29154
  -2  -9  -7 5427.93  211.76   1 0.14801-0.39025-0.08032-0.83346-1.39684-1.06422
   2  -9   7 5221.02  179.84   1-0.14405-0.76334-0.54446 0.20977 1.28933 1.16313
  -2   9  -7 4624.75  273.59   1-0.12764 0.49051 0.31272-0.44222-1.36582-1.24232
  -2  -9  -8 2750.97  163.49   1 0.14812-0.37976-0.07437-0.90768-1.39716-1.00571
   2  -9   8 2955.33  210.44   1-0.14555-0.77558-0.49485 0.33946 1.30901 1.12373
  -2   9  -9  416.09   56.95   1 0.14636 0.78420 0.46436-0.45175-1.32003-1.07727
  -2  -9  -9  320.21   67.48   1 0.14838-0.36911-0.05883-0.97232-1.39787-0.94757
  -2   9 -10 1653.81  120.85   1 0.14674 0.79497 0.44892-0.54736-1.32533-1.02371
  -2  -9 -10 1731.76  119.76   1 0.14873-0.35837-0.03588-1.02954-1.39862-0.88947
   2 -10 -11  150.31   61.31   1 0.12563-0.36866-0.63462-1.32298-1.24941-0.30551
   2 -10 -11   80.80   64.76   1 0.15012-0.34219-0.64596-1.33264-1.24087-0.29412
   2 -10 -10  496.19   87.34   1 0.12071-0.38399-0.70552-1.31368-1.21129-0.32612
   2 -10 -10  412.62   83.25   1 0.14971-0.35318-0.71904-1.32564-1.20005-0.31222
   2  10  -9 4087.99  235.79   1 0.14552 0.91419-0.19248-0.72225-1.38611-0.78877
   2 -10  -9 4381.50  210.71   1 0.11514-0.39998-0.77725-1.30517-1.16712-0.34069
   2 -10  -9 3978.68  193.91   1 0.14871-0.36477-0.79326-1.31977-1.15245-0.32355
   2  10  -8 1854.15  131.88   1 0.14465 0.90293-0.22395-0.67355-1.38147-0.84297
   2 -10  -8 1787.59  130.40   1 0.10878-0.41676-0.85027-1.29798-1.11568-0.34799
   2 -10  -8 1766.02  144.75   1 0.14699-0.37707-0.86913-1.31555-1.09660-0.32661
   2  10  -7 1992.56  147.59   1 0.14404 0.89192-0.24451-0.61393-1.37804-0.89839
   2 -10  -7 1864.09  129.56   1 0.10142-0.43453-0.92513-1.29261-1.05517-0.34621
   2 -10  -7 1584.84  108.98   1 0.14438-0.39027-0.94718-1.31351-1.03032-0.31923
   2  10  -6   19.57   39.74   1 0.14398 0.88148-0.24634-0.53559-1.37773-0.95691
   2 -10  -6  -36.36   41.82   1 0.09279-0.45358-1.00233-1.28961-0.98298-0.33275
  -2 -10   6   18.14   24.51   1-0.01982-0.75742-1.40655-1.11872 0.02749-0.39282
   2 -10  -6  -18.48   43.53   1 0.14058-0.40464-1.02785-1.31410-0.95042-0.29826
   2  10  -5  774.02   86.79   1 0.14507 0.87219-0.20895-0.41803-1.38378-1.02181
   2 -10  -5  797.55   81.16   1 0.08248-0.47431-1.08226-1.28930-0.89525-0.30375
  -2 -10   5  618.52   71.63   1-0.04541-0.77247-1.37998-1.17241 0.27041-0.09108
   2 -10  -5  792.13   91.01   1 0.13517-0.42064-1.11122-1.31737-0.85233-0.25908
   2  10  -4  895.74   90.90   1 0.14854 0.86527-0.04874-0.17765-1.39826-1.09511
   2 -10  -4  920.61   71.48   1 0.06987-0.49734-1.16464-1.29147-0.78629-0.25353
  -2 -10   4  788.12   87.39   1-0.09535-0.81278-1.17945-1.05263 0.76116 0.45923
   2 -10  -4  798.60   71.77   1 0.12749-0.43895-1.19598-1.32233-0.73000-0.19580
   2 -10  -3 2297.10  134.97   1 0.05412-0.52351-1.24769-1.29430-0.64797-0.17395
  -2  10   3 1973.02  113.81   1-0.05752 0.51864-1.35143-1.30487 0.38712-0.08875
  -2  10   3 2173.99  166.05   1-0.99868-0.42363 0.83307 0.87922-0.53683-1.01344
   2 -10  -2 3733.27  160.66   1 0.03417-0.55344-1.32580-1.29241-0.46971-0.05432
  -2  10   2 3481.54  141.60   1-0.08040 0.50647-1.26460-1.29814 0.61145 0.19462
  -2  10   2 3972.08  234.08   1-0.90998-0.32421 0.79576 0.76177-0.71989-1.13760
   2 -10  -113445.47  414.50   1 0.00906-0.58909-1.38612-1.27248-0.24109 0.11547
  -2  10   112245.63  347.28   1-0.10591 0.49168-1.10146-1.21510 0.86896 0.51117
  -2  10   114215.96  504.24   1-0.80549-0.20900 0.74333 0.62919-0.88215-1.24096
   2  10   0  375.89   46.84   1 0.05459 0.72893-1.24548-1.05181-0.65217-0.58473
   2 -10   0  370.50   41.77   1-0.02101-0.62971-1.40628-1.21238 0.03863 0.33639
  -2  10   0  328.50   41.10   1-0.12928 0.47903-0.84585-1.03960 1.11686 0.81812
  -2  10   0  321.40  110.89   1-0.69339-0.08619 0.68091 0.48662-1.01741-1.31731
   2  10   0  403.44  116.45   1-0.38700 0.28771 0.49020 0.68260-1.26075-1.19616
   2  10   1  611.81   60.11   1 0.07899 0.74331-1.10663-0.83365-0.86525-0.85560
   2 -10   1  611.34   56.32   1-0.05329-0.67254-1.36266-1.08852 0.34619 0.58513
   2  10   1  615.73   55.83   1-0.14090 0.52292-0.63000-0.35629 1.25012 1.25664
  -2  10  -1  593.37   62.52   1-0.14473 0.47425-0.52284-0.79660 1.29816 1.05833
   2  10   1  563.35  111.39   1-0.64797 0.01593 0.65428 0.92706-1.06377-1.05824
  -2  10  -1  616.52  131.63   1-0.58224 0.03567 0.61460 0.34017-1.12374-1.36476
  -2 -10  -2   25.97   26.60   1 0.14913-0.50525 0.31729-0.03483-1.36258-1.31264
   2 -10   2   18.45   31.50   1 0.15010-0.47920 0.19007 0.54513-1.38597-1.20529
   2 -10   2   37.92   29.48   1-0.08262-0.71236-1.25357-0.89962 0.63345 0.81410
  -2  10  -2    5.51  124.55   1-0.47904 0.14959 0.54996 0.19538-1.20316-1.38528
  -2 -10  -3  959.38   77.69   1 0.15013-0.49388 0.13553-0.29676-1.39235-1.28357
   2 -10   3  847.84   79.06   1 0.14770-0.49198-0.09698 0.33823-1.39583-1.27400
   2  10   3  742.76   71.01   1 0.08516 0.72865-1.06264-0.62922-0.91819-1.02601
   2 -10   3  883.42   66.22   1-0.10552-0.74599-1.10460-0.67055 0.86501 0.98662
  -2  10  -3  744.29  164.52   1-0.38905 0.25027 0.49155 0.05715-1.25959-1.38335
   2  10   3  729.38   70.57   1 0.13444 0.77773-1.12064-0.68710-0.84003-0.95003
  -2 -10  -4  964.11   95.30   1 0.14956-0.48405 0.03298-0.47949-1.39861-1.23099
   2 -10   4  871.76   97.90   1 0.14124-0.50884-0.32707 0.18832-1.36111-1.29814
   2 -10   4 1184.00   72.46   1-0.12118-0.77236-0.95189-0.43773 1.02895 1.09151
  -2  10  -4  940.24  175.11   1-0.31275 0.33730 0.44070-0.07385-1.29904-1.36394
   2  10   4  954.33   95.15   1 0.13467 0.76738-1.11773-0.60410-0.84386-1.01278
  -2 -10  -516675.96  310.67   1 0.14891-0.47432-0.02383-0.61648-1.39885-1.17240
   2 -10   514585.89  531.66   1-0.13108-0.79298-0.81846-0.22419 1.13688 1.14038
  -2  10  -515042.90  614.80   1-0.25118 0.40960 0.39883-0.19587-1.32567-1.33169
  -2 -10  -6 5988.30  227.21   1 0.14849-0.46435-0.05211-0.72494-1.39813-1.11283
   2 -10   6 5758.77  194.76   1-0.13712-0.80981-0.71261-0.03844 1.20537 1.14990
  -2  10  -6 5390.12  303.88   1-0.20351 0.46801 0.36593-0.30893-1.34322-1.29038
  -2 -10  -7  656.05   75.44   1 0.14834-0.45411-0.06137-0.81437-1.39777-1.05362
   2 -10   7 1132.68   82.81   1-0.14075-0.82418-0.63341 0.12082 1.24840 1.13388
  -2  10  -7  947.68  145.76   1-0.16841 0.51383 0.34145-0.41357-1.35448-1.24277
  -2 -10  -8  766.68   84.20   1 0.14841-0.44365-0.05721-0.89038-1.39795-0.99495
   2 -10   8  965.77   75.52   1-0.14291-0.83708-0.57763 0.25669 1.27494 1.10134
  -2  10  -8 1097.26  168.23   1-0.14446 0.54852 0.32461-0.51056-1.36136-1.19079
  -2 -10  -9  161.59   56.89   1 0.14863-0.43305-0.04312-0.95646-1.39842-0.93659
   2 -10   9   10.50   46.77   1-0.14416-0.84906-0.54123 0.37316 1.29068 1.05800
  -2  10  -9  115.89  138.55   1-0.13028 0.57343 0.31459-0.60074-1.36513-1.13571
  -2 -10 -10  182.52   58.07   1 0.14894-0.42235-0.02133-1.01485-1.39890-0.87821
   2 -10  10  234.72   67.36   1-0.14480-0.86045-0.52066 0.47382 1.29903 1.00731
  -2  10 -10  123.71  176.36   1-0.12467 0.58977 0.31062-0.68486-1.36658-1.07827
   2 -11 -10   86.28   66.76   1 0.12214-0.44674-0.68566-1.29375-1.22249-0.32586
   2 -11 -10   11.50   68.66   1 0.14987-0.41722-0.70052-1.30708-1.21092-0.31151
   2 -11  -9 4223.88  256.05   1 0.11686-0.46244-0.75590-1.28376-1.18089-0.34299
   2 -11  -9 4103.42  240.91   1 0.14904-0.42863-0.77356-1.30001-1.16574-0.32523
   2 -11  -8  388.78   73.27   1 0.11087-0.47885-0.82722-1.27486-1.13268-0.35351
   2 -11  -8  289.62   69.40   1 0.14754-0.44070-0.84806-1.29444-1.11292-0.33132
   2  11  -7 1329.70  118.26   1 0.14818 0.96025-0.07091-0.44048-1.39734-0.92921
   2 -11  -7 1456.84  104.76   1 0.10398-0.49616-0.90013-1.26756-1.07633-0.35590
   2 -11  -7 1208.43   96.00   1 0.14523-0.45360-0.92457-1.29086-1.05053-0.32786
   2 -11  -6  -35.45   35.03   1 0.09596-0.51460-0.97521-1.26242-1.00961-0.34790
   2 -11  -6   13.48   33.37   1 0.14185-0.46756-1.00358-1.28979-0.97582-0.31206
   2  11  -5  886.14  101.17   1 0.15011 0.94142 0.12906-0.08016-1.39296-1.04252
   2 -11  -5  981.29   90.23   1 0.08645-0.53452-1.05294-1.25993-0.92919-0.32622
  -2 -11   5  881.70   96.59   1-0.07162-0.86391-1.30347-1.09654 0.52478 0.17545
   2 -11  -5  904.40   82.27   1 0.13703-0.48296-1.08539-1.29150-0.88470-0.27985
   2 -11  -4  168.07   42.89   1 0.07493-0.55647-1.13344-1.26020-0.83021-0.28598
   2 -11  -4  272.80   54.71   1 0.13022-0.50041-1.16909-1.29539-0.77190-0.22611
   2 -11  -3  208.30   42.06   1 0.06065-0.58117-1.21573-1.26229-0.70558-0.22008
  -2  11   3  193.77   98.66   1-0.99131-0.35217 0.83035 0.87642-0.55440-1.04279
   2 -11  -2  163.56   41.31   1 0.04263-0.60912-1.29611-1.26269-0.54575-0.11885
  -2  11   2  131.69   30.75   1-0.08675 0.56426-1.23157-1.26512 0.67473 0.24624
  -2  11   2  206.36  110.35   1-0.90624-0.25638 0.79402 0.75994-0.72650-1.15599
  -2  11   1   -0.71   69.13   1-0.80817-0.14759 0.74475 0.63053-0.87849-1.24907
   2  11  -1  110.61   97.28   1-0.25417 0.49536 0.40088 0.51305-1.32448-1.21282
   2 -11   0 5055.27  233.24   1-0.00791-0.68076-1.40444-1.21052-0.08398 0.22528
  -2  11   0 4432.07  213.36   1-0.13254 0.53991-0.79503-0.98878 1.15322 0.84282
  -2  11   0 5016.81  295.32   1-0.70417-0.03287 0.68712 0.49276-1.00575-1.31745
   2  11   0 5535.65  347.94   1-0.44653 0.29227 0.52906 0.72139-1.22485-1.17206
   2 -11   1   11.20   23.12   1 0.14630-0.53680 0.46700 0.74202-1.31912-1.06807
   2 -11   1   35.61   28.06   1-0.03895-0.72235-1.39087-1.11670 0.20859 0.45905
   2  11   1   53.09   23.42   1-0.13682 0.59114-0.71851-0.44480 1.20191 1.19676
   2  11   1   27.24   73.26   1-0.67505 0.05295 0.67023 0.94293-1.03664-1.04288
  -2  11  -1   12.40  120.16   1-0.60136 0.08064 0.62627 0.35176-1.10711-1.35990
  -2 -11  -2 1420.46   84.69   1 0.14823-0.57034 0.37695 0.02497-1.34739-1.28594
   2 -11   2 1247.78   98.82   1 0.15013-0.54335 0.13969 0.49489-1.39194-1.19974
   2  11   2 1466.37   96.62   1 0.06729 0.78538-1.17966-0.82652-0.76381-0.82437
   2 -11   2 1450.19   85.94   1-0.06882-0.76271-1.31438-0.96042 0.49721 0.68951
   2  11   2 1345.66  130.51   1-0.90485-0.18756 0.79337 1.14621-0.72894-0.79408
  -2  11  -2 1409.21  158.17   1-0.50556 0.18716 0.56682 0.21216-1.18435-1.37822
  -2 -11  -3  972.52   89.23   1 0.15012-0.55807 0.18091-0.25124-1.38718-1.26688
   2 -11   3  758.99   77.45   1 0.14673-0.55715-0.14355 0.29181-1.39190-1.25856
   2  11   3  851.77   79.14   1 0.07217 0.77984-1.15073-0.71736-0.80633-0.92563
   2 -11   3  988.98   75.09   1-0.09371-0.79832-1.19008-0.75601 0.74463 0.87788
  -2  11  -3  935.64  194.28   1-0.42133 0.28208 0.51270 0.07823-1.24063-1.37618
  -2 -11  -414414.01  502.99   1 0.14986-0.54794 0.07002-0.44231-1.39721-1.21806
   2 -11   413537.16  439.04   1-0.11180-0.82713-1.04979-0.53562 0.93005 1.00425
  -2  11  -413567.79  599.58   1-0.34906 0.36508 0.46504-0.04958-1.28119-1.35786
   2  11   412516.77  450.83   1 0.12786 0.82470-1.19255-0.67877-0.73553-0.91580
  -2 -11  -5   97.45   40.91   1 0.14930-0.53811 0.00765-0.58484-1.39900-1.16101
   2 -11   5  126.85   56.97   1-0.12388-0.84992-0.91917-0.32489 1.05798 1.07314
  -2  11  -5  190.26  121.97   1-0.28992 0.43495 0.42526-0.16952-1.30945-1.32727
  -2 -11  -6 1014.24   97.87   1 0.14890-0.52813-0.02460-0.69728-1.39884-1.10201
   2 -11   6 1114.55   77.19   1-0.13159-0.86834-0.81047-0.13609 1.14252 1.09863
  -2  11  -6 1221.97  162.14   1-0.24340 0.49220 0.39349-0.28144-1.32870-1.28767
  -2 -11  -7   22.65   51.94   1 0.14872-0.51791-0.03685-0.78970-1.39859-1.04291
   2 -11   7   72.91   35.69   1-0.13640-0.88397-0.72654 0.02770 1.19711 1.09424
  -2  11  -7   80.07  107.42   1-0.20851 0.53783 0.36940-0.38569-1.34150-1.24159
  -2 -11  -8 2962.12  206.49   1 0.14875-0.50750-0.03502-0.86804-1.39865-0.98412
   2 -11   8 3971.13  217.42   1-0.13938-0.89769-0.66505 0.16926 1.23199 1.07007
  -2  11  -8 3459.68  289.74   1-0.18409 0.57298 0.35241-0.48284-1.34961-1.19084
  -2 -11  -9   37.48   56.44   1 0.14892-0.49694-0.02277-0.93596-1.39888-0.92551
   2 -11   9   34.76   53.83   1-0.14118-0.91023-0.62308 0.29132 1.25355 1.03255
  -2  11  -9   55.78  129.91   1-0.16898 0.59881 0.34185-0.57356-1.35431-1.13665
  -2 -11 -10  680.19  152.61   1 0.14918-0.48629-0.00246-0.99583-1.39903-0.86682
  -2  11 -10  946.17  216.06   1-0.16217 0.61636 0.33707-0.65850-1.35634-1.07983
   2 -12 -10  365.31   89.57   1 0.12379-0.50928-0.66208-1.27010-1.23527-0.32716
   2 -12 -10  486.37   83.54   1 0.15001-0.48126-0.67811-1.28461-1.22361-0.31258
   2 -12  -9 1647.00  201.63   1 0.11883-0.52466-0.73069-1.25849-1.19646-0.34708
   2 -12  -9 1571.06  186.84   1 0.14937-0.49248-0.74982-1.27623-1.18111-0.32900
   2 -12  -8 1960.58  147.56   1 0.11322-0.54068-0.80014-1.24773-1.15173-0.36109
   2 -12  -8 1583.66  134.46   1 0.14813-0.50431-0.82280-1.26912-1.13163-0.33845
   2 -12  -7  180.69   56.24   1 0.10683-0.55749-0.87094-1.23830-1.09982-0.36791
   2 -12  -7  163.07   62.38   1 0.14614-0.51687-0.89760-1.26383-1.07354-0.33927
   2 -12  -6  289.41   55.68   1 0.09945-0.57528-0.94367-1.23081-1.03882-0.36564
   2 -12  -6  225.10   63.24   1 0.14321-0.53038-0.97479-1.26093-1.00440-0.32904
   2 -12  -5  272.94   56.59   1 0.09078-0.59437-1.01892-1.22584-0.96597-0.35153
   2 -12  -5  336.87   50.07   1 0.13902-0.54516-1.05481-1.26087-0.92064-0.30420
   2 -12  -4 1131.09   99.06   1 0.08037-0.61520-1.09712-1.22381-0.87716-0.32146
   2 -12  -4 1081.31  103.47   1 0.13309-0.56173-1.13715-1.26341-0.81775-0.26038
   2 -12  -321651.29  919.59   1 0.06757-0.63842-1.17804-1.22451-0.76630-0.26933
  -2  12   320576.41  905.81   1-0.98686-0.28362 0.82866 0.87465-0.56478-1.06493
   2 -12  -211902.76  537.10   1 0.05151-0.66440-1.25953-1.22612-0.62486-0.18644
  -2  12   210156.51  452.85   1-0.09340 0.62176-1.19207-1.22563 0.74148 0.30134
  -2  12   212513.53  605.21   1-0.90574-0.19178 0.79378 0.75962-0.72739-1.16865
   2  12  -213702.71  690.62   1-0.18165 0.64270 0.35070 0.38264-1.35039-1.19166
   2 -12  -1 2475.58  132.06   1 0.03115-0.69530-1.33520-1.22153-0.44249-0.06288
  -2  12   1 2322.11  118.80   1-0.11630 0.60958-1.00556-1.11921 0.97718 0.59609
  -2  12   1 2312.78  198.67   1-0.81374-0.08907 0.74771 0.63340-0.87080-1.25317
   2  12  -1 2824.58  208.33   1-0.32357 0.49005 0.44798 0.56007-1.29390-1.19403
   2 -12   0  292.91   50.28   1 0.00583-0.73117-1.39099-1.19707-0.21134 0.10944
  -2  12   0  224.88   38.80   1-0.13596 0.60057-0.73492-0.92860 1.19203 0.86980
  -2  12   0  199.40  103.74   1-0.71702 0.01836 0.69448 0.50003-0.99152-1.31499
   2  12   0  211.06  104.92   1-0.50006 0.30275 0.56333 0.75581-1.18833-1.14744
   2 -12   1   24.17   27.45   1 0.14776-0.59953 0.40238 0.67755-1.34008-1.07751
   2  12   1   49.90   23.57   1-0.12965 0.66248-0.84035-0.56665 1.12096 1.10434
  -2  12  -1   42.91  119.00   1-0.62157 0.12452 0.63849 0.36389-1.08881-1.35337
  -2 -12  -2 1700.95  112.99   1 0.14664-0.63613 0.45336 0.10152-1.32383-1.25083
   2 -12   2 1321.74  106.57   1 0.14990-0.60777 0.07661 0.43195-1.39686-1.19314
   2  12   2 1280.68  104.41   1 0.04788 0.82942-1.27517-0.92101-0.59260-0.66583
   2 -12   2 1389.77  105.88   1-0.05345-0.81149-1.36225-1.00829 0.34776 0.55171
   2  12   2 1567.73  158.12   1-0.90400-0.12261 0.79296 1.14573-0.73044-0.80735
  -2  12  -2 1410.93  193.32   1-0.53230 0.22452 0.58365 0.22891-1.16428-1.36995
  -2 -12  -3 1014.73   89.49   1 0.14989-0.62249 0.23789-0.19411-1.37858-1.24675
   2 -12   3  813.52   89.38   1 0.14526-0.62280-0.20230 0.23321-1.38475-1.23986
   2  12   3  879.93   83.43   1 0.05758 0.82942-1.23118-0.79789-0.67854-0.80930
   2 -12   3  956.85   84.03   1-0.08001-0.84876-1.26648-0.83241 0.60758 0.75248
  -2  12  -3  869.26  143.65   1-0.45250 0.31503 0.53292 0.09803-1.22098-1.36774
  -2 -12  -4  138.84   50.30   1 0.15008-0.61190 0.11611-0.39607-1.39410-1.20343
   2 -12   4  105.42   35.58   1-0.10052-0.87999-1.14335-0.62916 0.81376 0.89962
  -2  12  -4  182.47  136.08   1-0.38464 0.39359 0.48865-0.02605-1.26206-1.35054
  -2 -12  -5    4.70   48.26   1 0.14968-0.60191 0.04666-0.54569-1.39821-1.14867
   2 -12   5   18.31   29.04   1-0.11494-0.90513-1.01935-0.42507 0.96294 0.98975
  -2  12  -5   33.58  146.92   1-0.32784 0.46112 0.45085-0.14401-1.29182-1.32142
  -2 -12  -6   15.71   38.08   1 0.14932-0.59189 0.00938-0.66314-1.39899-1.09062
   2 -12   6   19.33   27.36   1-0.12456-0.92546-0.91053-0.23614 1.06535 1.03311
  -2  12  -6  -16.34  125.94   1-0.28252 0.51717 0.42024-0.25477-1.31268-1.28342
  -2 -12  -7 2618.62  189.50   1 0.14913-0.58169-0.00660-0.75930-1.39902-1.03182
   2 -12   7 2541.84  153.44   1-0.13080-0.94242-0.82283-0.06834 1.13374 1.04245
  -2  12  -7 2610.35  254.48   1-0.24797 0.56246 0.39663-0.35854-1.32693-1.23880
  -2 -12  -8 3417.42  178.04   1 0.14912-0.57132-0.00764-0.84052-1.39901-0.97296
   2 -12   8 3746.86  200.06   1-0.13478-0.95723-0.75667 0.07765 1.17849 1.02822
  -2  12  -8 3559.86  257.69   1-0.22325 0.59790 0.37961-0.45572-1.33626-1.18928
  -2 -12  -9  748.49   89.52   1 0.14924-0.56081 0.00232-0.91072-1.39902-0.91413
  -2  12  -9  846.65  166.85   1-0.20742 0.62447 0.36864-0.54684-1.34187-1.13601
   2 -13  -9  -36.66   49.75   1 0.12101-0.58666-0.70146-1.22920-1.21361-0.35276
   2 -13  -9   12.98   69.29   1 0.14969-0.55636-0.72184-1.24820-1.19836-0.33467
   2 -13  -8   -5.80   68.22   1 0.11582-0.60226-0.76886-1.21638-1.17260-0.37049
   2 -13  -8   20.12   40.51   1 0.14871-0.56791-0.79311-1.23939-1.15257-0.34778
   2 -13  -7   67.72   44.05   1 0.10996-0.61854-0.83730-1.20459-1.12533-0.38195
   2 -13  -7   -7.54   68.99   1 0.14708-0.58013-0.86598-1.23216-1.09908-0.35322
   2 -13  -6  720.64   87.15   1 0.10325-0.63567-0.90739-1.19447-1.07029-0.38565
   2 -13  -6  826.85   99.07   1 0.14461-0.59317-0.94108-1.22718-1.03585-0.34891
   2 -13  -5 1778.83  130.82   1 0.09544-0.65390-0.97977-1.18663-1.00523-0.37932
   2 -13  -5 1520.78  111.03   1 0.14106-0.60731-1.01899-1.22500-0.95985-0.33181
   2 -13  -4   25.22   37.50   1 0.08616-0.67359-1.05511-1.18175-0.92675-0.35957
   2 -13  -4    3.50   28.83   1 0.13600-0.62295-1.10004-1.22597-0.86657-0.29745
   2 -13  -3 1076.47   85.77   1 0.07487-0.69530-1.13379-1.18019-0.82975-0.32130
  -2  13   3  816.34  106.37   1-0.98499-0.21767 0.82795 0.87385-0.56906-1.08099
   2  13  -3 1208.69  166.13   1-0.14544 0.75374 0.32530 0.27700-1.36109-1.15529
   2 -13  -3  999.00   99.89   1 0.12883-0.64077-1.18321-1.22932-0.75031-0.24024
   2 -13  -2 1211.39   99.13   1 0.06078-0.71981-1.21504-1.18124-0.70676-0.25704
  -2  13   2 1355.40  144.64   1-0.90795-0.12991 0.79482 0.76058-0.72348-1.17651
   2  13  -2 1364.91  185.60   1-0.25207 0.63637 0.39945 0.43131-1.32530-1.17837
   2 -13  -116540.73  570.30   1 0.04288-0.74772-1.29515-1.18146-0.54800-0.15688
  -2  13   116647.89  448.28   1-0.82168-0.03292 0.75188 0.63749-0.85969-1.25381
   2 -13   0  120.77   39.77   1 0.02024-0.78091-1.36424-1.17031-0.34349-0.01119
  -2  13   0   77.08   35.29   1-0.13948 0.66119-0.66288-0.85656 1.23316 0.89926
  -2  13   0  123.65  125.21   1-0.73152 0.06794 0.70271 0.50818-0.97499-1.31023
   2  13   0  136.02  101.90   1-0.54837 0.31853 0.59368 0.78606-1.15169-1.12258
   2 -13   1 3584.99  185.20   1 0.14904-0.66242 0.32424 0.59956-1.36096-1.08686
   2 -13   1 4252.74  237.40   1-0.00704-0.81874-1.40392-1.12974-0.09211 0.18138
   2  13   1 4601.64  197.44   1-0.11505 0.74124-1.01829-0.74458 0.96406 0.93579
   2  13   1 4333.75  267.96   1-0.72928 0.12691 0.70144 0.97398-0.97758-1.00738
  -2  13  -1 3860.86  248.16   1-0.64262 0.16756 0.65109 0.37641-1.06895-1.34528
   2 -13   2  378.99   61.98   1-0.03665-0.85890-1.39405-1.03961 0.18664 0.40132
   2  13   2  405.00   48.99   1-0.14443 0.70108-0.53267-0.17889 1.29419 1.20667
   2  13   2  292.90   98.81   1-0.90839-0.06292 0.79502 1.14770-0.72270-0.81139
  -2  13  -2  583.26  112.33   1-0.55917 0.26174 0.60038 0.24556-1.14298-1.36041
  -2 -13  -3  488.24   60.68   1 0.14925-0.68731 0.30781-0.12405-1.36475-1.22138
   2 -13   3  471.49   50.35   1-0.06423-0.89712-1.33071-0.89663 0.45235 0.60890
  -2  13  -3  257.25  129.86   1-0.48405 0.34757 0.55315 0.11818-1.19970-1.35822
  -2 -13  -4 2094.04  116.34   1 0.15013-0.67604 0.17196-0.34008-1.38832-1.18612
   2 -13   4 2079.55  111.70   1-0.08707-0.93068-1.22979-0.71561 0.67791 0.77542
  -2  13  -4 2298.03  212.97   1-0.41958 0.42274 0.51157-0.00321-1.24169-1.34195
  -2 -13  -5  532.89   78.41   1 0.14999-0.66579 0.09362-0.49859-1.39581-1.13476
   2 -13   5  307.31   44.26   1-0.10399-0.95832-1.11691-0.52262 0.84925 0.88771
  -2  13  -5  602.04  183.36   1-0.36502 0.48804 0.47566-0.11927-1.27282-1.31421
  -2 -13  -6   50.00   48.33   1 0.14971-0.65568 0.05017-0.62221-1.39807-1.07817
  -2  13  -6   -0.87  150.81   1-0.32094 0.54284 0.44622-0.22887-1.29516-1.27769
  -2 -13  -7  136.46   51.95   1 0.14953-0.64548 0.02963-0.72292-1.39868-1.01995
  -2  13  -7   53.67  117.49   1-0.28684 0.58768 0.42317-0.33208-1.31079-1.23447
  -2 -13  -8  748.83   84.67   1 0.14948-0.63513 0.02510-0.80762-1.39877-0.96119
  -2  13  -8  852.94  167.10   1-0.26198 0.62327 0.40623-0.42917-1.32132-1.18613
  -2 -13  -9   -9.42   61.77   1 0.14956-0.62468 0.03234-0.88055-1.39862-0.90219
   2 -14  -9   27.24   65.59   1 0.12338-0.64846-0.66798-1.19564-1.23213-0.35980
   2 -14  -9   46.46   48.30   1 0.14995-0.62028-0.68934-1.21565-1.21731-0.34202
   2 -14  -8  564.72   99.68   1 0.14926-0.63156-0.75866-1.20489-1.17545-0.35907
   2 -14  -7  692.11   77.44   1 0.11333-0.67935-0.79888-1.16612-1.15260-0.39775
   2 -14  -7  383.77   74.80   1 0.14799-0.64341-0.82931-1.19544-1.12688-0.36943
   2 -14  -6  134.57   64.53   1 0.10731-0.69579-0.86593-1.15295-1.10371-0.40760
   2 -14  -6   67.89   63.17   1 0.14600-0.65597-0.90195-1.18799-1.06991-0.37136
   2 -14  -5 1194.47  102.89   1 0.10039-0.71313-0.93493-1.14172-1.04659-0.40921
   2 -14  -5 1269.08  138.33   1 0.14310-0.66945-0.97729-1.18324-1.00198-0.36235
   2 -14  -4  147.82   42.81   1 0.09227-0.73167-1.00669-1.13326-0.97858-0.39993
   2  14  -4  113.90  129.98   1-0.13231 0.84169 0.31603 0.18750-1.36461-1.11173
   2 -14  -4  153.88   50.53   1 0.13894-0.68419-1.05598-1.18185-0.91931-0.33860
   2 -14  -3  465.92   67.21   1 0.08251-0.75184-1.08200-1.12835-0.89555-0.37563
  -2  14   3  703.01   93.57   1-0.98540-0.15399 0.82811 0.87393-0.56812-1.09183
   2  14  -3  531.34  163.42   1-0.21383 0.74944 0.37309 0.32472-1.33964-1.14561
   2 -14  -3  515.33   69.26   1 0.13305-0.70074-1.13766-1.18375-0.81705-0.29539
   2 -14  -2 3942.15  174.52   1 0.07044-0.77434-1.16126-1.12739-0.79124-0.33006
  -2  14   2 4348.36  237.81   1-0.91245-0.07032 0.79691 0.76259-0.71547-1.18027
   2  14  -2 4480.04  283.73   1-0.31717 0.63536 0.44368 0.47546-1.29696-1.16181
   2 -14  -122005.34  627.67   1 0.05509-0.80011-1.24317-1.12908-0.65655-0.25410
  -2  14   122323.39  682.52   1-0.83154 0.02131 0.75702 0.64255-0.84558-1.25149
   2  14  -124088.78  611.51   1-0.44399 0.49781 0.52742 0.63936-1.22648-1.15020
   2 -14   0 1447.24  111.77   1 0.03539-0.82991-1.32179-1.12785-0.48077-0.13695
  -2  14   0 1292.53  147.21   1-0.74735 0.11621 0.71160 0.51699-0.95636-1.30337
   2  14   0 1338.89  146.26   1-0.59309 0.33790 0.62123 0.81354-1.11439-1.09705
   2 -14   1   31.00   31.69   1 0.01072-0.86513-1.38338-1.10917-0.25632 0.02868
   2  14   1   41.45  113.86   1-0.75625 0.16402 0.71656 0.98901-0.94560-0.98717
  -2  14  -1   44.88  147.18   1-0.66433 0.20995 0.66395 0.38918-1.04755-1.33566
   2 -14   2  109.91   35.56   1-0.01770-0.90410-1.40683-1.05237 0.00755 0.23375
  -2  14  -2   77.19  149.76   1-0.58610 0.29889 0.61696 0.26206-1.12044-1.34965
  -2 -14  -3 1221.24   94.17   1 0.14794-0.75281 0.39284-0.03888-1.34289-1.18798
   2 -14   3 1107.80  110.34   1-0.04635-0.94330-1.37817-0.94346 0.27941 0.44679
  -2  14  -3 1299.76  243.30   1-0.51525 0.38047 0.57294 0.13788-1.17720-1.34750
  -2 -14  -4  367.30   64.95   1 0.14988-0.74047 0.23862-0.27326-1.37846-1.16472
  -2  14  -4  452.46  138.56   1-0.45329 0.45314 0.53342 0.01823-1.22046-1.33186
  -2 -14  -5 1267.41  112.61   1 0.15014-0.72983 0.14918-0.44288-1.39095-1.11837
  -2  14  -5 1170.25  196.62   1-0.40153 0.51562 0.49976-0.09525-1.25242-1.30560
  -2 -14  -6  149.96   67.98   1 0.15001-0.71957 0.09819-0.57404-1.39549-1.06406
  -2  14  -6  -16.18  107.38   1-0.35872 0.56916 0.47148-0.20369-1.27616-1.27048
  -2 -14  -7  -12.67   56.72   1 0.14987-0.70932 0.07218-0.68022-1.39709-1.00682
  -2  14  -7  -89.52  140.70   1-0.32515 0.61346 0.44905-0.30627-1.29313-1.22859
  -2 -14  -8 1966.44  146.84   1 0.14981-0.69899 0.06351-0.76907-1.39752-0.94841
  -2  14  -8 1961.38  190.09   1-0.30028 0.64906 0.43228-0.40320-1.30481-1.18139
   2 -15  -8  -10.43   90.35   1 0.12166-0.72479-0.69247-1.13986-1.21870-0.39364
   2 -15  -8   36.08   67.24   1 0.14971-0.69529-0.71902-1.16520-1.20006-0.37208
   2 -15  -7  -21.92   58.56   1 0.11692-0.73995-0.75524-1.12241-1.18131-0.41498
   2 -15  -7    7.94   63.58   1 0.14882-0.70676-0.78708-1.15316-1.15667-0.38762
   2 -15  -6  171.72   50.89   1 0.11161-0.75567-0.81878-1.10573-1.13873-0.43113
   2 -15  -6  199.90   53.99   1 0.14732-0.71884-0.85677-1.14277-1.10625-0.39610
   2 -15  -5  440.63   64.31   1 0.10560-0.77210-0.88371-1.09045-1.08969-0.44084
   2  15  -5  471.73  363.60   1-0.13474 0.91408 0.31775 0.10899-1.36398-1.06402
   2 -15  -5  408.36   71.57   1 0.14507-0.73167-0.92890-1.13480-1.04674-0.39550
   2 -15  -4  175.37   50.00   1 0.09867-0.78945-0.95090-1.07740-1.03227-0.44215
   2  15  -4  108.49  177.74   1-0.19776 0.84033 0.36194 0.23334-1.34516-1.10406
   2 -15  -4  164.50   59.45   1 0.14182-0.74551-1.00434-1.13016-0.97505-0.38274
   2 -15  -3   12.73   44.27   1 0.09047-0.80806-1.02140-1.06770-0.96337-0.43198
  -2  15   3   -1.30   91.49   1-0.98779-0.09228 0.82902 0.87476-0.56262-1.09810
   2 -15  -3   18.30   32.78   1 0.13714-0.76077-1.08390-1.12965-0.88650-0.35310
   2 -15  -2  412.96   65.67   1 0.08048-0.82848-1.09639-1.06245-0.87807-0.40541
  -2  15   2  567.76  116.38   1-0.91887-0.01264 0.79987 0.76547-0.70386-1.18044
   2  15  -2  417.87  116.06   1-0.37778 0.63884 0.48412 0.51583-1.26587-1.14251
   2 -15  -2  359.39   71.96   1 0.13042-0.77815-1.16706-1.13300-0.77494-0.30058
   2 -15  -1 2757.41  170.50   1 0.06784-0.85154-1.17653-1.06237-0.76859-0.35466
  -2  15   1 3132.28  218.03   1-0.84297 0.07396 0.76291 0.64836-0.82880-1.24647
   2  15  -1 3778.04  281.77   1-0.49753 0.50827 0.56173 0.67381-1.19016-1.12570
  -2  15   0 2106.50  178.27   1-0.76424 0.16341 0.72097 0.52628-0.93577-1.29455
   2  15   0 2034.33  204.01   1-0.63500 0.36008 0.64655 0.83877-1.07623-1.07068
  -2  15  -1  -59.24  123.99   1-0.68654 0.25183 0.67694 0.40209-1.02468-1.32456
   2  15   2 3118.76  238.87   1-0.92743 0.04622 0.80376 1.15628-0.68803-0.80027
  -2  15  -2 3217.56  265.38   1-0.61306 0.33602 0.63336 0.27837-1.09660-1.33758
  -2  15  -3  102.82  147.71   1-0.54611 0.41369 0.59228 0.15714-1.15348-1.33555
  -2  15  -4  133.84  120.65   1-0.48713 0.48339 0.55512 0.03984-1.19754-1.32071
  -2  15  -5   38.70  163.72   1-0.43742 0.54382 0.52317-0.07192-1.23064-1.29562
  -2  15  -6   37.14  162.27   1-0.39589 0.59608 0.49605-0.17919-1.25568-1.26180
  -2  15  -7  346.23  148.41   1-0.36295 0.63976 0.47429-0.28111-1.27392-1.22116
   2  16  -6 2124.14  269.12   1-0.14827 0.97537 0.32730 0.03830-1.36030-1.01328
   2  16  -5 1974.39  242.33   1-0.19717 0.91575 0.36152 0.15269-1.34536-1.05718
   2  16  -4 2073.07  228.69   1-0.26012 0.84206 0.40496 0.27628-1.32208-1.09277
  -2  16   3  483.96  111.37   1-0.99187-0.03227 0.83056 0.87621-0.55308-1.10035
   2  16  -3  549.03  134.01   1-0.33886 0.75259 0.45823 0.40971-1.28637-1.11592
  -2  16   2 3857.13  248.97   1-0.92689 0.04342 0.80352 0.76903-0.68904-1.17739
   2  16  -2 4243.25  278.11   1-0.43461 0.64611 0.52134 0.55297-1.23242-1.12084
  -2  16   1 2010.12  191.61   1-0.85570 0.12533 0.76938 0.65474-0.80956-1.23900
   2  16  -1 2238.68  232.22   1-0.54744 0.52245 0.59310 0.70509-1.15243-1.09974
  -2  16   0  222.37  103.13   1-0.78197 0.20977 0.73068 0.53590-0.91333-1.28389
   2  16   0  266.38  114.63   1-0.67466 0.38452 0.67001 0.86215-1.03705-1.04325
   2  16   1 1357.78  178.40   1-0.80966 0.23880 0.74554 1.01784-0.87645-0.94156
  -2  16  -1 1243.53  187.08   1-0.70913 0.29333 0.68997 0.41505-1.00030-1.31195
  -2  16  -2   16.06  110.91   1-0.64000 0.37318 0.64953 0.29446-1.07148-1.32422
  -2  16  -4 1264.47  183.87   1-0.52047 0.51414 0.57623 0.06086-1.17329-1.30824
  -2  16  -5  100.79  116.80   1-0.47215 0.57318 0.54555-0.04995-1.20789-1.28394
  -2  16  -6 1083.88  187.74   1-0.43250 0.62356 0.51998-0.15534-1.23373-1.25163
   2  17  -6   48.86  129.03   1-0.20786 0.97988 0.36895 0.07988-1.34173-1.00647
   2  17  -5 1130.24  170.74   1-0.25725 0.91976 0.40299 0.19408-1.32325-1.04686
   2  17  -4  314.05  142.98   1-0.31970 0.84658 0.44538 0.31662-1.29576-1.07824
  -2  17   3  922.52  138.54   1-0.99740 0.02628 0.83260 0.87818-0.53990-1.09894
   2  17  -3 1080.64  155.29   1-0.39645 0.75909 0.49642 0.44782-1.25537-1.09671
  -2  17   2  -27.77   86.79   1-0.93624 0.09816 0.80770 0.77313-0.67127-1.17140
   2  17  -2  -12.33  114.68   1-0.48821 0.65649 0.55581 0.58758-1.19677-1.09695
  -2  17   1  210.45  106.81   1-0.86947 0.17565 0.77627 0.66155-0.78802-1.22924
   2  17  -1  188.15  134.48   1-0.59448 0.53950 0.62208 0.73399-1.11317-1.07226
  -2  17   0  -20.27  135.26   1-0.80038 0.25546 0.74060 0.54574-0.88907-1.27139
   2  17   0    0.08  114.18   1-0.71245 0.41082 0.69187 0.88393-0.99662-1.01461
  -2  17  -1 1036.73  194.35   1-0.73200 0.33455 0.70298 0.42798-0.97444-1.29787
  -2  17  -2  -25.36  160.77   1-0.66687 0.41040 0.66544 0.31029-1.04499-1.30952
  -2  17  -3 4541.61  449.76   1-0.60690 0.48109 0.62963 0.19433-1.10216-1.30780
  -2  17  -4    2.36  164.69   1-0.55335 0.54535 0.59678 0.08133-1.14769-1.29442
  -2  17  -5  518.22  128.67   1-0.50696 0.60246 0.56771-0.02788-1.18332-1.27114
   2  18  -5  226.62  252.05   1-0.31516 0.92593 0.44233 0.23334-1.29790-1.03331
   2  18  -4  104.77  118.42   1-0.37675 0.85362 0.48343 0.35460-1.26645-1.06072
  -2  18   3  107.34  101.53   1-1.00416 0.08362 0.83503 0.88053-0.52337-1.09417
   2  18  -3  216.94  140.36   1-0.45121 0.76830 0.53208 0.48362-1.22182-1.07488
  -2  18   2 1321.58  182.60   1-0.94670 0.15179 0.81227 0.77762-0.65077-1.16268
   2  18  -2 2054.56  267.18   1-0.53901 0.66979 0.58784 0.61953-1.15908-1.07104
  -2  18   1  509.80  118.16   1-0.88410 0.22511 0.78345 0.66865-0.76428-1.21729
   2  18  -1  225.57  140.33   1-0.63911 0.55897 0.64900 0.76083-1.07233-1.04319
  -2  18   0 5034.63  481.81   1-0.81931 0.30062 0.75064 0.55569-0.86303-1.25713
  -2  18  -1   28.04  148.29   1-0.75507 0.37558 0.71590 0.44081-0.94705-1.28225
  -2  18  -2 1488.77  221.15   1-0.69366 0.44771 0.68106 0.32583-1.01713-1.29342
  -2  18  -3   43.11  134.52   1-0.63683 0.51525 0.64764 0.21226-1.07449-1.29191
  -2  18  -4 2008.36  229.34   1-0.58579 0.57700 0.61677 0.10125-1.12071-1.27920
  -2  19   3  859.43  111.42   1-1.01194 0.13993 0.83773 0.88314-0.50371-1.08629
   2  19  -3  982.82  148.59   1-0.50358 0.78002 0.56557 0.51702-1.18578-1.05061
  -2  19   2    0.75  169.45   1-0.95807 0.20452 0.81711 0.78237-0.62767-1.15135
   2  19  -2   59.52  145.47   1-0.58739 0.68550 0.61775 0.64935-1.11933-1.04306
  -2  19   1   81.26   95.75   1-0.89941 0.27390 0.79079 0.67591-0.73841-1.20318
  -2  19   0  896.34  166.67   1-0.83864 0.34538 0.76069 0.56566-0.83521-1.24109
  -2  19  -1 2221.47  228.82   1-0.77825 0.41648 0.72866 0.45348-0.91811-1.26508
  -2  19  -2    4.85  102.48   1-0.72032 0.48514 0.69636 0.34104-0.98781-1.27588
   3   0 -13  641.57  103.83   1 0.12784 0.31266-0.59995-1.35271-1.26619-0.22801
   3   0 -13  464.88   84.19   1 0.15010 0.33739-0.59672-1.34720-1.26529-0.22532
   3   0 -12    3.21   62.73   1 0.12250 0.29690-0.68060-1.35314-1.22528-0.24582
   3   0 -12  -13.79   70.23   1 0.15002 0.32673-0.67626-1.34665-1.22463-0.24358
   3   0 -11    3.20   38.57   1 0.11634 0.28032-0.76247-1.35478-1.17671-0.25598
   3   0 -11  166.68   48.86   1 0.14928 0.31541-0.75705-1.34736-1.17649-0.25436
   3   0 -10    0.35   56.84   1 0.10916 0.26273-0.84605-1.35813-1.11884-0.25686
   3   0 -10    2.04   57.63   1 0.14775 0.30330-0.83959-1.34981-1.11928-0.25607
   3   0  -9   61.34   49.86   1 0.10073 0.24387-0.93176-1.36363-1.04938-0.24613
   3   0  -9    4.51   51.64   1 0.14524 0.29021-0.92435-1.35448-1.05072-0.24643
   3   0  -8  -23.21   42.00   1 0.09067 0.22340-1.01986-1.37151-0.96499-0.22047
   3   0  -8   32.52   47.81   1 0.14145 0.27583-1.01162-1.36166-0.96756-0.22218
   3   0  -7 5814.07  268.38   1 0.07848 0.20079-1.11009-1.38152-0.86087-0.17508
   3   0  -7 6185.63  270.33   1 0.13591 0.25972-1.10125-1.37120-0.86505-0.17858
   3   0  -6   22.52   28.62   1 0.06345 0.17534-1.20097-1.39217-0.73019-0.10314
   3   0  -6   -2.60   42.62   1 0.12794 0.24111-1.19182-1.38185-0.73671-0.10922
   3   0  -518946.03  438.39   1 0.04454 0.14648-1.28875-1.39930-0.56277 0.00519
  -3   0   4   10.72   19.77   1-0.03671-0.12811-1.39397-1.36364 0.18727-0.32187
   3   0  -339321.78  991.07   1-0.00856 0.07228-1.40479-1.35485-0.07788 0.37244
  -3   0   342452.85 1044.98   1-0.05848-0.14031-1.34870-1.39891 0.39640-0.05409
   3   0  -1 9122.06  230.73   1-0.07768-0.01728-1.27746-1.06704 0.58447 0.91687
  -3   0   110488.77  253.94   1-0.11137-0.17177-1.05378-1.26419 0.92557 0.59316
   3   0  -110756.56  409.80   1-0.98032-0.91903 0.82613 1.03618-0.57968-0.24752
   3   0   1  145.19   27.77   1-0.12754-0.08858-0.87070-0.50008 1.09780 1.31210
  -3   0  -1  153.41   34.53   1-0.14561-0.18460-0.49285-0.86340 1.30974 1.09545
  -3   0  -1  129.11   71.67   1-0.88666-0.92651 0.78469 0.41435-0.76003-0.97439
   3   0   354015.02 1321.55   1 0.14894 0.16776-0.02127 0.50911-1.39890-1.30086
   3   0   356028.44 1030.11   1-0.14523-0.12772-0.50602 0.02469 1.30475 1.40093
  -3   0  -355319.76 1295.72   1-0.42615-0.44464 0.51585-0.01436-1.23767-1.33477
  -3   0  -5  -15.62   42.94   1 0.14926 0.15121 0.30726-0.38347-1.36486-1.34522
  -3   0  -6   21.06   32.20   1 0.14979 0.16214 0.25184-0.51906-1.37611-1.29762
  -3   0  -7 3787.87  207.33   1 0.15000 0.17273 0.21795-0.63312-1.38187-1.24453
  -3   0  -8  -34.98   32.82   1 0.15007 0.18319 0.20056-0.73068-1.38449-1.18832
  -3   0  -9 6416.18  289.55   1 0.15008 0.19359 0.19601-0.81541-1.38513-1.13013
  -3   0 -10  -48.90   45.74   1 0.15006 0.20396 0.20163-0.88996-1.38434-1.07047
  -3   0 -11  732.03   83.29   1 0.15001 0.21429 0.21550-0.95626-1.38224-1.00954
   3   1 -13  171.53   71.42   1 0.12909 0.37809-0.57934-1.33216-1.27564-0.24892
   3  -1 -13  152.62   76.87   1 0.12680 0.24743-0.61654-1.36923-1.25830-0.20864
   3   1 -13   38.09   65.55   1 0.15002 0.40150-0.57514-1.32567-1.27524-0.24688
   3   1 -12   40.08   66.67   1 0.12392 0.36251-0.66013-1.33273-1.23629-0.26831
   3  -1 -12   -2.42   46.52   1 0.12134 0.23156-0.69691-1.36938-1.21619-0.22527
   3   1 -12   14.89   61.37   1 0.15010 0.39100-0.65447-1.32492-1.23640-0.26694
   3  -1 -12   15.17   52.49   1 0.14992 0.26244-0.69398-1.36432-1.21468-0.22204
   3   1 -11 2000.39  134.34   1 0.11794 0.34610-0.74227-1.33465-1.18939-0.28015
   3  -1 -11 1695.61  116.51   1 0.11505 0.21485-0.77835-1.37059-1.16639-0.23420
   3   1 -11 2027.79  136.38   1 0.14955 0.37987-0.73517-1.32552-1.19026-0.27972
   3  -1 -11 1931.60  128.31   1 0.14902 0.25096-0.77470-1.36494-1.16498-0.23125
   3   1 -10 2215.25  154.14   1 0.11094 0.32869-0.82633-1.33848-1.13332-0.28280
   3  -1 -10 2452.73  145.26   1 0.10775 0.19713-0.86129-1.37331-1.10730-0.23383
   3   1 -10 1986.07  127.76   1 0.14824 0.36797-0.81777-1.32804-1.13525-0.28364
   3  -1 -10 2642.41  151.28   1 0.14732 0.23868-0.85698-1.36714-1.10608-0.23127
   3   1  -9  307.25   59.79   1 0.10269 0.31002-0.91283-1.34476-1.06570-0.27392
   3  -1  -9  199.74   66.77   1 0.09919 0.17816-0.94608-1.37788-1.03664-0.22192
   3   1  -9  264.22   70.60   1 0.14597 0.35513-0.90287-1.33305-1.06914-0.27644
   3  -1  -9  307.47   68.32   1 0.14461 0.22539-0.94120-1.37128-1.03575-0.21985
   3   1  -814773.06  648.49   1 0.09281 0.28972-1.00220-1.35390-0.98312-0.25007
   3  -1  -813632.06  598.10   1 0.08905 0.15759-1.03283-1.38441-0.95126-0.19526
   3   1  -814457.06  643.80   1 0.14247 0.34105-0.99092-1.34100-0.98860-0.25481
   3  -1  -815439.71  683.04   1 0.14060 0.21080-1.02752-1.37751-0.95077-0.19379
   3   1  -7 1572.27  115.92   1 0.08076 0.26726-1.09438-1.36587-0.88055-0.20623
   3  -1  -7 1807.70  119.25   1 0.07682 0.13495-1.12112-1.39250-0.84659-0.14933
   3   1  -7 1502.52  123.96   1 0.13726 0.32526-1.08203-1.35204-0.88876-0.21389
   3  -1  -7 1826.19  121.09   1 0.13483 0.19445-1.11562-1.38552-0.84662-0.14855
   3   1  -6 9322.26  227.38   1 0.06579 0.24186-1.18815-1.37942-0.75068-0.13510
   3  -1  -6 9714.44  237.72   1 0.06187 0.10958-1.20939-1.40053-0.71631-0.07778
   3   1  -610080.39  254.29   1 0.12964 0.30700-1.17513-1.36519-0.76276-0.14686
   3  -1  -6 9765.74  246.69   1 0.12664 0.17562-1.20378-1.39377-0.71722-0.07814
   3   1  -5 1110.26   78.14   1 0.04673 0.21282-1.27996-1.39054-0.58230-0.02585
   3  -1  -5  945.72   70.31   1 0.04324 0.08103-1.29378-1.40435-0.55117 0.02830
  -3  -1   5  873.74   66.18   1-0.02125-0.18734-1.40620-1.29563 0.04089-0.51555
   3  -1  -4 4297.52  174.12   1 0.02012 0.04737-1.36451-1.39482-0.34240 0.17826
   3   1  -4 4075.71  174.42   1 0.02248 0.17803-1.35890-1.38924-0.36389 0.13373
  -3  -1   4 4776.03  179.21   1-0.03817-0.19372-1.39198-1.36167 0.20115-0.29648
  -3   1   4 4556.85  165.43   1-0.03623-0.06347-1.39459-1.36429 0.18265-0.33801
   3   1  -3  565.14   50.78   1-0.00793 0.13706-1.40445-1.35451-0.08380 0.35501
   3  -1  -3  544.19   49.62   1-0.00815 0.00854-1.40456-1.35461-0.08173 0.38011
  -3   1   3  749.04   57.94   1-0.05712-0.07481-1.35255-1.40276 0.38328-0.07886
  -3  -1   3  630.27   51.07   1-0.06093-0.20691-1.34134-1.39154 0.42027-0.01857
   3   1  -2 1176.61   75.84   1-0.04362 0.09083-1.38330-1.25312 0.25321 0.63322
   3  -1  -2 1287.71   78.11   1-0.04082-0.03466-1.38803-1.25783 0.22641 0.62945
  -3  -1   2 1283.27   75.58   1-0.08805-0.22331-1.22426-1.35458 0.68772 0.30791
   3  -1  -1 2704.22  120.50   1-0.07447-0.07821-1.29168-1.08126 0.55277 0.89683
   3   1  -1 3055.40  130.07   1-0.08007 0.04446-1.26621-1.05581 0.60813 0.92888
  -3   1   1 2994.66  129.94   1-0.10848-0.10474-1.07971-1.29013 0.89555 0.55149
  -3  -1   1 2712.26  118.78   1-0.11518-0.23972-1.01698-1.22739 0.96541 0.64465
   3  -1  -1 2948.44  213.73   1-0.90519-0.90799 0.79352 1.00365-0.72835-0.38442
   3  -1   0 2778.59  124.04   1-0.10361-0.11807-1.11989-0.82937 0.84537 1.13038
   3   1   0 2642.81  120.51   1-0.11017 0.00365-1.06479-0.77427 0.91304 1.17474
  -3   1   0 2815.22  127.91   1-0.13040-0.11594-0.82895-1.11948 1.12933 0.84432
  -3  -1   0 2847.18  127.91   1-0.13595-0.24982-0.73511-1.02558 1.19192 0.93022
  -3   1   0 2671.68  186.73   1-0.97376-0.96024 0.82354 0.53327-0.59423-0.87926
   3   1   0 2849.19  200.74   1-0.86429-0.74963 0.77369 1.06380-0.79620-0.53472
   3  -1   0 2971.42  217.91   1-0.69365-0.70717 0.68106 0.97133-1.01713-0.73210
   3   1   1 1183.08   83.61   1 0.14703 0.25080 0.43676 0.80665-1.32936-1.12514
   3  -1   1 1159.75   72.20   1-0.12443-0.14961-0.91217-0.54154 1.06396 1.28992
   3   1   1 1225.11   72.67   1-0.13005-0.02694-0.83429-0.46367 1.12544 1.32809
  -3   1  -1 1243.57   86.48   1-0.14414-0.11899-0.54169-0.91225 1.29048 1.06450
  -3  -1  -1 1208.29  131.18   1-0.99594-1.09990 0.83207 0.46182-0.54341-0.74599
  -3   1  -1 1386.78  141.80   1-0.80375-0.77951 0.74240 0.37199-0.88451-1.11064
   3   1   1 1202.96  141.76   1-0.46221-0.35827 0.53917 0.90943-1.21458-1.01199
   3  -1   1 1235.31  153.22   1-0.38849-0.41263 0.49119 0.86117-1.25990-1.03328
   3  -1   218054.48  522.17   1 0.14967 0.11469 0.26714 0.71750-1.37323-1.20482
   3   1   218845.61  528.83   1 0.15014 0.24353 0.15952 0.60958-1.38980-1.24444
   3  -1   218937.58  520.47   1-0.13702-0.17290-0.71458-0.26394 1.20422 1.37112
   3   1   218863.40  512.51   1-0.14100-0.04861-0.62745-0.17682 1.25138 1.39497
  -3  -1  -219865.04  732.81   1-0.75545-0.84867 0.71611 0.26571-0.94659-1.09028
  -3   1  -220348.80  721.64   1-0.59708-0.56213 0.62366 0.17310-1.11090-1.27813
   3   1   3 1579.10  106.71   1 0.14813 0.23113-0.07388 0.45635-1.39719-1.31068
   3  -1   3 1721.22   97.08   1-0.14379-0.19042-0.55232-0.02160 1.28601 1.39385
  -3  -1  -3 1497.28  153.56   1-0.47108-0.55359 0.54486 0.01432-1.20861-1.29340
  -3   1  -3 1748.24  173.35   1-0.40289-0.35729 0.50065-0.02963-1.25162-1.36052
  -3   1  -4  549.90   59.94   1 0.14709 0.20284 0.43394-0.17676-1.33027-1.38100
  -3  -1  -4  546.68   61.13   1 0.14862 0.07600 0.35383-0.25657-1.35361-1.38128
  -3  -1  -4  590.75  110.75   1-0.24800-0.31985 0.39665-0.21364-1.32692-1.35336
  -3   1  -4  405.21   91.34   1-0.24686-0.19053 0.39587-0.21457-1.32737-1.37739
  -3   1  -5 3229.17  140.03   1 0.14872 0.21486 0.34697-0.34390-1.35538-1.34727
  -3  -1  -5 3141.92  140.42   1 0.14961 0.08738 0.27339-0.41719-1.37202-1.34085
  -3   1  -5 3397.19  233.20   1-0.13515-0.06808 0.31804-0.37257-1.36387-1.35502
  -3   1  -615720.18  578.17   1 0.14947 0.22600 0.28818-0.48286-1.36899-1.30204
  -3  -1  -615509.64  573.00   1 0.14998 0.09814 0.22096-0.54979-1.38138-1.29138
  -3   1  -7  119.20   38.89   1 0.14980 0.23671 0.25125-0.59996-1.37621-1.25042
  -3  -1  -7   -6.86   45.17   1 0.15010 0.10865 0.18972-0.66121-1.38601-1.23715
  -3   1  -8 2997.90  133.35   1 0.14993 0.24723 0.23123-0.70016-1.37971-1.19507
  -3  -1  -8 3291.94  144.36   1 0.15013 0.11907 0.17460-0.75649-1.38800-1.18028
  -3   1  -9 3514.82  180.21   1 0.14997 0.25766 0.22441-0.78715-1.38083-1.13734
  -3  -1  -9 3358.79  182.03   1 0.15013 0.12946 0.17198-0.83929-1.38831-1.12178
  -3   1 -10 1244.52  100.23   1 0.14995 0.26803 0.22811-0.86362-1.38022-1.07790
  -3  -1 -10 1389.76  109.11   1 0.15012 0.13983 0.17924-0.91220-1.38741-1.06201
  -3   1 -11   68.91   74.02   1 0.14987 0.27834 0.24034-0.93156-1.37816-1.01698
  -3  -1 -11   66.39   68.18   1 0.15009 0.15019 0.19450-0.97711-1.38534-1.00111
   3   2 -12   81.54   62.23   1 0.12559 0.42836-0.63518-1.30783-1.24913-0.29261
   3  -2 -12  -37.72   69.69   1 0.12043 0.16647-0.70930-1.38171-1.20911-0.20670
   3   2 -12  163.50   55.68   1 0.15014 0.45523-0.62837-1.29886-1.24986-0.29200
   3  -2 -12   66.94   61.64   1 0.14981 0.19815-0.70787-1.37816-1.20666-0.20242
   3   2 -11  -36.87   55.70   1 0.11983 0.41218-0.71739-1.30982-1.20439-0.30660
   3  -2 -11   60.06   58.95   1 0.11406 0.14968-0.79021-1.38239-1.15849-0.21482
   3   2 -11   -0.13   57.45   1 0.14981 0.44431-0.70873-1.29913-1.20615-0.30721
   3  -2 -11   17.09   60.44   1 0.14880 0.18655-0.78836-1.37856-1.15581-0.21048
   3   2 -10  694.54   70.77   1 0.11309 0.39502-0.80171-1.31393-1.15066-0.31161
   3  -2 -10  736.16   99.71   1 0.10669 0.13190-0.87241-1.38436-1.09867-0.21373
   3   2 -10  615.31   76.82   1 0.14875 0.43267-0.79115-1.30147-1.15391-0.31388
   3  -2 -10  595.32   96.76   1 0.14696 0.17413-0.87025-1.38037-1.09572-0.20931
   3   2  -9  442.87   71.98   1 0.10510 0.37661-0.88880-1.32079-1.08561-0.30529
   3  -2  -9  392.88   54.05   1 0.09809 0.11288-0.95617-1.38792-1.02744-0.20125
   3   2  -9  498.08   62.68   1 0.14679 0.42013-0.87632-1.30655-1.09090-0.30979
   3  -2  -9  427.67   64.46   1 0.14411 0.16070-0.95382-1.38384-1.02421-0.19672
   3   2  -8  -24.62   48.57   1 0.09550 0.35659-0.97926-1.33104-1.00573-0.28415
   3  -2  -8  -30.97   30.93   1 0.08793 0.09230-1.04155-1.39306-0.94180-0.17433
   3  -2  -8   -6.50   35.44   1 0.13995 0.14596-1.03911-1.38906-0.93819-0.16961
   3   2  -7  -18.31   31.01   1 0.08371 0.33439-1.07332-1.34487-0.90583-0.24298
   3  -2  -7    1.32   51.32   1 0.07577 0.06971-1.12802-1.39933-0.83747-0.12874
   3   2  -7   36.73   43.27   1 0.13886 0.39105-1.05728-1.32735-0.91782-0.25455
   3  -2  -7  -11.76   48.25   1 0.13404 0.12947-1.12567-1.39552-0.83333-0.12367
   3   2  -6 1830.45  109.99   1 0.06893 0.30919-1.17016-1.36149-0.77816-0.17405
   3  -2  -6 1912.94  103.02   1 0.06099 0.04452-1.21396-1.40504-0.70861-0.05861
   3   2  -6 1845.84  106.96   1 0.13172 0.37327-1.15289-1.34299-0.79563-0.19131
   3  -2  -6 1934.06  106.73   1 0.12575 0.11054-1.21165-1.40160-0.70402-0.05335
   3   2  -5 9284.20  277.78   1 0.04989 0.28013-1.26664-1.37723-0.61046-0.06553
   3  -2  -5 9332.75  276.23   1 0.04276 0.01639-1.29563-1.40618-0.54686 0.04413
  -3  -2   5 9073.07  249.66   1-0.02293-0.25318-1.40564-1.29505 0.05675-0.48817
   3   2  -412054.64  370.96   1 0.02529 0.24499-1.35176-1.38209-0.38944 0.09666
   3  -2  -412474.00  379.59   1 0.02035-0.01655-1.36399-1.39428-0.34446 0.18771
  -3   2   411723.65  339.01   1-0.03662 0.00028-1.39409-1.36380 0.18633-0.34584
  -3  -2   412360.59  368.24   1-0.04071-0.26041-1.38820-1.35785 0.22541-0.26070
   3  -2  -3  650.37   59.98   1-0.00681-0.05426-1.40379-1.35383-0.09423 0.37913
   3   2  -3  658.78   60.20   1-0.00610 0.20305-1.40333-1.35342-0.10084 0.32645
  -3   2   3  563.60   51.33   1-0.05676-0.01030-1.35355-1.40377 0.37974-0.09405
  -3  -2   3  696.91   54.66   1-0.06462-0.27474-1.32939-1.37958 0.45619 0.02899
   3   2  -217476.40  475.57   1-0.04343 0.15517-1.38364-1.25347 0.25140 0.61989
  -3   2   217484.19  473.78   1-0.08097-0.02380-1.26180-1.39214 0.61711 0.20236
  -3  -2   215429.54  422.36   1-0.09273-0.29213-1.19629-1.32658 0.73474 0.36659
   3  -2  -218442.77  665.33   1-0.96233-1.01850 0.81888 0.94895-0.61879-0.20418
   3  -2  -1 4721.52  174.91   1-0.07050-0.13839-1.30792-1.09750 0.51371 0.86941
   3   2  -1 5267.26  185.86   1-0.08156 0.10712-1.25890-1.04850 0.62294 0.93205
  -3   2   1 5097.88  182.05   1-0.10649-0.03860-1.09663-1.30706 0.87499 0.51928
  -3  -2   1 5075.07  177.73   1-0.11987-0.30856-0.96687-1.17727 1.01505 0.70595
   3  -2  -1 5439.62  312.15   1-0.82925-0.89615 0.75583 0.96604-0.84888-0.49317
   3  -2   0  194.49   33.90   1-0.09929-0.17789-1.15230-0.86177 0.80118 1.09783
   3   2   0  219.71   36.14   1-0.11238 0.06558-1.04431-0.75381 0.93612 1.18618
  -3   2   0  241.19   37.26   1-0.12842-0.04982-0.85822-1.14875 1.10748 0.81082
  -3  -2   0  164.70   28.52   1-0.13930-0.31731-0.66688-0.95735 1.23101 0.98098
   3   2   0  249.68   76.49   1-0.96196-0.78321 0.81873 1.10876-0.61955-0.36984
  -3   2   0  232.57   80.56   1-0.91159-0.83398 0.79651 0.50616-0.71701-1.01382
   3  -2   0   46.39   82.82   1-0.62219-0.69980 0.63886 0.92922-1.08825-0.79144
   3   2   126178.90  699.56   1 0.14846 0.31643 0.36338 0.73313-1.35109-1.15842
   3  -2   125553.26  670.04   1-0.12068-0.21000-0.95761-0.58698 1.02370 1.26130
   3   2   126784.85  692.08   1-0.13200 0.03524-0.80391-0.43330 1.14710 1.33811
  -3   2  -126029.33  676.79   1-0.14285-0.05356-0.57930-0.94986 1.27418 1.03655
  -3   2  -127586.65  870.52   1-0.74510-0.65677 0.71034 0.33984-0.95905-1.19695
   3   2   128009.62  963.00   1-0.50692-0.33888 0.56768 0.93785-1.18334-0.99254
   3  -2   126099.27  910.99   1-0.35293-0.44116 0.46762 0.83768-1.27918-1.04077
   3  -2   2 2315.02  121.85   1 0.14927 0.05011 0.30604 0.75654-1.36513-1.18518
   3   2   2 2229.50  121.13   1 0.14997 0.30755 0.09026 0.54019-1.39603-1.26221
   3  -2   2 2443.76  119.62   1-0.13424-0.23427-0.76617-0.31553 1.17238 1.35097
   3   2   2 2340.44  112.70   1-0.14233 0.01419-0.59345-0.14282 1.26771 1.39962
  -3  -2  -2 2412.55  194.86   1-0.91774-1.07507 0.79936 0.34904-0.70591-0.83782
  -3   2  -2 2327.15  197.99   1-0.56131-0.46226 0.60171 0.15106-1.14124-1.32025
  -3  -2  -315427.40  440.28   1 0.14700-0.00018 0.43796-0.09213-1.32895-1.40394
   3  -2   314349.18  416.56   1 0.14978 0.04023 0.05942 0.59010-1.39770-1.27660
   3   2   314454.08  420.52   1 0.14693 0.29412-0.13456 0.39553-1.39278-1.31780
   3  -2   315002.13  412.03   1-0.14192-0.25269-0.60432-0.07359 1.26261 1.38213
  -3  -2  -314601.09  634.06   1-0.56352-0.71012 0.60307 0.07261-1.13943-1.21244
  -3   2  -315289.97  605.40   1-0.39392-0.28423 0.49476-0.03560-1.25681-1.37750
  -3  -2  -4  135.20   32.51   1 0.14906 0.01226 0.32327-0.28699-1.36118-1.37732
  -3   2  -4  209.25  101.03   1-0.25780-0.13738 0.40337-0.20715-1.32301-1.38484
  -3  -2  -4  158.33   75.84   1-0.27114-0.40708 0.41248-0.19773-1.31753-1.33219
  -3   2  -5   27.03   29.74   1 0.14795 0.27828 0.39235-0.29866-1.34302-1.34644
  -3  -2  -5   42.36   34.77   1 0.14984 0.02342 0.24550-0.44493-1.37725-1.33456
  -3   2  -5  132.93  105.09   1-0.15739-0.02623 0.33371-0.35697-1.35773-1.36067
  -3   2  -6  163.66   46.75   1 0.14897 0.28968 0.32989-0.44130-1.35960-1.30418
  -3  -2  -6  139.77   56.66   1 0.15008 0.03406 0.19560-0.57500-1.38520-1.28365
  -3   2  -7 1758.24  122.21   1 0.14945 0.30056 0.28958-0.56178-1.36871-1.25443
  -3  -2  -7 1792.84  128.57   1 0.15014 0.04450 0.16658-0.68420-1.38898-1.22859
  -3   2  -8  -36.47   64.85   1 0.14967 0.31116 0.26658-0.66495-1.37335-1.20024
  -3   2  -9 4039.57  198.27   1 0.14975 0.32163 0.25721-0.75450-1.37513-1.14317
  -3  -2  -9 4477.37  218.56   1 0.15014 0.06528 0.15232-0.85880-1.39061-1.11254
  -3   2 -10 1226.60  103.20   1 0.14974 0.33201 0.25871-0.83317-1.37485-1.08405
  -3  -2 -10 1196.58  115.84   1 0.15014 0.07567 0.16093-0.93037-1.38964-1.05272
  -3   2 -11 1526.33  108.43   1 0.14965 0.34231 0.26907-0.90299-1.37286-1.02321
  -3  -2 -11 1411.22  100.50   1 0.15013 0.08604 0.17733-0.99414-1.38765-0.99188
   3   3 -12 1927.66  207.93   1 0.12750 0.49444-0.60539-1.27811-1.26364-0.31860
   3  -3 -12 2216.62  222.17   1 0.11979 0.10164-0.71801-1.39034-1.20402-0.19014
   3   3 -12 1723.36  194.92   1 0.15011 0.51938-0.59764-1.26819-1.26485-0.31858
   3  -3 -12 2164.52  231.01   1 0.14972 0.13387-0.71810-1.38834-1.20061-0.18477
   3   3 -11   85.29   73.80   1 0.12202 0.47855-0.68740-1.27990-1.22152-0.33522
   3  -3 -11  155.79   57.10   1 0.11338 0.08482-0.79828-1.39040-1.15302-0.19787
   3   3 -11   41.50   60.86   1 0.15001 0.50871-0.67739-1.26785-1.22400-0.33666
   3  -3 -11   79.70   46.54   1 0.14862 0.12219-0.79827-1.38843-1.14900-0.19209
   3   3 -10   79.61   56.87   1 0.11559 0.46170-0.77170-1.28398-1.17076-0.34318
   3  -3 -10   30.97   40.92   1 0.10600 0.06702-0.87966-1.39155-1.09293-0.19652
   3   3 -10   76.27   39.77   1 0.14925 0.49736-0.75929-1.26966-1.17506-0.34662
   3  -3 -10   46.61   66.40   1 0.14669 0.10968-0.87966-1.38972-1.08822-0.19021
   3   3  -9 4544.60  188.50   1 0.10796 0.44365-0.85906-1.29112-1.10900-0.34017
   3  -3  -9 4284.28  203.08   1 0.09741 0.04801-0.96237-1.39405-1.02172-0.18404
   3   3  -9 5048.98  217.19   1 0.14764 0.48517-0.84416-1.27444-1.11585-0.34635
   3  -3  -9 3840.23  185.66   1 0.14375 0.09615-0.96249-1.39247-1.01611-0.17703
   3   3  -813267.57  593.51   1 0.09873 0.42401-0.95032-1.30217-1.03280-0.32270
   3  -3  -813015.58  585.93   1 0.08731 0.02749-1.04639-1.39785-0.93647-0.15753
   3   3  -812621.86  557.34   1 0.14493 0.47188-0.93287-1.28305-1.04322-0.33262
   3  -3  -811908.48  548.69   1 0.13950 0.08133-1.04674-1.39663-0.92974-0.14957
   3   3  -7  459.91   86.69   1 0.08735 0.40221-1.04605-1.31769-0.93684-0.28547
   3  -3  -7  446.55   56.61   1 0.07528 0.00505-1.13117-1.40241-0.83327-0.11306
   3   3  -7  542.89   71.41   1 0.14067 0.45704-1.02618-1.29628-0.95222-0.30054
   3  -3  -7  422.48   60.34   1 0.13356 0.06474-1.13159-1.40161-0.82537-0.10422
   3   3  -6  393.26   47.96   1 0.07294 0.37738-1.14598-1.33738-0.81300-0.22036
   3  -3  -6  291.10   46.70   1 0.06077-0.01987-1.21509-1.40610-0.70670-0.04523
   3   3  -6  294.44   56.72   1 0.13415 0.43994-1.12421-1.31422-0.83529-0.24253
   3   3  -5  235.09   47.62   1 0.05424 0.34826-1.24713-1.35830-0.64906-0.11515
   3  -3  -5  219.36   44.84   1 0.04302-0.04748-1.29462-1.40515-0.54923 0.05327
  -3  -3   5  240.11   37.25   1-0.02565-0.32005-1.40432-1.29372 0.08239-0.45102
   3   3  -4 2240.00  122.39   1 0.02937 0.31323-1.34045-1.37081-0.42644 0.04815
   3  -3  -4 2160.43  126.59   1 0.02139-0.07966-1.36154-1.39183-0.35394 0.18975
  -3   3   4 2188.77  114.81   1-0.03779 0.06326-1.39252-1.36223 0.19749-0.34619
  -3  -3   4 2375.71  113.66   1-0.04447-0.32832-1.38176-1.35141 0.26139-0.21320
   3  -3  -3 2262.72  122.25   1-0.00464-0.11624-1.40230-1.35232-0.11441 0.37046
   3   3  -3 1945.05   97.38   1-0.00289 0.27041-1.40087-1.35098-0.13068 0.28510
  -3   3   3 2594.15  117.31   1-0.05728 0.05332-1.35212-1.40234 0.38476-0.10068
  -3  -3   3 2328.54  106.46   1-0.06967-0.34393-1.31112-1.36131 0.50563 0.09008
   3  -3  -3 2349.46  187.90   1-0.98648-1.09604 0.82852 0.87852-0.56564-0.08036
   3  -3  -2 8796.59  285.78   1-0.03453-0.15668-1.39664-1.26643 0.16651 0.59258
   3   3  -2 9250.77  285.61   1-0.04196 0.22079-1.38617-1.25601 0.23737 0.59434
  -3   3   2 8757.74  269.34   1-0.08062 0.04069-1.26353-1.39385 0.61363 0.18723
  -3  -3   2 7900.07  247.52   1-0.09869-0.36224-1.15655-1.28683 0.79511 0.43861
   3  -3  -2 9472.16  451.95   1-0.89629-1.01656 0.78931 0.91946-0.74376-0.31738
   3  -3  -1  262.40   33.66   1-0.06581-0.19785-1.32527-1.11484 0.46783 0.83518
   3   3  -1  308.64   36.33   1-0.08205 0.17077-1.25643-1.04604 0.62785 0.92531
  -3   3   1  264.03   37.24   1-0.10536 0.02666-1.10595-1.31638 0.86333 0.49597
  -3  -3   1  259.32   37.59   1-0.12535-0.37818-0.90029-1.11069 1.07392 0.77647
  -3   3   1  394.03   82.73   1-0.98895-0.85797 0.82946 0.61917-0.55992-0.92740
   3  -3  -1  130.49   88.85   1-0.75558-0.88657 0.71618 0.92648-0.94642-0.57894
   3  -3   0 1843.41   98.32   1-0.09427-0.23702-1.18646-0.89592 0.75032 1.05862
   3   3   0 1924.13   97.98   1-0.11387 0.12824-1.03005-0.73955 0.95162 1.19002
  -3   3   0 2104.61  106.95   1-0.12704 0.01570-0.87763-1.16817 1.09232 0.78401
  -3  -3   0 2015.29  102.02   1-0.14277-0.38492-0.58174-0.87221 1.27309 1.03471
  -3   3   0 1949.48  164.09   1-0.86213-0.72043 0.77261 0.48217-0.79959-1.10817
   3  -3   0 1846.53  179.23   1-0.55788-0.69958 0.59958 0.89002-1.14403-0.83545
   3   3   1  199.43   36.37   1 0.14959 0.38174 0.27611 0.64571-1.37147-1.19033
   3  -3   1  141.72   33.62   1-0.11626-0.26972-1.00594-0.63530 0.97678 1.22605
   3   3   1  102.57   31.72   1-0.13341 0.09797-0.78049-0.40989 1.16301 1.34237
  -3   3  -1  118.01   32.44   1-0.14183 0.01159-0.60655-0.97711 1.26155 1.01225
   3  -3   1  119.59  104.42   1-0.31826-0.47058 0.44441 0.81454-1.29645-1.04624
   3  -3   2 6520.36  231.82   1 0.14889-0.01445 0.33547 0.78612-1.35825-1.16676
   3   3   2 6455.12  232.76   1 0.14933 0.37109 0.01058 0.46036-1.39898-1.27667
   3  -3   2 6822.09  220.35   1-0.13087-0.29505-0.82182-0.37107 1.13448 1.32468
   3   3   2 6931.30  231.88   1-0.14330 0.07737-0.56671-0.11608 1.27979 1.40004
  -3   3  -2 5597.33  341.63   1-0.54122-0.37808 0.58923 0.13850-1.15734-1.34811
  -3  -3  -3  245.32   43.14   1 0.14756-0.06381 0.41218-0.11776-1.33712-1.40058
   3  -3   3  130.26   42.38   1 0.14996-0.02377 0.08753 0.61835-1.39620-1.26357
   3   3   3  201.47   49.80   1 0.14524 0.35661-0.20305 0.32689-1.38463-1.32119
   3  -3   3  210.51   41.46   1-0.13955-0.31446-0.66137-0.13065 1.23396 1.36513
  -3   3  -3  137.33   88.09   1-0.39417-0.22038 0.49492-0.03552-1.25668-1.38915
  -3  -3  -4 4238.82  140.22   1 0.14935-0.05163 0.29931-0.31080-1.36662-1.37124
   3  -3   4 4301.23  137.42   1-0.14437-0.33002-0.53446 0.07634 1.29347 1.36557
  -3  -3  -4 3831.77  323.46   1-0.32952-0.52956 0.45198-0.15816-1.29100-1.29386
  -3   3  -4 4265.57  266.62   1-0.27309-0.08857 0.41381-0.19678-1.31672-1.39031
  -3   3  -5 4133.76  163.52   1 0.14688 0.34139 0.44315-0.24801-1.32725-1.34220
  -3  -3  -5 4070.76  163.72   1 0.14997-0.04062 0.22369-0.46660-1.38094-1.32672
  -3   3  -5 4122.19  266.05   1-0.18154 0.01370 0.35063-0.34012-1.35043-1.36517
  -3   3  -6  976.35   85.62   1 0.14823 0.35313 0.37683-0.39450-1.34744-1.30353
  -3  -3  -6 1154.46   78.67   1 0.15013-0.03007 0.17581-0.59465-1.38784-1.27477
  -3   3  -7 1277.09   86.18   1 0.14893 0.36422 0.33287-0.51864-1.35889-1.25615
  -3  -3  -7 1164.30   96.13   1 0.15014-0.01967 0.14853-0.70210-1.39102-1.21911
  -3   3  -8  649.08   69.88   1 0.14927 0.37494 0.30660-0.62507-1.36502-1.20343
  -3  -3  -8  857.43   76.03   1 0.15013-0.00930 0.13679-0.79401-1.39223-1.16147
  -3   3  -9  189.90   58.13   1 0.14940 0.38547 0.29439-0.71746-1.36768-1.14725
  -3  -3  -9  171.57   60.39   1 0.15013 0.00108 0.13701-0.87396-1.39221-1.10260
  -3   3 -10  639.18   81.12   1 0.14941 0.39587 0.29344-0.79859-1.36789-1.08861
  -3  -3 -10  900.49   91.56   1 0.15014 0.01148 0.14667-0.94448-1.39121-1.04278
  -3   3 -11  -16.64   44.41   1 0.14932 0.40616 0.30168-0.87052-1.36610-1.02798
  -3  -3 -11   44.82   67.52   1 0.15014 0.02187 0.16397-1.00734-1.38928-0.98199
   3   4 -12  877.53   87.37   1 0.12962 0.56075-0.57033-1.24311-1.27963-0.34607
   3  -4 -12  789.60  100.96   1 0.11940 0.03707-0.72320-1.39548-1.20095-0.17560
   3   4 -12  818.58   82.74   1 0.14995 0.58341-0.56194-1.23254-1.28112-0.34646
   3  -4 -12  634.52   94.66   1 0.14966 0.06962-0.72484-1.39503-1.19657-0.16913
   3   4 -11 3371.34  212.00   1 0.12449 0.54520-0.65182-1.24439-1.24064-0.36580
   3  -4 -11 3337.32  214.58   1 0.11300 0.02026-0.80277-1.39482-1.14993-0.18331
   3   4 -11 2947.33  189.53   1 0.15013 0.57301-0.64071-1.23122-1.24357-0.36783
   3  -4 -11 3325.52  229.37   1 0.14850 0.05788-0.80460-1.39470-1.14460-0.17608
   3   4 -10 1947.32  139.12   1 0.11844 0.52874-0.73569-1.24804-1.19342-0.37733
   3  -4 -10 1979.05  134.70   1 0.10564 0.00248-0.88329-1.39512-1.09003-0.18216
   3   4 -10 2014.24  153.44   1 0.14969 0.56199-0.72168-1.23210-1.19847-0.38163
   3  -4 -10 2132.31  143.49   1 0.14652 0.04532-0.88542-1.39543-1.08357-0.17396
   3   4  -9  391.90   57.47   1 0.11125 0.51112-0.82290-1.25504-1.13577-0.37841
   3  -4  -9  562.33   76.86   1 0.09712-0.01645-0.96493-1.39654-1.01933-0.17018
   3   4  -9  523.85   70.84   1 0.14848 0.55020-0.80577-1.23609-1.14379-0.38587
   3  -4  -9  562.73   78.13   1 0.14353 0.03175-0.96747-1.39740-1.01141-0.16072
   3   4  -8  173.69   44.72   1 0.10252 0.49198-0.91450-1.26642-1.06429-0.36566
   3  -4  -8  219.06   59.96   1 0.08714-0.03684-1.04762-1.39901-0.93511-0.14469
   3   4  -8  115.89   52.51   1 0.14626 0.53739-0.89405-1.24428-1.07650-0.37749
   3  -4  -8  274.83   57.93   1 0.13927 0.01690-1.05067-1.40050-0.92533-0.13356
   3   4  -7  539.06   75.19   1 0.09169 0.47073-1.01150-1.28319-0.97365-0.33375
   3  -4  -7  537.79   65.86   1 0.07533-0.05908-1.13084-1.40201-0.83370-0.10202
   3   4  -7  450.12   63.35   1 0.14262 0.52318-0.98766-1.25782-0.99183-0.35174
   3  -4  -7  533.06   69.72   1 0.13334 0.00034-1.13416-1.40414-0.82187-0.08913
   3   4  -6   88.36   40.54   1 0.07785 0.44647-1.11426-1.30574-0.85550-0.27434
   3  -4  -6   29.49   33.38   1 0.06117-0.08365-1.21303-1.40399-0.71018-0.03724
   3   4  -6  -25.18   33.78   1 0.13689 0.50687-1.08744-1.27750-0.88221-0.30104
   3   4  -5 7360.37  204.84   1 0.05964 0.41784-1.22089-1.33213-0.69672-0.17429
   3  -4  -5 7301.18  208.25   1 0.04397-0.11068-1.29094-1.40147-0.55773 0.05629
  -3  -4   5 7212.00  175.87   1-0.02953-0.38808-1.40161-1.29100 0.11906-0.40283
   3   4  -5 7949.00  232.45   1 0.12787 0.48721-1.19250-1.30255-0.73562-0.21337
   3   4  -4 4213.88  163.51   1 0.03490 0.38290-1.32343-1.35380-0.47629-0.01320
   3  -4  -4 4168.52  155.20   1 0.02317-0.14203-1.35722-1.38749-0.37011 0.18509
  -3  -4   4 4266.87  148.80   1-0.04960-0.39761-1.37134-1.34098 0.31066-0.15241
   3  -4  -3 4079.21  160.21   1-0.00172-0.17747-1.39982-1.34985-0.14150 0.35490
   3   4  -3 3968.06  167.32   1 0.00193 0.33939-1.39599-1.34609-0.17539 0.22887
  -3   4   3 4340.38  158.10   1-0.05858 0.11615-1.34838-1.39862 0.39746-0.09963
  -3  -4   3 3994.29  150.52   1-0.07624-0.41464-1.28398-1.33414 0.57022 0.16632
   3  -4  -3 4223.22  254.57   1-0.92816-1.10180 0.80409 0.85418-0.68665-0.18960
   3  -4  -2 3313.65  141.18   1-0.03029-0.21659-1.40096-1.27074 0.12621 0.56380
   3   4  -2 2932.98  127.15   1-0.03899 0.28792-1.39082-1.26067 0.20893 0.55438
  -3   4   2 3161.25  130.47   1-0.08112 0.10433-1.26110-1.39144 0.61855 0.18050
  -3  -4   2 2999.22  129.20   1-0.10595-0.43364-1.10112-1.23141 0.86940 0.52455
   3  -4  -2 3080.72  228.23   1-0.82830-1.01267 0.75534 0.88557-0.85024-0.41209
   3  -4  -1 4995.96  180.66   1-0.06045-0.25663-1.34282-1.13238 0.41560 0.79461
   3   4  -1 5150.65  186.38   1-0.08141 0.23555-1.25966-1.04927 0.62144 0.90724
  -3   4   1 5069.68  182.32   1-0.10503 0.09114-1.10864-1.31909 0.85990 0.48089
  -3  -4   1 4629.36  169.94   1-0.13141-0.44838-0.81330-1.02368 1.14054 0.85473
  -3   4   1 4692.21  259.38   1-0.95083-0.75575 0.81404 0.60367-0.64249-1.02174
   3  -4  -1 4780.70  347.85   1-0.68542-0.88050 0.67628 0.88666-1.02585-0.64660
   3  -4   0  422.37   41.32   1-0.08857-0.29547-1.22128-0.93074 0.69294 1.01291
   3   4   0  481.59   47.85   1-0.11458 0.19167-1.02304-0.73254 0.95907 1.18583
  -3   4   0  435.93   45.79   1-0.12626 0.08063-0.88828-1.17883 1.08377 0.76381
  -3   4   0  447.61  100.52   1-0.82483-0.61903 0.75353 0.46301-0.85522-1.17558
   3  -4   0  607.59  134.73   1-0.49913-0.70493 0.56275 0.85327-1.18901-0.86865
   3   4   1 2348.04  124.03   1 0.15013 0.44647 0.17431 0.54376-1.38803-1.21842
   3  -4   1 2208.83  110.24   1-0.11113-0.32874-1.05604-0.68538 0.92303 1.18394
   3   4   1 2374.18  113.44   1-0.13432 0.16122-0.76475-0.39420 1.17332 1.34096
  -3   4  -1 2297.30  110.51   1-0.14113 0.07643-0.62422-0.99479 1.25299 0.99202
  -3   4  -1 2141.08  192.35   1-0.67897-0.46246 0.67252 0.30186-1.03260-1.29404
   3   4   1 2363.56  235.95   1-0.66462-0.36840 0.66412 1.03412-1.04727-0.88000
   3  -4   1 2099.75  183.56   1-0.28411-0.50052 0.42131 0.79153-1.31199-1.05000
   3  -4   2  835.06   69.14   1 0.14859-0.07894 0.35581 0.80660-1.35309-1.15008
   3   4   2  944.09   84.00   1 0.14803 0.43398-0.07938 0.37024-1.39690-1.28612
   3  -4   2  858.32   62.70   1-0.12682-0.35514-0.88072-0.42997 1.08985 1.29173
   3   4   2  915.38   69.55   1-0.14394 0.14087-0.54775-0.09712 1.28795 1.39653
  -3   4  -2 1039.49  137.95   1-0.53185-0.30462 0.58337 0.13256-1.16463-1.36717
  -3  -4  -3   26.11   23.55   1 0.14792-0.12763 0.39376-0.13604-1.34262-1.39454
   3   4   3   47.19   42.09   1 0.14293 0.41849-0.27901 0.25078-1.37160-1.31966
   3  -4   3   27.25   26.76   1-0.13660-0.37565-0.72275-0.19203 1.19938 1.34222
  -3   4  -3   25.58   81.47   1-0.40070-0.16283 0.49922-0.03130-1.25291-1.39716
  -3  -4  -4 2418.23  118.36   1 0.14953-0.11563 0.28212-0.32785-1.37026-1.36334
   3  -4   4 2375.02  110.78   1-0.14230-0.39209-0.59425 0.01655 1.26734 1.35113
  -3  -4  -4 2594.46  267.71   1-0.49001-0.75414 0.55695-0.05312-1.19551-1.18659
  -3   4  -4 2803.80  245.62   1-0.29143-0.04282 0.42628-0.18439-1.30877-1.39418
  -3  -4  -5 2687.09  141.97   1 0.15004-0.10473 0.20803-0.48211-1.38338-1.31763
   3  -4   5 3380.61  165.25   1-0.14550-0.40603-0.49668 0.19420 1.30832 1.33304
  -3   4  -5 2724.35  226.96   1-0.20706 0.05227 0.36840-0.32243-1.34200-1.36853
  -3   4  -6  390.96   57.38   1 0.14720 0.41629 0.42881-0.34267-1.33192-1.29955
  -3  -4  -6  398.64   64.76   1 0.15014-0.09424 0.16160-0.60872-1.38957-1.26496
  -3   4  -6  629.07  113.99   1-0.14557 0.12449 0.32539-0.44559-1.36106-1.32871
  -3   4  -7  237.53   54.91   1 0.14816 0.42763 0.38101-0.47065-1.34626-1.25505
  -3  -4  -7   56.29   43.94   1 0.15013-0.08387 0.13559-0.71490-1.39234-1.20889
  -3   4  -8  709.66   63.82   1 0.14866 0.43852 0.35124-0.58059-1.35429-1.20422
  -3  -4  -8  915.00   84.95   1 0.15010-0.07351 0.12492-0.80574-1.39335-1.15105
  -3   4  -9 1950.44  120.28   1 0.14888 0.44913 0.33593-0.67607-1.35813-1.14924
  -3  -4  -9 1770.29  109.21   1 0.15011-0.06312 0.12604-0.88479-1.39324-1.09211
  -3   4 -10 1737.46  118.30   1 0.14894 0.45957 0.33228-0.75989-1.35903-1.09129
  -3  -4 -10 1693.69  121.68   1 0.15013-0.05271 0.13646-0.95455-1.39225-1.03228
  -3   4 -11 1474.11  117.64   1 0.14885 0.46988 0.33819-0.83415-1.35757-1.03100
  -3  -4 -11 1437.79   99.95   1 0.15014-0.04230 0.15441-1.01678-1.39039-0.97156
   3   5 -12  582.34   96.45   1 0.13195 0.62726-0.52951-1.20236-1.29683-0.37473
   3  -5 -12  672.00  100.07   1 0.11926-0.02724-0.72501-1.39722-1.19986-0.16305
   3   5 -12  714.12   88.13   1 0.14964 0.64729-0.52086-1.19150-1.29841-0.37534
   3  -5 -12  723.84   88.50   1 0.14962 0.00540-0.72820-1.39833-1.19453-0.15549
   3   5 -11 4048.61  212.65   1 0.12721 0.61210-0.61004-1.20267-1.26144-0.39807
   3  -5 -11 3912.07  209.05   1 0.11291-0.04401-0.80384-1.39583-1.14918-0.17110
   3   5 -11 3541.32  218.00   1 0.15011 0.63717-0.59823-1.18878-1.26457-0.40041
   3  -5 -11 3961.12  225.71   1 0.14844-0.00636-0.80749-1.39753-1.14258-0.16246
   3   5 -10 1339.29  109.82   1 0.12162 0.59609-0.69300-1.20541-1.21841-0.41378
   3  -5 -10 1475.25  107.75   1 0.10563-0.06171-0.88346-1.39523-1.08991-0.17055
   3   5 -10 1472.31  126.46   1 0.15001 0.62650-0.67774-1.18821-1.22380-0.41857
   3  -5 -10 1487.89  132.32   1 0.14645-0.01893-0.88769-1.39765-1.08171-0.16052
   3   5  -9 1973.99  118.18   1 0.11496 0.57901-0.77945-1.21165-1.16567-0.41977
   3  -5  -9 1886.79  135.58   1 0.09722-0.08053-0.96402-1.39557-1.02017-0.15956
   3   5  -9 2152.60  138.97   1 0.14923 0.61514-0.76040-1.19078-1.17434-0.42802
   3  -5  -9 2112.88  120.26   1 0.14347-0.03249-0.96893-1.39881-1.01002-0.14773
   3   5  -8 1380.01  115.42   1 0.10686 0.56049-0.87072-1.22268-1.10000-0.41283
   3  -5  -8 1441.05  110.33   1 0.08743-0.10074-1.04545-1.39679-0.93751-0.13562
   3   5  -8 1344.80  112.01   1 0.14756 0.60288-0.84747-1.19777-1.11336-0.42595
   3  -5  -8 1345.38  102.66   1 0.13924-0.04730-1.05113-1.40092-0.92482-0.12145
   3   5  -7 1116.92  111.44   1 0.09675 0.53997-0.96825-1.24001-1.01620-0.38777
   3  -5  -7 1121.56   92.49   1 0.07589-0.12270-1.12724-1.39836-0.83851-0.09535
   3   5  -7 1164.79   92.59   1 0.14464 0.58938-0.94049-1.21070-1.03638-0.40790
   3  -5  -7 1347.25   96.83   1 0.13341-0.06377-1.13337-1.40331-0.82294-0.07862
   3   5  -6 1229.47   81.65   1 0.08372 0.51652-1.07327-1.26480-0.90588-0.33618
   3  -5  -6 1435.48  118.73   1 0.06213-0.14687-1.20798-1.39885-0.71867-0.03425
   3   5  -6 1321.08  101.42   1 0.13984 0.57400-1.04104-1.23116-0.93607-0.36650
   3  -5  -5    3.04   34.31   1 0.04555-0.17326-1.28471-1.39523-0.57183 0.05370
  -3  -5   5   20.23   27.46   1-0.03472-0.45742-1.39643-1.28580 0.16830-0.34207
   3   5  -4 2010.47  108.38   1 0.04206 0.45421-1.29828-1.32865-0.54060-0.08903
   3  -5  -4 1824.36   95.73   1 0.02561-0.20374-1.35090-1.38117-0.39234 0.17438
  -3  -5   4 1643.61   83.58   1-0.05656-0.46983-1.35409-1.32416 0.37784-0.07345
   3   5  -3 2663.73  120.40   1 0.00868 0.41029-1.38672-1.33685-0.23764 0.15510
   3  -5  -3 2573.72  115.53   1 0.00187-0.23803-1.39607-1.34607-0.17478 0.33313
  -3   5   3 2649.56  110.46   1-0.06060 0.17828-1.34237-1.39260 0.41704-0.09170
  -3  -5   3 2513.56  107.92   1-0.08445-0.48699-1.24407-1.29425 0.65168 0.25943
   3  -5  -2  415.71   46.56   1-0.02539-0.27584-1.40446-1.27423 0.07987 0.52897
   3   5  -2  454.01   43.51   1-0.03418 0.35688-1.39706-1.26692 0.16313 0.49707
  -3   5   2  379.83   40.84   1-0.08237 0.16723-1.25484-1.38518 0.63099 0.18129
  -3  -5   2  368.54   42.74   1-0.11443-0.50626-1.02445-1.15472 0.95757 0.62437
  -3   5   2  377.39   94.58   1-1.01646-0.76801 0.83925 0.70894-0.49193-0.94186
   3  -5  -2  331.59  120.76   1-0.76040-1.00884 0.71885 0.84916-0.94053-0.49060
   3  -5  -1 2984.70  131.71   1-0.05445-0.31477-1.35971-1.14927 0.35744 0.74810
   3   5  -1 2831.26  125.06   1-0.07942 0.30168-1.26931-1.05893 0.60175 0.87590
  -3   5   1 3277.89  136.01   1-0.10542 0.15489-1.10543-1.31587 0.86399 0.47333
  -3  -5   1 3253.47  137.40   1-0.13770-0.51888-0.70080-0.91118 1.21221 0.93811
  -3   5   1 2951.95  194.73   1-0.91974-0.66057 0.80027 0.58981-0.70228-1.09331
   3  -5  -1 3448.38  264.88   1-0.61903-0.87820 0.63696 0.84742-1.09116-0.70013
   3   5   0  795.65   66.67   1 0.14852 0.51943 0.35998 0.64912-1.35200-1.13506
   3  -5   0  761.22   56.69   1-0.08219-0.35323-1.25574-0.96518 0.62922 0.96083
   3   5   0  872.61   63.76   1-0.11445 0.25594-1.02430-0.73382 0.95773 1.17284
  -3   5   0  785.90   56.93   1-0.12605 0.14498-0.89103-1.18158 1.08153 0.74993
  -3   5   0  806.37  122.62   1-0.79791-0.52802 0.73928 0.44868-0.89238-1.22451
   3  -5   0 1090.25  158.03   1-0.44604-0.71582 0.52875 0.81888-1.22516-0.89252
   3   5   1  335.98   46.32   1 0.14977 0.51029 0.05766 0.42697-1.39778-1.23969
   3  -5   1  290.44   37.71   1-0.10526-0.38701-1.10675-0.73609 0.86231 1.13487
   3   5   1  316.19   40.13   1-0.13472 0.22497-0.75770-0.38715 1.17783 1.33380
  -3   5  -1  338.98   44.99   1-0.14077 0.14093-0.63299-1.00355 1.24862 0.97599
  -3   5  -1  241.53  100.96   1-0.66313-0.38253 0.66324 0.29249-1.04876-1.32200
   3  -5   1  330.59  122.12   1-0.25028-0.53078 0.39822 0.76850-1.32603-1.05225
   3  -5   2 2431.75  121.28   1 0.14840-0.14331 0.36741 0.81835-1.35002-1.13548
   3   5   2 2551.44  127.64   1 0.14586 0.49600-0.17926 0.27021-1.38785-1.28862
   3  -5   2 2532.28  115.87   1-0.12203-0.41450-0.94176-0.49100 1.03814 1.25167
   3   5   2 2686.89  116.61   1-0.14429 0.20466-0.53706-0.08643 1.29240 1.38932
  -3   5  -2 2401.07  222.39   1-0.53007-0.23875 0.58225 0.13136-1.16600-1.38032
  -3  -5  -3  408.54   51.10   1 0.14812-0.19161 0.38295-0.14669-1.34572-1.38611
   3   5   3  244.24   47.83   1 0.13989 0.47963-0.36191 0.16774-1.35240-1.31201
   3  -5   3  393.04   45.40   1-0.13300-0.43618-0.78748-0.25662 1.15832 1.31280
  -3   5  -3  451.51  113.73   1-0.41171-0.10974 0.50643-0.02416-1.24643-1.40246
   3   5   3  424.50   54.48   1 0.14727 0.48621-0.36906 0.16160-1.34968-1.31035
  -3  -5  -4 4732.16  179.89   1 0.14963-0.17972 0.27181-0.33801-1.37232-1.35388
   3  -5   4 4639.46  172.88   1-0.13968-0.45361-0.65839-0.04758 1.23554 1.33098
  -3   5  -4 5051.09  286.58   1-0.31198 0.00071 0.44018-0.17057-1.29940-1.39658
  -3  -5  -514384.35  528.96   1 0.15008-0.16889 0.19856-0.49143-1.38478-1.30748
   3  -5   513846.36  505.54   1-0.14361-0.46827-0.55777 0.13311 1.28367 1.32006
  -3   5  -514650.18  661.13   1-0.23361 0.08981 0.38676-0.30415-1.33244-1.37075
  -3  -5  -6 2147.76  133.82   1 0.15014-0.15843 0.15299-0.61718-1.39054-1.25441
   3  -5   6 2151.34  127.93   1-0.14586-0.48127-0.48360 0.28736 1.31316 1.29049
  -3   5  -6 1991.08  222.62   1-0.17524 0.15891 0.34623-0.42483-1.35239-1.33185
  -3   5  -7  626.28   79.95   1 0.14709 0.49075 0.43386-0.41794-1.33029-1.25062
  -3  -5  -7  558.38   63.95   1 0.15011-0.14807 0.12774-0.72260-1.39309-1.19812
  -3   5  -7  527.74  144.38   1-0.13437 0.21052 0.31748-0.53373-1.36407-1.28467
  -3   5  -8  -29.20   43.96   1 0.14780 0.50184 0.40041-0.53156-1.34066-1.20213
  -3  -5  -8  -39.34   59.90   1 0.15008-0.13771 0.11772-0.81279-1.39398-1.14015
  -3   5  -9   64.72   66.78   1 0.14815 0.51258 0.38179-0.63035-1.34605-1.14867
  -3  -5  -9   30.77   58.32   1 0.15009-0.12732 0.11939-0.89130-1.39383-1.08116
  -3   5 -10  116.73   54.74   1 0.14826 0.52308 0.37524-0.71708-1.34788-1.09166
  -3  -5 -10   43.74   42.63   1 0.15012-0.11690 0.13027-0.96059-1.39286-1.02135
  -3   5 -11  210.68   65.18   1 0.14820 0.53341 0.37862-0.79387-1.34694-1.03188
  -3  -5 -11  351.15   97.36   1 0.15014-0.10649 0.14862-1.02242-1.39102-0.96066
   3   6 -12  681.65   86.99   1 0.13444 0.69419-0.48233-1.15541-1.31484-0.40332
   3  -6 -12  855.16  100.90   1 0.11937-0.09131-0.72355-1.39569-1.20073-0.15244
   3   6 -12  655.28   84.71   1 0.14911 0.71094-0.47395-1.14464-1.31631-0.40484
   3  -6 -12  517.45   89.80   1 0.14962-0.05878-0.72827-1.39836-1.19447-0.14385
   3   6 -11  330.65   76.52   1 0.13015 0.67922-0.56138-1.15408-1.28354-0.43164
   3  -6 -11  376.12   69.12   1 0.11310-0.10800-0.80160-1.39353-1.15074-0.16118
   3   6 -11  581.69   88.92   1 0.14987 0.70113-0.54939-1.13999-1.28656-0.43401
   3  -6 -11  379.67   84.39   1 0.14845-0.07053-0.80704-1.39704-1.14288-0.15118
   3   6 -10  464.70   77.93   1 0.12509 0.66375-0.64275-1.15523-1.24530-0.45214
   3  -6 -10  442.21   61.36   1 0.10593-0.12558-0.88030-1.39199-1.09243-0.16160
   3   6 -10  502.73   65.79   1 0.15014 0.69082-0.62678-1.13730-1.25065-0.45702
   3  -6 -10  477.68   90.25   1 0.14649-0.08308-0.88658-1.39649-1.08262-0.14982
   3   6  -9  763.70   87.55   1 0.11906 0.64730-0.72765-1.15990-1.19828-0.46386
   3  -6  -9  651.32   89.72   1 0.09769-0.14424-0.95979-1.39127-1.02411-0.15202
   3   6  -9  505.98   72.33   1 0.14982 0.67991-0.70718-1.13761-1.20705-0.47233
   3  -6  -9  575.66   68.09   1 0.14355-0.09659-0.96702-1.39684-1.01182-0.13795
   3   6  -8  786.16   81.87   1 0.11171 0.62953-0.81761-1.16964-1.13955-0.46386
   3  -6  -8 1032.25   87.74   1 0.08813-0.16422-1.04001-1.39128-0.94348-0.13012
   3   6  -8  875.87   82.97   1 0.14873 0.66825-0.79201-1.14235-1.15331-0.47751
   3  -6  -8  983.91   88.46   1 0.13941-0.11132-1.04824-1.39798-0.92805-0.11309
   3   6  -7 1536.65  125.25   1 0.10252 0.60992-0.91455-1.18637-1.06424-0.44729
   3  -6  -7 1920.95  135.76   1 0.07692-0.18585-1.12050-1.39154-0.84741-0.09278
   3   6  -7 1961.64  142.26   1 0.14659 0.65552-0.88314-1.15339-1.08541-0.46852
   3  -6  -7 1777.93  127.08   1 0.13374-0.12764-1.12937-1.39928-0.82836-0.07245
   3   6  -6  638.12   68.68   1 0.09057 0.58755-1.02065-1.21224-0.96416-0.40594
   3  -6  -6  619.61   62.34   1 0.06363-0.20956-1.19999-1.39081-0.73180-0.03591
  -3  -6   6  564.04   67.03   1-0.02483-0.52222-1.40477-1.21387 0.07463-0.48304
   3   6  -6  422.79   59.38   1 0.14285 0.64120-0.98290-1.17306-0.99651-0.43854
   3  -6  -6  629.36   64.25   1 0.12600-0.14596-1.20953-1.39934-0.70762-0.01061
   3   6  -5 1312.34  101.62   1 0.07434 0.56090-1.13717-1.24855-0.82513-0.32564
   3  -6  -5 1251.41   92.86   1 0.04771-0.23525-1.27590-1.38639-0.59107 0.04598
  -3  -6   5 1074.83   74.47   1-0.04141-0.52826-1.38707-1.27645 0.23206-0.26680
   3   6  -5 1447.11  101.01   1 0.13646 0.62423-1.09360-1.20368-0.87463-0.37557
   3   6  -428048.02  388.66   1 0.05132 0.52747-1.26037-1.29153-0.62320-0.18244
   3  -6  -429128.28  382.76   1 0.02867-0.26483-1.34248-1.37274-0.42008 0.15816
   3   6  -333456.67  417.87   1 0.01777 0.48353-1.36976-1.31989-0.32093 0.06030
   3  -6  -332925.18  665.42   1 0.00608-0.29797-1.39063-1.34063-0.21368 0.30574
  -3   6   332506.50  630.80   1-0.06325 0.23977-1.33396-1.38420 0.44282-0.07758
   3  -6  -2 1992.54   96.96   1-0.01988-0.33448-1.40655-1.27629 0.02800 0.48861
   3   6  -2 2250.39  107.54   1-0.02707 0.42814-1.40344-1.27331 0.09579 0.41821
  -3   6   2 1975.84   91.82   1-0.08429 0.22944-1.24487-1.37522 0.65017 0.18882
  -3  -6   2 2063.42  102.08   1-0.12391-0.57989-0.91871-1.04898 1.05838 0.73683
  -3   6   2 2180.92  159.94   1-0.99255-0.68001 0.83081 0.70042-0.55149-1.01319
   3  -6  -1   44.87   25.42   1-0.04788-0.37302-1.37506-1.16455 0.29404 0.69585
   3   6  -1   24.30   21.25   1-0.07580 0.36945-1.28590-1.07552 0.56594 0.82844
  -3   6   1   45.53   21.92   1-0.10648 0.21797-1.09672-1.30718 0.87488 0.47257
  -3  -6   1   27.49   19.46   1-0.14362-0.58894-0.55734-0.76772 1.28385 1.02143
  -3   6   1   88.59   77.56   1-0.89558-0.57232 0.78897 0.57843-0.74498-1.14778
   3   6   0  949.51   75.92   1 0.15002 0.58512 0.21192 0.50091-1.38279-1.17739
   3  -6   0  834.60   57.24   1-0.07513-0.41031-1.28882-0.99826 0.55933 0.90259
   3   6   0  836.77   60.35   1-0.11337 0.32116-1.03483-0.74436 0.94647 1.14993
  -3   6   0  925.78   66.39   1-0.12639 0.20878-0.88649-1.17706 1.08521 0.74196
  -3   6   0  891.71  122.60   1-0.77950-0.44552 0.72933 0.43865-0.91651-1.26041
   3  -6   0  906.96  126.35   1-0.39479-0.72865 0.49533 0.78554-1.25632-0.91189
   3   6   115821.41  398.19   1 0.14813 0.57283-0.07371 0.29545-1.39721-1.25065
   3  -6   115369.07  343.81   1-0.09863-0.44453-1.15696-0.78629 0.79453 1.07875
   3   6   114354.74  342.15   1-0.13459 0.28924-0.75997-0.38942 1.17639 1.32070
  -3   6  -115833.52  365.93   1-0.14076 0.20509-0.63340-1.00398 1.24842 0.96411
  -3   6  -115305.89  498.87   1-0.65504-0.31035 0.65847 0.28764-1.05683-1.34183
   3   6   116943.93  653.96   1-0.42676-0.00225 0.51624 0.88569-1.23731-1.09319
   3  -6   2 1633.29   98.12   1 0.14834-0.20755 0.37059 0.82168-1.34914-1.12309
   3   6   2 1742.82  105.46   1 0.14262 0.55693-0.28838 0.16095-1.36968-1.28198
   3  -6   2 1843.27   96.76   1-0.11646-0.47308-1.00381-0.55305 0.97894 1.20411
   3   6   2 1846.65   93.46   1-0.14435 0.26874-0.53503-0.08441 1.29323 1.37847
  -3   6  -2 1327.88  156.21   1-0.53384-0.17843 0.58462 0.13364-1.16310-1.38919
  -3  -6  -3 1438.51   89.41   1 0.14818-0.25574 0.37998-0.14952-1.34656-1.37542
   3   6   3 1502.19   94.40   1 0.13598 0.53991-0.45106 0.07845-1.32574-1.29688
   3  -6   3 1591.93   79.40   1-0.12866-0.49599-0.85488-0.32401 1.11003 1.27616
  -3   6  -3 1722.16  170.31   1-0.42599-0.05993 0.51574-0.01492-1.23777-1.40560
   3   6   3 1531.94   92.74   1 0.14896 0.55208-0.46334 0.06727-1.32010-1.29237
  -3  -6  -4  225.20   49.68   1 0.14966-0.24388 0.26848-0.34119-1.37298-1.34300
   3  -6   4  160.93   35.77   1-0.13642-0.51449-0.72620-0.11539 1.19731 1.30443
  -3   6  -4  114.10  124.24   1-0.33418 0.04260 0.45510-0.15572-1.28869-1.39768
  -3  -6  -5  425.63   61.74   1 0.15008-0.23306 0.19534-0.49451-1.38523-1.29641
   3  -6   5  490.05   54.67   1-0.14118-0.52999-0.62314 0.06774 1.25352 1.30157
  -3   6  -5  561.65  107.22   1-0.26091 0.12661 0.40549-0.28549-1.32176-1.37187
  -3  -6  -6 1659.69  113.74   1 0.15014-0.22262 0.15000-0.62003-1.39086-1.24320
   3  -6   6 1455.96  100.79   1-0.14402-0.54357-0.54532 0.22565 1.28896 1.27795
  -3  -6  -6 1382.84  250.03   1-0.93442-1.30525 0.80689 0.03631-0.67478-0.52399
  -3   6  -6 1324.48  166.66   1-0.20530 0.19294 0.36718-0.40396-1.34259-1.33385
  -3  -6  -7  654.58   72.89   1 0.15010-0.21227 0.12499-0.72520-1.39333-1.18684
   3  -6   7  754.11   60.97   1-0.14570-0.55598-0.48960 0.36144 1.31096 1.24088
  -3   6  -7  890.27  133.36   1-0.16550 0.24348 0.33940-0.51189-1.35535-1.28772
  -3   6  -8 3135.33  153.95   1 0.14662 0.56485 0.45400-0.47812-1.32360-1.19661
  -3  -6  -8 3272.34  170.36   1 0.15008-0.20190 0.11519-0.81517-1.39418-1.12883
  -3   6  -8 3455.29  271.13   1-0.13937 0.28034 0.32102-0.61043-1.36275-1.23626
  -3   6  -9 1175.77   99.52   1 0.14713 0.57576 0.43191-0.58038-1.33091-1.14508
  -3  -6  -9 1028.92   97.55   1 0.15008-0.19151 0.11706-0.89349-1.39402-1.06983
  -3   6  -9 1134.07  161.46   1-0.12495 0.30549 0.31082-0.70079-1.36651-1.18114
  -3   6 -10 1260.83  135.51   1 0.14735 0.58635 0.42228-0.67019-1.33398-1.08931
  -3  -6 -10 1148.75  128.81   1 0.15011-0.18109 0.12811-0.96261-1.39305-1.01002
  -3   6 -11  162.96   58.56   1 0.14733 0.59673 0.42294-0.74969-1.33378-1.03024
  -3  -6 -11  143.76   68.89   1 0.15014-0.17068 0.14660-1.02428-1.39122-0.94935
  -3   6 -11  -83.99  161.75   1-0.12483 0.32707 0.31073-0.86119-1.36653-1.06344
   3   7 -12   -2.25   55.46   1 0.13705 0.76099-0.42801-1.10124-1.33326-0.43326
   3  -7 -12   39.29   61.34   1 0.11972-0.15514-0.71890-1.39098-1.20350-0.14373
   3   7 -12   31.98   50.55   1 0.14828 0.77431-0.42067-1.09142-1.33439-0.43451
   3  -7 -12   62.05   90.81   1 0.14966-0.12294-0.72511-1.39514-1.19640-0.13417
   3   7 -11  742.31  116.21   1 0.13328 0.74682-0.50477-1.09783-1.30651-0.46536
   3  -7 -11  547.26   96.12   1 0.11356-0.17171-0.79613-1.38799-1.15447-0.15345
   3   7 -11  846.08  107.74   1 0.14935 0.76480-0.49355-1.08421-1.30906-0.46810
   3  -7 -11  695.60  102.97   1 0.14852-0.13465-0.80332-1.39327-1.14549-0.14219
   3   7 -10  243.46   59.25   1 0.12881 0.73165-0.58395-1.09649-1.27356-0.49187
   3  -7 -10  235.62   73.46   1 0.10655-0.18914-0.87389-1.38552-1.09750-0.15520
   3   7 -10  359.13   71.69   1 0.14999 0.75485-0.56801-1.07858-1.27845-0.49640
   3  -7 -10  360.95   81.59   1 0.14662-0.14714-0.88218-1.39205-1.08618-0.14179
   3   7  -9  867.13   98.33   1 0.12351 0.71592-0.66621-1.09853-1.23307-0.51011
   3  -7  -9  898.85   82.61   1 0.09852-0.20760-0.95231-1.38373-1.03099-0.14742
   3   7  -9  675.41   80.98   1 0.15013 0.74441-0.64511-1.07559-1.24131-0.51818
   3  -7  -9  713.24   86.24   1 0.14377-0.16056-0.96182-1.39160-1.01674-0.13127
   3   7  -8  504.08   82.25   1 0.11705 0.69906-0.75350-1.10560-1.18241-0.51819
   3  -7  -8  575.36   83.98   1 0.08923-0.22730-1.03138-1.38257-0.95281-0.12798
   3   7  -8  659.25   85.18   1 0.14964 0.73334-0.72632-1.07672-1.19567-0.53145
   3  -7  -8  580.91   87.61   1 0.13977-0.17515-1.04212-1.39181-0.93487-0.10831
   3  -7  -7   81.99   49.93   1 0.07839-0.24856-1.11065-1.38163-0.86014-0.09404
   3   7  -7   69.58   34.90   1 0.14832 0.72144-0.81373-1.08404-1.13815-0.53286
   3  -7  -7   59.73   58.06   1 0.13428-0.19121-1.12257-1.39216-0.83748-0.06983
   3   7  -6  898.11   95.05   1 0.09841 0.65958-0.95327-1.14493-1.03012-0.48336
   3  -7  -6  832.06   80.44   1 0.06562-0.27175-1.18908-1.37984-0.74922-0.04186
  -3  -7   6  642.21   69.63   1-0.03156-0.59311-1.39979-1.20889 0.13831-0.40784
   3   7  -6  784.93   80.95   1 0.14573 0.70827-0.91031-1.10053-1.06285-0.51647
   3  -7  -6 1000.66  100.46   1 0.12690-0.20925-1.20149-1.39127-0.72102-0.01242
   3   7  -5  985.02   76.02   1 0.08385 0.63460-1.07231-1.18376-0.90700-0.41898
   3  -7  -5 1165.68   80.66   1 0.05040-0.29671-1.26443-1.37492-0.61501 0.03355
  -3  -7   5  982.26   82.45   1-0.04983-0.60083-1.37084-1.26020 0.31282-0.17452
   3   7  -5 1046.39   81.53   1 0.14100 0.69296-1.02000-1.13013-0.95877-0.47131
   3   7  -4 3333.46  173.57   1 0.06254 0.60287-1.20582-1.23705-0.72224-0.29295
   3  -7  -4 3384.26  148.51   1 0.03229-0.32536-1.33171-1.36196-0.45280 0.13695
  -3  -7   4 2963.24  136.01   1-0.07552-0.61707-1.28713-1.25717 0.56316 0.13517
   3   7  -4 3260.41  180.56   1 0.13229 0.67361-1.14654-1.17658-0.80468-0.37608
   3   7  -3 7606.55  203.62   1 0.02977 0.55969-1.33930-1.28945-0.43005-0.06032
   3  -7  -3 7113.47  191.91   1 0.01086-0.35734-1.38312-1.33311-0.25768 0.27326
  -3  -7   3 7162.33  195.28   1-0.10620-0.63704-1.09906-1.14921 0.87198 0.50303
   3   7  -2 7041.88  215.95   1-0.01696 0.50240-1.40687-1.27675 0.00060 0.31151
   3  -7  -2 6255.11  192.35   1-0.01380-0.39256-1.40660-1.27634-0.02894 0.44318
  -3   7   2 6277.04  187.74   1-0.08682 0.29106-1.23122-1.36158 0.67537 0.20236
  -3  -7   2 6448.56  227.63   1-0.13390-0.65410-0.77211-0.90241 1.16852 0.85869
  -3   7   2 6519.77  278.92   1-0.97286-0.59622 0.82318 0.69270-0.59621-1.06968
   3   7  -113084.73  346.52   1 0.14805 0.65772 0.38697 0.59564-1.34458-1.09186
   3  -7  -112644.68  301.20   1-0.04068-0.42998-1.38823-1.17772 0.22513 0.63846
   3   7  -113199.32  322.71   1-0.07008 0.43931-1.30954-1.09916 0.50966 0.76051
  -3   7   112273.12  292.86   1-0.10813 0.28047-1.08278-1.29324 0.89187 0.47792
  -3   7   112656.60  453.87   1-0.87770-0.49035 0.78033 0.56970-0.77477-1.18935
   3   7   0  512.70   58.50   1 0.14962 0.64889 0.03900 0.32785-1.39845-1.20457
   3  -7   0  514.02   47.12   1-0.06741-0.46673-1.31957-1.02901 0.48344 0.83836
   3   7   0  491.58   50.90   1-0.11118 0.38750-1.05560-0.76512 0.92353 1.11533
  -3   7   0  465.59   45.79   1-0.12723 0.27209-0.87509-1.16566 1.09433 0.73942
  -3   7   0  395.70   95.15   1-0.76796-0.36989 0.72302 0.43226-0.93114-1.28681
   3   7   1 2705.29  131.04   1 0.14479 0.63368-0.21911 0.14990-1.38224-1.24721
   3  -7   1 2454.38  107.67   1-0.09123-0.50127-1.20554-0.83487 0.71964 1.01550
   3   7   1 2317.76   99.41   1-0.13387 0.35409-0.77257-0.40199 1.16823 1.30098
  -3   7  -1 2343.20  100.25   1-0.14106 0.26892-0.62586-0.99644 1.25217 0.95621
  -3   7  -1 2634.82  205.85   1-0.65288-0.24409 0.65719 0.28627-1.05895-1.35573
   3   7   1 2549.52  215.72   1-0.52298-0.03448 0.57781 0.94757-1.17139-1.03945
   3  -7   2  676.17   66.52   1 0.14843-0.27166 0.36557 0.81681-1.35051-1.11291
   3   7   2  670.18   65.79   1 0.13805 0.61655-0.40570 0.04348-1.34011-1.26392
   3  -7   2  672.82   53.41   1-0.11006-0.53081-1.06577-0.61499 0.91191 1.14873
   3   7   2  711.46   59.95   1-0.14413 0.33310-0.54208-0.09146 1.29032 1.36389
  -3   7  -2  800.51  123.13   1-0.54177-0.12227 0.58957 0.13851-1.15690-1.39479
   3   7   2  660.20   62.16   1 0.14827 0.62616-0.41992 0.03056-1.33463-1.25958
  -3  -7  -3 1507.41   95.00   1 0.14809-0.32002 0.38504-0.14432-1.34512-1.36247
   3   7   3 1399.36   94.78   1 0.13120 0.59861-0.54289-0.01256-1.29136-1.27321
   3  -7   3 1538.88   91.54   1-0.12350-0.55497-0.92384-0.39296 1.05394 1.23171
  -3   7  -3 1657.08  177.23   1-0.44273-0.01258 0.52661-0.00413-1.22728-1.40690
   3   7   3 1424.93   99.20   1 0.14997 0.61728-0.56449-0.03391-1.28000-1.26387
  -3  -7  -410852.34  410.38   1 0.14962-0.30809 0.27224-0.33729-1.37224-1.33073
   3  -7   411649.44  436.28   1-0.13244-0.57463-0.79675-0.18576 1.15205 1.27076
  -3   7  -410198.26  495.26   1-0.35763 0.08325 0.47075-0.14015-1.27672-1.39749
  -3   7  -561146.08 1009.06   1-0.28877 0.16284 0.42448-0.26658-1.30996-1.37185
  -3  -7  -6  652.52   66.96   1 0.15014-0.28680 0.15264-0.61724-1.39058-1.23139
   3  -7   6  702.32   67.81   1-0.14165-0.60534-0.61119 0.15978 1.25934 1.25998
  -3   7  -6  646.75  189.98   1-0.23565 0.22669 0.38816-0.38305-1.33167-1.33471
  -3  -7  -7  399.96   56.13   1 0.15011-0.27644 0.12735-0.72270-1.39312-1.17508
   3  -7   7  322.40   52.54   1-0.14381-0.61824-0.55166 0.29940 1.28629 1.22788
  -3   7  -7  528.46  144.09   1-0.19687 0.27620 0.36132-0.49005-1.34545-1.28962
  -3  -7  -8   59.30   61.61   1 0.15008-0.26608 0.11734-0.81288-1.39400-1.11713
   3  -7   8    5.85   42.67   1-0.14510-0.63027-0.51059 0.42054 1.30299 1.18552
  -3   7  -8  -40.34  114.11   1-0.17076 0.31305 0.34309-0.58844-1.35377-1.23907
  -3  -7  -9 2952.16  189.50   1 0.15009-0.25569 0.11904-0.89135-1.39387-1.05814
   3  -7   9 2996.93  170.93   1-0.14582-0.64173-0.48497 0.52625 1.31266 1.13612
  -3   7  -9 2386.70  236.89   1-0.15566 0.33887 0.33250-0.67919-1.35821-1.18465
  -3  -7 -10  354.68   68.68   1 0.15012-0.24528 0.12997-0.96060-1.39288-0.99831
  -3   7 -10  156.03  145.36   1-0.15015 0.35512 0.32862-0.76322-1.35978-1.12735
   3   8 -11   38.33   66.91   1 0.13652 0.81425-0.43957-1.03278-1.32955-0.49992
   3   8 -11  -14.09   58.92   1 0.14844 0.82808-0.42997-1.02068-1.33141-0.50204
   3  -8 -11  -20.01   58.25   1 0.14865-0.19871-0.79636-1.38627-1.15032-0.13542
   3   8 -10 2278.66  184.89   1 0.13274 0.80009-0.51485-1.02787-1.30263-0.53185
   3  -8 -10 2519.33  169.86   1 0.10747-0.25241-0.86428-1.37585-1.10500-0.15123
   3   8 -10 2701.83  205.22   1 0.14943 0.81848-0.50050-1.01112-1.30641-0.53596
   3  -8 -10 2474.92  167.03   1 0.14684-0.21110-0.87453-1.38434-1.09232-0.13634
   3   8  -9   78.60   45.42   1 0.12823 0.78483-0.59356-1.02594-1.26917-0.55769
   3  -8  -9   47.32   57.20   1 0.09967-0.27062-0.94164-1.37300-1.04064-0.14560
   3   8  -9  187.16   54.52   1 0.15001 0.80848-0.57297-1.00351-1.27622-0.56469
   3  -8  -9   98.86   60.92   1 0.14413-0.22440-0.95336-1.38309-1.02463-0.12756
   3   8  -8  782.98   80.38   1 0.12281 0.76899-0.67627-1.02844-1.22765-0.57490
   3  -8  -8  879.31   85.14   1 0.09070-0.29001-1.01955-1.37070-0.96531-0.12900
   3   8  -8  689.38   70.15   1 0.15012 0.79801-0.64876-0.99920-1.23941-0.58679
   3  -8  -8  640.56   79.44   1 0.14031-0.23880-1.03278-1.38241-0.94510-0.10695
   3   8  -7 1169.66  109.03   1 0.11605 0.75181-0.76607-1.03801-1.17440-0.58039
   3  -8  -7 1300.07  106.80   1 0.08028-0.31085-1.09772-1.36863-0.87642-0.09885
   3   8  -7 1176.37  110.26   1 0.14961 0.78691-0.72994-1.00030-1.19345-0.59976
   3  -8  -7  862.86   88.69   1 0.13508-0.25460-1.11232-1.38188-0.85089-0.07165
   3   8  -6 6634.41  335.53   1 0.10722 0.73257-0.86684-1.05857-1.10301-0.56773
   3  -8  -6 6504.86  315.57   1 0.06807-0.33348-1.17519-1.36589-0.77060-0.05176
   3   8  -6 6359.03  345.04   1 0.14819 0.77492-0.81978-1.01005-1.13382-0.59903
   3  -8  -6 7185.20  360.37   1 0.12808-0.27226-1.19051-1.38024-0.73881-0.01862
   3   8  -5 3431.69  201.15   1 0.09492 0.70985-0.98429-1.09579-1.00085-0.52431
   3  -8  -5 3429.47  174.70   1 0.05362-0.35835-1.24998-1.36047-0.64358 0.01651
  -3  -8   5 3008.77  154.94   1-0.06071-0.67712-1.34203-1.23197 0.41809-0.05729
   3   8  -5 3593.02  200.44   1 0.14527 0.76142-0.92347-1.03366-1.05149-0.57562
   3   8  -411358.68  452.90   1 0.07629 0.68080-1.12463-1.15592-0.84198-0.42417
   3  -8  -410614.24  408.30   1 0.03643-0.38538-1.31835-1.34858-0.49007 0.11120
  -3  -8   410131.77  397.29   1-0.08831-0.69401-1.22277-1.19282 0.69034 0.27399
   3   8  -412273.02  504.22   1 0.13938 0.74494-1.04879-1.07888-0.92744-0.51049
   3   8  -3  381.76   53.11   1 0.04557 0.63963-1.28463-1.23478-0.57200-0.21379
   3  -8  -3  395.75   49.89   1 0.01617-0.41618-1.37311-1.32309-0.30632 0.23614
  -3  -8   3  360.71   47.79   1-0.11967-0.71465-0.96919-1.01934 1.01286 0.65557
   3   8  -3  316.18   50.22   1 0.12679 0.72171-1.20247-1.15245-0.71940-0.36128
   3  -8  -2  351.83   46.20   1-0.00720-0.45010-1.40402-1.27375-0.09057 0.39307
   3   8  -2  447.51   50.35   1-0.00266 0.58085-1.40068-1.27058-0.13275 0.16663
  -3   8   2  355.14   42.39   1-0.08987 0.35216-1.21371-1.34408 0.70594 0.22128
  -3  -8   2  354.78   48.65   1-0.14325-0.72759-0.56816-0.69845 1.27915 0.98098
  -3   8   2  352.92  116.53   1-0.95742-0.51669 0.81684 0.68628-0.62902-1.11426
   3   8  -1   48.37   30.27   1 0.15014 0.72399 0.16076 0.36929-1.38967-1.14848
   3  -8  -1   57.07   31.04   1-0.03293-0.48638-1.39842-1.18789 0.15126 0.57609
  -3   8   1    3.17   21.87   1-0.11029 0.34245-1.06367-1.27414 0.91432 0.48871
  -3   8   1    0.44  113.03   1-0.86531-0.41386 0.77420 0.56349-0.79461-1.22096
   3   8   0  287.47   45.98   1 0.14636 0.70982-0.15939 0.12930-1.39022-1.20789
   3  -8   0  276.15   34.55   1-0.05903-0.52249-1.34710-1.05651 0.40176 0.76832
   3   8   0  314.43   38.22   1-0.10757 0.45525-1.08755-0.79709 0.88612 1.06628
  -3   8   0  223.53   35.18   1-0.12850 0.33495-0.85707-1.14765 1.10836 0.74180
  -3   8   0  301.74  103.24   1-0.76197-0.29980 0.71972 0.42887-0.93859-1.30604
   3   8   1  506.31   55.18   1 0.13927 0.69234-0.37715-0.00828-1.34829-1.22479
   3  -8   1  525.69   49.32   1-0.08304-0.55722-1.25142-0.88074 0.63765 0.94517
   3   8   1  505.40   50.56   1-0.13250 0.41960-0.79569-0.42512 1.15277 1.27388
  -3   8  -1  420.02   47.70   1-0.14168 0.33245-0.61062-0.98120 1.25961 0.95198
  -3   8  -1  426.15   97.38   1-0.65531-0.18243 0.65862 0.28762-1.05657-1.36512
   3   8   1  547.63  105.86   1-0.57622-0.02363 0.61090 0.98058-1.12884-1.00869
   3   8   1  514.43   59.81   1 0.14780 0.70046-0.39478-0.02443-1.34232-1.21995
   3  -8   2 1796.89  106.65   1 0.14864-0.33563 0.35252 0.80390-1.35395-1.10483
   3   8   2 2122.07  133.85   1 0.13211 0.67411-0.52660-0.07656-1.29799-1.23258
   3  -8   2 2277.65  107.55   1-0.10277-0.58767-1.12643-0.67564 0.83675 1.08521
   3   8   2 2257.57  109.56   1-0.14358 0.39779-0.55860-0.10798 1.28331 1.34524
  -3   8  -2 2300.53  209.83   1-0.55288-0.06928 0.59648 0.14534-1.14807-1.39772
   3   8   2 2202.16  122.66   1 0.14991 0.69199-0.55541-0.10497-1.28398-1.22052
  -3  -8  -3  307.26   45.77   1 0.14783-0.38446 0.39836-0.13085-1.34126-1.34707
   3   8   3  322.16   54.69   1 0.12518 0.65676-0.64143-0.11117-1.24597-1.23930
   3  -8   3  369.28   46.75   1-0.11746-0.61308-0.99329-0.46241 0.98950 1.17893
  -3   8  -3  504.63  155.59   1-0.46038 0.03392 0.53800 0.00671-1.21580-1.40654
   3   8   3  293.74   44.22   1 0.15004 0.68154-0.67133-0.14081-1.22732-1.22279
  -3  -8  -4 2852.43  130.75   1 0.14952-0.37238 0.28320-0.32618-1.37004-1.31700
   3  -8   4 3148.74  115.58   1-0.12763-0.63396-0.86943-0.25844 1.09879 1.22916
  -3   8  -4 2667.45  197.80   1-0.38202 0.12294 0.48692-0.12406-1.26354-1.39609
  -3  -8  -5 2128.18  133.75   1 0.15004-0.36147 0.20782-0.48173-1.38341-1.27154
   3  -8   5 2319.32  133.14   1-0.13434-0.65143-0.76443-0.07353 1.17351 1.24489
  -3   8  -5 2458.80  236.06   1-0.31705 0.19865 0.44360-0.24754-1.29701-1.37070
  -3  -8  -6 1107.14   94.69   1 0.15014-0.35099 0.16096-0.60876-1.38963-1.21891
   3  -8   6 1409.92   89.25   1-0.13866-0.66649-0.68075 0.09022 1.22347 1.23580
  -3   8  -6 1425.65  159.77   1-0.26619 0.26024 0.40911-0.36218-1.31958-1.33440
  -3  -8  -7 2883.66  144.86   1 0.15013-0.34062 0.13485-0.71505-1.39242-1.16286
   3  -8   7 3011.71  143.69   1-0.14139-0.67996-0.61770 0.23335 1.25618 1.20943
  -3   8  -7 2793.15  253.64   1-0.22842 0.30875 0.38317-0.46827-1.33438-1.29033
  -3  -8  -8 5723.69  251.15   1 0.15010-0.33025 0.12419-0.80588-1.39341-1.10501
   3  -8   8 5746.94  242.53   1-0.14308-0.69239-0.57290 0.35823 1.27705 1.17124
  -3   8  -8 5100.39  323.79   1-0.20239 0.34551 0.36515-0.56645-1.34360-1.24068
  -3  -8  -9  152.26   54.25   1 0.15011-0.31986 0.12537-0.88488-1.39330-1.04605
   3  -8   9  213.97   59.43   1-0.14408-0.70412-0.54366 0.46755 1.28965 1.12478
  -3   8  -9  185.76  141.97   1-0.18674 0.37188 0.35426-0.65750-1.34877-1.18699
  -3  -8 -10 6500.56  239.94   1 0.15013-0.30945 0.13588-0.95454-1.39232-0.98622
   3  -8  10 7052.59  189.24   1-0.14459-0.71537-0.52753 0.56377 1.29629 1.07236
  -3   8 -10 6671.63  408.44   1-0.18027 0.38909 0.34974-0.74218-1.35082-1.13019
   3  -9 -11  696.21   86.67   1 0.11527-0.29837-0.77565-1.36738-1.16817-0.14420
   3   9 -11  748.79  102.03   1 0.14703 0.89085-0.35778-0.94854-1.35274-0.53498
   3  -9 -11  806.96  163.95   1 0.14883-0.26272-0.78617-1.37601-1.15730-0.13080
   3   9 -10 2483.04  178.45   1 0.13674 0.86827-0.43479-0.94797-1.33108-0.57184
   3  -9 -10 2797.87  178.13   1 0.10866-0.31540-0.85147-1.36298-1.11478-0.14954
   3   9 -10 2686.79  163.34   1 0.14833 0.88157-0.42317-0.93384-1.33360-0.57474
   3  -9 -10 2942.93  187.10   1 0.14714-0.27499-0.86361-1.37337-1.10095-0.13336
   3   9  -9 1101.11  133.63   1 0.13317 0.85431-0.50682-0.93982-1.30574-0.60533
   3  -9  -9  942.14   93.50   1 0.10115-0.33333-0.92776-1.35905-1.05289-0.14638
   3   9  -9  992.58  104.41   1 0.14930 0.87196-0.48934-0.91992-1.31064-0.61071
   3  -9  -9  983.62   97.65   1 0.14459-0.28812-0.94163-1.37131-1.03535-0.12669
   3   9  -8  463.81   74.36   1 0.12886 0.83922-0.58320-0.93543-1.27390-0.63262
   3  -9  -8  447.91   61.30   1 0.09253-0.35236-1.00454-1.35562-0.98075-0.13297
   3   9  -8  469.01   61.77   1 0.14993 0.86200-0.55735-0.90785-1.28313-0.64211
   3  -9  -8  473.15   67.02   1 0.14099-0.30230-1.02021-1.36978-0.95857-0.10882
   3   9  -7 5479.42  241.37   1 0.12363 0.82358-0.66436-0.93637-1.23406-0.65151
   3  -9  -7 5596.20  231.50   1 0.08257-0.37275-1.08161-1.35247-0.89601-0.10697
   3   9  -7 5121.07  218.38   1 0.15014 0.85164-0.62886-0.89927-1.24961-0.66751
   3  -9  -7 5127.81  202.11   1 0.13608-0.31779-1.09894-1.36844-0.86797-0.07714
   3  -9  -6   47.09   40.73   1 0.07094-0.39479-1.15822-1.34886-0.79562-0.06531
  -3  -9   6    8.76   24.86   1-0.05034-0.74019-1.36968-1.17876 0.31776-0.20536
   3  -9  -6    3.47   41.81   1 0.12950-0.33502-1.17648-1.36618-0.76070-0.02892
   3   9  -5   57.69   34.39   1 0.10758 0.78669-0.86312-0.97469-1.10590-0.64082
   3  -9  -5  134.38   51.42   1 0.05726-0.41889-1.23275-1.34316-0.67573-0.00415
  -3  -9   5   83.58   34.70   1-0.07369-0.75424-1.29498-1.18492 0.54509 0.08135
   3   9  -5   99.29   39.69   1 0.14866 0.82899-0.79605-0.90628-1.15055-0.68627
   3   9  -411740.91  488.30   1 0.09302 0.76171-1.00048-1.03182-0.98486-0.57852
   3  -9  -412184.02  464.40   1 0.04104-0.44492-1.30207-1.33229-0.53149 0.08130
  -3  -9   4 9947.19  392.36   1-0.10374-0.77358-1.11889-1.08893 0.84668 0.44199
   3   9  -412111.10  492.88   1 0.14583 0.81559-0.90716-0.93730-1.06552-0.66016
   3   9  -3 1473.04  124.92   1 0.06701 0.72528-1.18127-1.13240-0.76135-0.41375
   3  -9  -3 1352.84   92.15   1 0.02197-0.47454-1.36015-1.31013-0.35921 0.19477
  -3  -9   3 1328.48   87.67   1-0.13426-0.79348-0.76583-0.81604 1.17262 0.82705
  -3   9   3 1215.58  116.82   1-1.01986-0.52575 0.84036 0.78986-0.48294-1.03886
   3   9  -3 1466.20  132.49   1 0.13872 0.79789-1.05966-1.00972-0.91510-0.56866
   3   9  -2  131.21   34.67   1 0.14941 0.79784 0.29378 0.42199-1.36782-1.07931
   3   9  -2  127.78   32.60   1 0.01811 0.66578-1.36903-1.23895-0.32401-0.03613
   3  -9  -2  126.92   28.87   1-0.00010-0.50715-1.39822-1.26795-0.15654 0.33862
  -3   9   2  119.66   68.33   1-0.94599-0.44117 0.81196 0.68132-0.65220-1.14923
   3   9  -1 6812.31  263.92   1 0.14720 0.78524-0.12203 0.08634-1.39391-1.16426
   3  -9  -1 7045.64  234.63   1-0.02462-0.54222-1.40488-1.19433 0.07267 0.50902
   3   9  -1 7495.70  243.76   1-0.04840 0.58872-1.37395-1.16362 0.29911 0.52817
  -3   9   1 6773.42  222.73   1-0.11291 0.40398-1.03931-1.24979 0.94160 0.50434
  -3   9   1 7413.06  338.77   1-0.85758-0.34204 0.77033 0.55954-0.80665-1.24477
   3   9   0  621.84   67.34   1 0.13904 0.76669-0.38266-0.09411-1.34677-1.17595
   3  -9   0  698.24   61.12   1-0.05007-0.57822-1.37029-1.07949 0.31520 0.69274
   3   9   0  662.52   57.65   1-0.10208 0.52489-1.13174-0.84129 0.82963 0.99813
  -3   9   0  690.31   57.71   1-0.13017 0.39743-0.83249-1.12307 1.12674 0.74854
  -3   9   0  555.88  122.64   1-0.76045-0.23420 0.71888 0.42795-0.94046-1.31967
   3   9   0  605.48  132.85   1-0.21887 0.40864 0.37658 0.66564-1.33784-1.17025
   3   9   0  665.79   65.93   1 0.14811 0.77554-0.41121-0.12100-1.33736-1.16767
   3   9   1 1564.29  106.27   1 0.13129 0.74789-0.54141-0.17166-1.29197-1.17929
   3  -9   1 1803.82   96.36   1-0.07404-0.61237-1.29349-0.92281 0.54857 0.86773
   3   9   1 1698.93   94.58   1-0.13031 0.48594-0.83043-0.45987 1.12826 1.23771
  -3   9  -1 1437.26   90.66   1-0.14254 0.39572-0.58780-0.95838 1.27032 0.95102
   3   9   1 1790.27  176.39   1-0.61808-0.00140 0.63639 1.00599-1.09203-0.98363
   3   9   1 1709.53  121.91   1 0.15007 0.76691-0.58539-0.21509-1.27057-1.15980
   3   9   2  129.69   36.08   1 0.12424 0.73043-0.65542-0.20544-1.23877-1.18482
   3  -9   2  160.83   32.98   1-0.09456-0.64360-1.18460-0.73381 0.75321 1.01334
   3   9   2  128.25   35.07   1-0.14264 0.46287-0.58506-0.13445 1.27157 1.32183
  -3   9  -2  225.46  128.22   1-0.56646-0.01877 0.60489 0.15367-1.13699-1.39842
   3   9   2  145.35   40.13   1 0.14989 0.75615-0.69842-0.24804-1.21214-1.16029
  -3  -9  -3 8257.31  213.81   1 0.14739-0.44909 0.42020-0.10886-1.33464-1.32892
   3  -9   3 7932.92  195.50   1-0.11047-0.67023-1.06208-0.53118 0.91615 1.11722
  -3   9  -3 9087.03  377.32   1-0.48051 0.07789 0.55090 0.01953-1.20214-1.40468
   3   9   3 7630.52  222.86   1 0.14890 0.74458-0.78237-0.25190-1.15986-1.16691
  -3  -9  -4  294.85   47.94   1 0.14932-0.43676 0.30152-0.30771-1.36614-1.30157
   3  -9   4  306.28   42.81   1-0.12191-0.69239-0.94317-0.33217 1.03688 1.17890
  -3   9  -4  333.31  148.19   1-0.40715 0.16191 0.50344-0.10761-1.24913-1.39347
  -3  -9  -5 8571.29  312.15   1 0.14997-0.42573 0.22370-0.46571-1.38094-1.25753
   3  -9   5 8291.61  300.29   1-0.12975-0.71095-0.83876-0.14766 1.12214 1.20511
  -3   9  -5 8519.08  460.63   1-0.34565 0.23414 0.46277-0.22844-1.28294-1.36840
  -3  -9  -6 4707.71  173.75   1 0.15013-0.41518 0.17504-0.59455-1.38794-1.20569
   3  -9   6 5248.63  168.68   1-0.13496-0.72693-0.75347 0.01751 1.18052 1.20449
  -3   9  -6 4983.34  300.10   1-0.29687 0.29365 0.42997-0.34139-1.30634-1.33296
  -3  -9  -7 8935.67  217.60   1 0.15014-0.40479 0.14754-0.70222-1.39112-1.15004
   3  -9   7 8414.47  354.66   1-0.13835-0.74106-0.68737 0.16369 1.21981 1.18473
  -3   9  -7 8704.33  388.98   1-0.26007 0.34118 0.40493-0.44660-1.32210-1.28985
  -3  -9  -8  242.66   62.06   1 0.15013-0.39441 0.13578-0.79415-1.39233-1.09238
   3  -9   8  163.80   49.10   1-0.14052-0.75397-0.63905 0.29209 1.24556 1.15142
  -3   9  -8  190.31  211.92   1-0.23420 0.37779 0.38716-0.54452-1.33221-1.24109
  -3  -9  -9  355.02   72.67   1 0.15013-0.38402 0.13608-0.87402-1.39230-1.03351
   3  -9   9  412.09   67.63   1-0.14184-0.76603-0.60626 0.40495 1.26170 1.10848
  -3   9  -9  395.18  187.90   1-0.21813 0.40459 0.37606-0.63577-1.33811-1.18813
  -3  -9 -10 1289.90  103.32   1 0.15014-0.37362 0.14587-0.94440-1.39130-0.97368
   3  -9  10  932.99  105.81   1-0.14258-0.77751-0.58677 0.50453 1.27079 1.05852
  -3   9 -10  866.27  217.00   1-0.21081 0.42265 0.37099-0.72100-1.34070-1.13185
   3 -10 -11 1911.66  126.20   1 0.11649-0.36134-0.76063-1.35230-1.17788-0.14244
   3 -10 -11 1730.75  113.48   1 0.14905-0.32669-0.77269-1.36249-1.16630-0.12821
   3 -10 -10 1203.43  147.30   1 0.11013-0.37811-0.83543-1.34687-1.12671-0.14999
   3 -10 -10 1061.65  140.24   1 0.14751-0.33881-0.84938-1.35909-1.11190-0.13272
   3 -10  -9   50.79   84.08   1 0.10292-0.39574-0.91062-1.34185-1.06757-0.14959
   3  10  -9   76.91   54.81   1 0.14776 0.93460-0.39244-0.82307-1.34301-0.65468
   3 -10  -9   42.11   54.96   1 0.14516-0.35174-0.92659-1.35622-1.04876-0.12850
   3  10  -8 1348.15  127.63   1 0.13509 0.91003-0.46921-0.82218-1.31953-0.68949
   3 -10  -8 1077.96   96.80   1 0.09469-0.41439-0.98628-1.33728-0.99892-0.13967
   3  10  -8 1314.66  127.15   1 0.14876 0.92502-0.44960-0.80014-1.32486-0.69545
   3 -10  -8 1110.27  113.46   1 0.14182-0.36566-1.00432-1.35385-0.97509-0.11374
   3  10  -7  240.29   56.68   1 0.13151 0.89564-0.53745-0.80952-1.29360-0.72253
   3 -10  -7  291.84   62.54   1 0.08521-0.43428-1.06226-1.33304-0.91864-0.11813
   3  10  -7  271.59   61.66   1 0.14950 0.91518-0.50668-0.77713-1.30402-0.73351
   3 -10  -7  113.21   45.47   1 0.13725-0.38081-1.08227-1.35170-0.88849-0.08606
   3  10  -6 1455.40  118.53   1 0.12726 0.88097-0.60920-0.80105-1.26183-0.74950
   3 -10  -6 1410.78  110.15   1 0.07421-0.45570-1.13802-1.32858-0.82399-0.08221
   3  10  -6 1325.81  108.29   1 0.14997 0.90507-0.56463-0.75500-1.27994-0.76835
   3 -10  -6 1379.30  101.08   1 0.13115-0.39757-1.15927-1.34894-0.78641-0.04305
   3  10  -5 2754.72  175.81   1 0.12172 0.86502-0.69158-0.80321-1.21920-0.76560
   3 -10  -5 2330.77  134.56   1 0.06132-0.47901-1.21226-1.32261-0.71148-0.02844
  -3 -10   5 2152.43  142.28   1-0.08978-0.83448-1.21424-1.10417 0.70504 0.25295
   3  10  -5 2700.72  184.57   1 0.15014 0.89467-0.62541-0.73569-1.25135-0.79867
   3  10  -4 2092.83  130.99   1 0.11334 0.84622-0.79873-0.83014-1.15270-0.75783
   3 -10  -4 2000.63  110.72   1 0.04610-0.50401-1.28252-1.31272-0.57668 0.04762
  -3 -10   4 1565.84  114.55   1-0.12215-0.85614-0.94034-0.91037 1.03942 0.64637
   3  10  -4 2311.37  145.88   1 0.14992 0.88386-0.69395-0.72415-1.21469-0.82094
   3  10  -3 1992.46  134.70   1 0.14698 0.86998 0.43886 0.48675-1.32867-0.99285
   3  10  -3 2449.50  141.46   1 0.09658 0.81904-0.96977-0.92096-1.01478-0.67864
   3 -10  -3 2474.00  116.60   1 0.02822-0.53243-1.34377-1.29372-0.41599 0.14950
  -3  10   3 2367.38  170.33   1-1.01042-0.45223 0.83722 0.78664-0.50758-1.07527
   3  10  -3 2515.72  146.02   1 0.14882 0.87219-0.78704-0.73714-1.15671-0.82186
   3  10  -214627.04  583.59   1 0.14650 0.85912-0.15330-0.02524-1.39090-1.11391
   3  10  -216258.72  614.14   1 0.05163 0.76346-1.25899-1.12891-0.62595-0.34959
   3 -10  -215210.36  552.37   1 0.00748-0.56372-1.38858-1.25829-0.22654 0.28013
  -3  10   216945.92  713.36   1-0.93818-0.36927 0.80856 0.67783-0.66752-1.17631
   3  10  -216820.98  710.83   1 0.14261 0.85534-0.98805-0.85799-0.99145-0.71538
   3  10  -1 4463.54  231.01   1 0.13468 0.83691-0.47747-0.26923-1.31659-1.09847
   3 -10  -1 4257.57  193.48   1-0.01579-0.59754-1.40683-1.19629-0.01039 0.43747
   3  10  -1 4948.06  230.80   1-0.02817 0.67310-1.40267-1.19235 0.10618 0.32372
  -3  10   1 4665.65  278.25   1-0.85381-0.27418 0.76843 0.55756-0.81244-1.26233
   3  10  -1 4626.90  237.83   1 0.15002 0.85223-0.57461-0.36454-1.27549-1.05847
   3  10   0  281.82   46.55   1 0.12642 0.81762-0.62238-0.33291-1.25548-1.09554
   3 -10   0  359.98   54.78   1-0.04040-0.63269-1.38868-1.09789 0.22240 0.61146
   3  10   0  297.39   40.76   1-0.09383 0.59728-1.18932-0.89888 0.74582 0.90267
  -3  10   0  220.09   37.94   1-0.13216 0.45958-0.80126-1.09185 1.14893 0.75908
  -3  10   0  342.37  113.27   1-0.76257-0.17223 0.72005 0.42904-0.93784-1.32884
   3  10   0  284.80   98.28   1-0.31678 0.37482 0.44341 0.73240-1.29715-1.14134
   3  10   0  342.42   48.43   1 0.14976 0.84138-0.71385-0.42370-1.20314-1.04504
   3  10   1 1922.16  130.79   1 0.11990 0.80068-0.71649-0.34680-1.20492-1.10371
   3 -10   1 2222.51  127.51   1-0.06423-0.66670-1.33070-0.96000 0.45241 0.78323
   3  10   1 2202.58  124.29   1-0.12702 0.55337-0.87787-0.50731 1.09213 1.18993
  -3  10  -1 1851.27  112.24   1-0.14362 0.45879-0.55734-0.92793 1.28385 0.95289
   3  10   1 2280.42  195.55   1-0.65485 0.02592 0.65835 1.02787-1.05701-0.96040
  -3  10  -1 1815.29  187.94   1-0.67023-0.06916 0.66741 0.29625-1.04158-1.37369
   3  10   1 2334.27  144.15   1 0.14879 0.82982-0.78894-0.41869-1.15541-1.05623
   3  10   2 4537.91  183.58   1 0.11432 0.78468-0.78717-0.33726-1.16053-1.11807
   3 -10   2 5083.90  148.86   1-0.08539-0.69857-1.23905-0.78825 0.66108 0.93284
   3  10   2 4617.08  144.32   1-0.14122 0.52844-0.62206-0.17145 1.25406 1.29263
  -3  10  -2 5363.04  301.50   1-0.58199 0.02978 0.61444 0.16314-1.12397-1.39716
   3  10   2 4868.63  178.85   1 0.14759 0.81805-0.84616-0.39583-1.11435-1.07409
  -3 -10  -3  286.94   56.46   1 0.14669-0.51397 0.45092-0.07800-1.32465-1.30741
   3  10   3  247.65   47.60   1 0.10914 0.76909-0.84629-0.31616-1.11868-1.13494
   3 -10   3  286.74   39.37   1-0.10244-0.72634-1.12897-0.59806 0.83336 1.04609
  -3  10  -3  299.85  147.73   1-0.50177 0.12071 0.56442 0.03297-1.18710-1.40138
   3  10   3  293.09   54.45   1 0.14621 0.80608-0.89569-0.36528-1.07512-1.09378
  -3 -10  -4   39.22   33.64   1 0.14900-0.50127 0.32742-0.28167-1.36020-1.28410
   3 -10   4   23.22   24.74   1-0.11519-0.74981-1.01689-0.40588 0.96552 1.11919
  -3  10  -4  -51.88  119.42   1-0.43283 0.20032 0.52019-0.09094-1.23354-1.38966
  -3 -10  -5  809.88   71.55   1 0.14983-0.49005 0.24617-0.44310-1.37714-1.24220
   3 -10   5  703.32   72.52   1-0.12423-0.76957-0.91471-0.22360 1.06180 1.15643
  -3  10  -5  691.12  150.21   1-0.37447 0.26942 0.48192-0.20936-1.26770-1.36496
  -3 -10  -6  323.93   72.39   1 0.15009-0.47941 0.19496-0.57448-1.38529-1.19150
   3 -10   6  340.06   45.35   1-0.13043-0.78648-0.82854-0.05732 1.12962 1.16521
  -3  10  -6   84.33  169.12   1-0.32763 0.32699 0.45071-0.32074-1.29192-1.33033
  -3 -10  -7   59.71   65.46   1 0.15014-0.46897 0.16549-0.68412-1.38910-1.13648
   3 -10   7   11.42   53.04   1-0.13458-0.80143-0.76020 0.09086 1.17623 1.15283
  -3  10  -7  -53.02  160.44   1-0.29179 0.37355 0.42653-0.42507-1.30861-1.28814
  -3 -10  -8 1778.71  111.26   1 0.15014-0.45858 0.15218-0.77760-1.39063-1.07915
   3 -10   8 2057.00  112.86   1-0.13731-0.81490-0.70872 0.22242 1.20764 1.12516
  -3  10  -8 1460.31  190.67   1-0.26614 0.40994 0.40907-0.52269-1.31962-1.24028
  -3 -10  -9    8.86   74.18   1 0.15014-0.44819 0.15123-0.85873-1.39074-1.02041
   3 -10   9  -19.29   45.69   1-0.13904-0.82737-0.67256 0.33866 1.22795 1.08642
  -3  10  -9   61.98  165.74   1-0.24974 0.43707 0.39784-0.61407-1.32623-1.18804
   3 -11 -10   -7.98   75.99   1 0.11185-0.44058-0.81610-1.32747-1.14063-0.15243
   3 -11 -10    4.40   74.64   1 0.14793-0.40257-0.83177-1.34143-1.12509-0.13431
   3 -11  -9 3862.27  206.15   1 0.10497-0.45787-0.89015-1.32131-1.08450-0.15505
   3 -11  -9 3999.75  224.53   1 0.14580-0.41529-0.90812-1.33770-1.06471-0.13284
   3 -11  -8 1458.67  119.18   1 0.09716-0.47610-0.96462-1.31557-1.01961-0.14889
   3 -11  -8 1170.43  103.78   1 0.14275-0.42892-0.98498-1.33447-0.99447-0.12153
   3 -11  -7 6268.27  260.68   1 0.08820-0.49548-1.03947-1.31019-0.94407-0.13208
   3  11  -7 6208.80  264.71   1 0.14703 0.97691-0.35811-0.62862-1.35265-0.79374
   3 -11  -7 6968.41  300.52   1 0.13856-0.44369-1.06216-1.33156-0.91223-0.09820
   3  11  -6 1116.23  108.49   1 0.13789 0.95624-0.40936-0.60214-1.33902-0.83820
   3 -11  -6 1198.83   95.76   1 0.07784-0.51625-1.11433-1.30483-0.85542-0.10217
   3  11  -6 1157.11  107.11   1 0.14758 0.96688-0.38384-0.57426-1.34553-0.84552
   3 -11  -6 1068.33   86.88   1 0.13297-0.45994-1.13864-1.32827-0.81570-0.06075
   3 -11  -5    7.99   37.26   1 0.06577-0.53874-1.18824-1.29852-0.75053-0.05601
   3 -11  -4  -30.83   36.22   1 0.05159-0.56334-1.25917-1.28922-0.62561 0.01016
   3 -11  -3   84.33   40.65   1 0.03490-0.58990-1.32342-1.27336-0.47635 0.10065
  -3  11   3    9.44   59.72   1-1.00363-0.38134 0.83485 0.78419-0.52469-1.10416
   3 -11  -2    8.41   24.00   1 0.01552-0.61983-1.37444-1.24414-0.30033 0.21786
   3  11  -1 1738.29  106.57   1 0.01169 0.77715-1.38168-1.17136-0.26528-0.05924
   3 -11  -1 1568.26   96.70   1-0.00643-0.65233-1.40355-1.19298-0.09775 0.36163
  -3  11   1 1587.98  168.63   1-0.85338-0.20966 0.76821 0.55726-0.81310-1.27478
   3  11  -1 1810.76  190.13   1-0.17463 0.59179 0.34580 0.55456-1.35257-1.14970
   3  11   0 3234.05  150.08   1 0.10542 0.86081-0.88554-0.59613-1.08824-0.93977
   3 -11   0 3476.48  140.34   1-0.03007-0.68652-1.40114-1.11034 0.12419 0.52477
   3  11   0 3275.07  119.45   1-0.08102 0.67423-1.26156-0.97112 0.61760 0.76280
  -3  11   0 3139.24  199.02   1-0.76766-0.11322 0.72286 0.43176-0.93151-1.33429
   3  11   0 3249.51  234.13   1-0.39784 0.35785 0.49733 0.78624-1.25457-1.11055
   3  11   0 3259.12  156.90   1 0.13803 0.89385-1.07043-0.78031-0.90260-0.75610
   3  11   1   61.48   33.68   1 0.10452 0.84948-0.89472-0.52510-1.08079-0.99105
   3 -11   1   60.56   34.64   1-0.05372-0.72071-1.36160-0.99053 0.35032 0.69208
   3  11   1   84.42   29.26   1-0.12222 0.62232-0.93956-0.56901 1.04012 1.12627
  -3  11  -1  115.26  137.51   1-0.68142-0.01626 0.67395 0.30271-1.03005-1.37391
   3  11   1   74.41   37.32   1 0.14205 0.88727-0.99970-0.62950-0.97978-0.89219
   3  11   2   40.67   36.02   1 0.10203 0.83658-0.91927-0.46942-1.06023-1.02924
   3 -11   2  113.41   30.13   1-0.07521-0.75254-1.28848-0.83768 0.56010 0.84351
   3  11   2   56.25   31.12   1-0.13914 0.59465-0.67043-0.21982 1.22911 1.25602
  -3  11  -2  138.46  117.43   1-0.59906 0.07680 0.62487 0.17348-1.10915-1.39411
   3  11   2   70.10   39.42   1 0.14229 0.87693-0.99480-0.54451-0.98472-0.95605
   3 -11   3 1514.02   97.67   1-0.09331-0.78136-1.19263-0.66172 0.74059 0.96496
  -3  11  -3 1363.25  186.08   1-0.52393 0.16265 0.57840 0.04687-1.17068-1.39674
   3  11   3 1336.75  106.77   1 0.14158 0.86565-1.00892-0.47856-0.97034-1.00059
  -3 -11  -4 1325.95   91.09   1 0.14850-0.56596 0.36118-0.24777-1.35169-1.26406
   3 -11   4 1216.41   79.98   1-0.10736-0.80612-1.08937-0.47836 0.88391 1.04923
  -3  11  -4 1021.51  163.19   1-0.45813 0.23917 0.53655-0.07512-1.21729-1.38445
  -3 -11  -5  -11.73   28.69   1 0.14959-0.55448 0.27544-0.41368-1.37161-1.22513
   3 -11   5   28.31   34.05   1-0.11766-0.82714-0.99117-0.30005 0.99161 1.09789
  -3  11  -5  107.63  152.59   1-0.40344 0.30453 0.50101-0.19035-1.25130-1.36036
  -3 -11  -6 1610.73  115.98   1 0.14998-0.54370 0.22089-0.54841-1.38139-1.17609
   3 -11   6 1941.23  122.54   1-0.12495-0.84514-0.90551-0.13429 1.06956 1.11679
  -3  11  -6 1363.06  160.41   1-0.35842 0.36028 0.47128-0.30024-1.27631-1.32650
  -3 -11  -7 1887.45  140.71   1 0.15010-0.53319 0.18884-0.66062-1.38612-1.12197
   3 -11   7 2016.04  137.82   1-0.12997-0.86088-0.83549 0.01583 1.12454 1.11274
  -3  11  -7 1507.01  182.70   1-0.32354 0.40590 0.44796-0.40371-1.29391-1.28523
  -3 -11  -8  246.06   74.34   1 0.15013-0.52278 0.17350-0.75613-1.38812-1.06514
   3 -11   8  173.79   55.73   1-0.13336-0.87499-0.78141 0.15001 1.16240 1.09152
  -3  11  -8  308.71  157.54   1-0.29816 0.44201 0.43085-0.50099-1.30577-1.23821
  -3 -11  -9  209.97   79.19   1 0.15014-0.51239 0.17092-0.83889-1.38845-1.00661
   3 -11   9  134.57   62.49   1-0.13557-0.88804-0.74228 0.26894 1.18752 1.05763
  -3  11  -9  122.93  128.27   1-0.28153 0.46937 0.41956-0.59243-1.31310-1.18669
   3 -12 -10  577.69   94.76   1 0.11380-0.50281-0.79336-1.30467-1.15637-0.15670
   3 -12 -10  311.20   77.35   1 0.14838-0.46631-0.81064-1.32025-1.14034-0.13797
   3 -12  -9  -68.21   78.67   1 0.10729-0.51974-0.86620-1.29729-1.10351-0.16258
   3 -12  -9  -29.94   69.48   1 0.14650-0.47877-0.88609-1.31561-1.08301-0.13956
   3 -12  -8  108.11   55.54   1 0.09991-0.53753-0.93942-1.29030-1.04261-0.16042
   3 -12  -8   75.71   65.18   1 0.14377-0.49209-0.96204-1.31148-1.01654-0.13200
   3 -12  -7   29.20   53.64   1 0.09150-0.55636-1.01306-1.28372-0.97205-0.14859
   3 -12  -7    7.84   40.45   1 0.13999-0.50645-1.03840-1.30774-0.93897-0.11335
   3 -12  -6  930.41   79.31   1 0.08182-0.57645-1.08693-1.27735-0.88963-0.12491
   3 -12  -6  818.16   81.04   1 0.13490-0.52212-1.11471-1.30397-0.84779-0.08108
   3 -12  -5  252.68   46.78   1 0.07059-0.59811-1.16034-1.27056-0.79257-0.08658
   3 -12  -5  264.82   54.41   1 0.12818-0.53951-1.18950-1.29901-0.74040-0.03275
   3 -12  -4  613.63   76.69   1 0.05745-0.62167-1.23181-1.26181-0.67740-0.03014
   3 -12  -3  308.37   57.61   1 0.04199-0.64696-1.29851-1.24846-0.54003 0.04850
  -3  12   3  242.61   97.07   1-0.99928-0.31290 0.83328 0.78254-0.53537-1.12662
   3 -12  -2 4665.69  209.98   1 0.02400-0.67550-1.35511-1.22479-0.37767 0.15204
  -3  12   2 5324.11  284.47   1-0.93185-0.23476 0.80575 0.67486-0.67968-1.21203
   3 -12  -1 3863.88  180.13   1 0.00343-0.70661-1.39418-1.18360-0.18925 0.28165
  -3  12   1 4217.38  260.90   1-0.85575-0.14793 0.76941 0.55837-0.80947-1.28292
   3  12  -1 3637.71  265.27   1-0.26133 0.56918 0.40578 0.61446-1.32158-1.13048
   3  12   0 1141.35   99.20   1 0.07012 0.88970-1.16315-0.87381-0.78847-0.65148
   3 -12   0 1241.00   83.15   1-0.01909-0.73969-1.40669-1.11585 0.02063 0.43272
   3  12   0 1255.81   79.01   1-0.05838 0.76103-1.34897-1.05853 0.39549 0.52904
  -3  12   0 1397.18  163.26   1-0.77518-0.05665 0.72698 0.43580-0.92202-1.33657
   3  12   0 1001.49  151.56   1-0.46814 0.35152 0.54298 0.83218-1.21061-1.07863
   3 -12   1 1672.60  114.56   1-0.04224-0.77338-1.38571-1.01462 0.23998 0.59325
   3  12   1 1669.92   96.32   1-0.11508 0.69360-1.01796-0.64743 0.96439 1.03890
   3  12   1 1595.65  158.88   1-0.72109 0.08786 0.69680 1.06614-0.98694-0.91387
  -3  12  -1 1509.36  162.30   1-0.69446 0.03477 0.68153 0.31020-1.01626-1.37190
   3 -12   2 3540.71  165.59   1-0.06399-0.80546-1.33152-0.88071 0.44999 0.74506
   3  12   2 3133.56  150.30   1-0.13615 0.66179-0.73139-0.28079 1.19419 1.20943
   3  12   2 2902.27  205.63   1-0.98085-0.18261 0.82634 1.27584-0.57847-0.56430
  -3  12  -2 3877.35  284.53   1-0.61738 0.12258 0.63596 0.18449-1.09267-1.38942
   3 -12   312041.66  338.38   1-0.08300-0.83519-1.25163-0.72072 0.63722 0.87325
   3  12   312005.57  333.58   1-0.14452 0.64268-0.52968 0.00099 1.29542 1.25161
  -3  12  -310377.09  434.58   1-0.54680 0.20387 0.59270 0.06109-1.15294-1.39077
  -3 -12  -4   -5.30   54.16   1 0.14774-0.63091 0.40325-0.20555-1.33982-1.24066
   3 -12   4    9.94   35.17   1-0.09830-0.86121-1.15929-0.54828 0.79114 0.96811
  -3  12  -4   43.06  108.11   1-0.48461 0.27678 0.55351-0.05824-1.19930-1.37825
  -3 -12  -5  334.30   64.98   1 0.14920-0.61905 0.31181-0.37717-1.36385-1.20585
   3 -12   5  262.44   38.35   1-0.10992-0.88354-1.06701-0.37588 0.91047 1.02839
  -3  12  -5  318.41  117.47   1-0.43252 0.33955 0.51999-0.17145-1.23372-1.35457
  -3 -12  -6   -4.21   40.00   1 0.14978-0.60809 0.25304-0.51611-1.37590-1.15906
   3 -12   6   17.53   35.07   1-0.11838-0.90272-0.98338-0.21215 0.99924 1.05813
  -3  12  -6  -64.82  228.74   1-0.38922 0.39358 0.49166-0.27993-1.25950-1.32147
  -3 -12  -7  745.53   87.43   1 0.15000-0.59748 0.21777-0.63155-1.38189-1.10620
   3 -12   7  792.61   70.46   1-0.12438-0.91943-0.91286-0.06153 1.06338 1.06321
  -3  12  -7  712.18  150.90   1-0.35528 0.43825 0.46919-0.38256-1.27795-1.28106
  -3 -12  -8  805.90   73.47   1 0.15007-0.58702 0.19988-0.72961-1.38459-1.05006
   3 -12   8  765.77   69.78   1-0.12852-0.93429-0.85684 0.07459 1.10854 1.04933
  -3  12  -8 1097.33  226.23   1-0.33023 0.47403 0.45245-0.47945-1.29065-1.23490
   3 -13  -9  967.57  100.64   1 0.10984-0.58136-0.83861-1.26963-1.12437-0.17197
   3 -13  -9  861.67  122.72   1 0.14723-0.54223-0.86029-1.28977-1.10353-0.14847
   3 -13  -8  305.24   68.19   1 0.10294-0.59869-0.91047-1.26127-1.06771-0.17404
   3 -13  -8  466.12   83.65   1 0.14484-0.55521-0.93525-1.28463-1.04110-0.14496
   3 -13  -7  884.48   98.80   1 0.09509-0.61695-0.98276-1.25336-1.00233-0.16740
   3 -13  -7 1211.23  134.93   1 0.14149-0.56913-1.01071-1.27999-0.96851-0.13129
   3 -13  -6  428.93   59.53   1 0.08612-0.63634-1.05544-1.24582-0.92637-0.15017
   3 -13  -6  520.97   64.78   1 0.13697-0.58424-1.08639-1.27559-0.88349-0.10518
   3 -13  -5  593.74   72.62   1 0.07575-0.65713-1.12813-1.23828-0.83732-0.11986
   3 -13  -5  630.86   81.71   1 0.13098-0.60090-1.16110-1.27056-0.78374-0.06451
   3 -13  -4  923.69   84.30   1 0.06366-0.67963-1.19982-1.22975-0.73208-0.07335
   3 -13  -3 1465.65  116.84   1 0.04947-0.70364-1.26844-1.21835-0.60676-0.00672
  -3  13   3 1504.75  142.11   1-0.99715-0.24668 0.83251 0.78169-0.54051-1.14353
   3 -13  -2 3252.43  184.59   1 0.03291-0.73074-1.32979-1.19946-0.45839 0.08283
  -3  13   2 3906.57  216.95   1-0.93255-0.17136 0.80606 0.67509-0.67835-1.22248
   3  13  -2 2772.40  215.30   1-0.18895 0.71639 0.35580 0.48425-1.34806-1.10987
   3 -13  -1   49.22   41.46   1 0.01382-0.76038-1.37776-1.16718-0.28480 0.19761
  -3  13   1  -21.77   68.18   1-0.86048-0.08857 0.77178 0.56067-0.80216-1.28738
   3 -13   0  174.83   45.87   1-0.00745-0.79220-1.40418-1.11334-0.08828 0.33532
  -3  13   0   97.73  118.01   1-0.78472-0.00209 0.73217 0.44091-0.90977-1.33609
   3  13   0  164.22  125.61   1-0.52888 0.35488 0.58151 0.87062-1.16691-1.04672
   3 -13   1 2146.67  131.15   1-0.02987-0.82517-1.40132-1.03024 0.12229 0.48709
   3  13   1 1747.08  168.03   1-0.75213 0.12091 0.71427 1.08353-0.95061-0.88932
  -3  13  -1 1942.40  193.94   1-0.70902 0.08431 0.68991 0.31850-1.00042-1.36784
   3 -13   2  207.24   41.30   1-0.05181-0.85765-1.36627-0.91494 0.33188 0.63786
   3  13   2  140.08   36.25   1-0.13177 0.73034-0.80756-0.35692 1.14456 1.14837
   3  13   2  143.66   79.69   1-0.97638-0.11404 0.82458 1.27400-0.58846-0.58607
  -3  13  -2  136.50  109.45   1-0.63669 0.16736 0.64755 0.19600-1.07464-1.38316
   3 -13   3  952.61   72.67   1-0.07140-0.88773-1.30438-0.77345 0.52255 0.77022
   3  13   3  956.65   74.03   1-0.14247 0.70887-0.58987-0.05919 1.26936 1.21389
  -3  13  -3 1310.84  191.13   1-0.57023 0.24453 0.60721 0.07551-1.13388-1.38349
  -3 -13  -4  305.68   52.39   1 0.14661-0.69622 0.45424-0.15441-1.32352-1.21283
   3 -13   4  282.74   46.77   1-0.08790-0.91495-1.22514-0.61412 0.68617 0.87479
  -3  13  -4  445.94  146.84   1-0.51133 0.31415 0.57047-0.04137-1.18010-1.37082
  -3 -13  -5 2269.00  132.92   1 0.14859-0.68386 0.35569-0.33313-1.35312-1.18359
   3 -13   5 1904.58  108.52   1-0.10085-0.93862-1.14092-0.44979 0.81712 0.94669
  -3  13  -5 2386.37  257.82   1-0.46091 0.37528 0.53834-0.15365-1.21544-1.34726
  -3 -13  -6  834.31  102.31   1 0.14943-0.67262 0.29173-0.47727-1.36826-1.13988
   3 -13   6  908.97   73.51   1-0.11057-0.95906-1.06112-0.28988 0.91726 0.98779
  -3  13  -6  909.09  202.76   1-0.41998 0.42691 0.51183-0.25984-1.24144-1.31520
  -3 -13  -7 2905.14  277.06   1 0.14979-0.66188 0.25250-0.59667-1.37600-1.08878
  -3  13  -7 3032.47  373.21   1-0.38699 0.47063 0.49020-0.36163-1.26075-1.27565
  -3 -13  -8   67.55   75.63   1 0.14993-0.65135 0.23153-0.69781-1.37966-1.03360
  -3  13  -8    7.23  122.67   1-0.36232 0.50604 0.47387-0.45811-1.27426-1.23029
   3 -14  -9  789.37  111.57   1 0.14796-0.60569-0.83045-1.25987-1.12606-0.15941
   3 -14  -8  213.48   61.47   1 0.10621-0.65960-0.87748-1.22824-1.09467-0.18952
   3 -14  -8  194.69   68.68   1 0.14593-0.61830-0.90429-1.25363-1.06795-0.16021
   3 -14  -7   71.48   66.82   1 0.09896-0.67726-0.94825-1.21878-1.03469-0.18828
   3 -14  -7  108.47   60.29   1 0.14304-0.63177-0.97870-1.24794-1.00062-0.15180
   3 -14  -6  674.77   86.09   1 0.09071-0.69593-1.01951-1.20982-0.96536-0.17769
   3 -14  -6  654.26   75.99   1 0.13909-0.64630-1.05357-1.24273-0.92206-0.13215
   3 -14  -5 1050.20   90.68   1 0.08123-0.71583-1.09113-1.20122-0.88452-0.15559
   3 -14  -5  967.84  101.34   1 0.13385-0.66221-1.12796-1.23739-0.83026-0.09943
   3 -14  -4 2146.93  141.42   1 0.07022-0.73725-1.16252-1.19239-0.78940-0.11920
   3 -14  -4 2052.71  164.00   1 0.12689-0.67976-1.20157-1.23089-0.72090-0.04897
   3 -14  -3 3490.71  211.24   1 0.05736-0.76054-1.23225-1.18190-0.67662-0.06515
  -3  14   3 3860.92  229.47   1-0.99703-0.18246 0.83247 0.78156-0.54081-1.15560
   3  14  -3 3949.30  306.53   1-0.15362 0.82655 0.33106 0.37927-1.35880-1.07356
   3 -14  -2  879.88  105.71   1 0.04225-0.78555-1.29753-1.16719-0.54236 0.01038
  -3  14   2  812.42  131.06   1-0.93536-0.11008 0.80731 0.67625-0.67297-1.22887
   3  14  -2  972.24  156.30   1-0.26554 0.70388 0.40867 0.53704-1.31985-1.09347
   3 -14  -1 2460.74  161.32   1 0.02474-0.81361-1.35321-1.14261-0.38438 0.10954
  -3  14   1 2411.30  204.90   1-0.86719-0.03120 0.77514 0.56394-0.79163-1.28863
   3  14  -1 2950.20  231.30   1-0.40814 0.55056 0.50409 0.71262-1.24855-1.08103
  -3  14   0  316.25  126.74   1-0.79591 0.05080 0.73821 0.44686-0.89505-1.33315
   3  14   0   33.00  115.14   1-0.58340 0.36445 0.61531 0.90434-1.12276-1.01434
   3 -14   1   93.22   45.67   1-0.01657-0.87602-1.40687-1.03577-0.00304 0.37326
   3  14   1   79.97   73.38   1-0.78226 0.15487 0.73084 1.10002-0.91295-0.86343
  -3  14  -1  104.45  145.87   1-0.72481 0.13261 0.69892 0.32743-0.98270-1.36189
   3 -14   2 3062.89  173.98   1-0.03828-0.90827-1.39183-0.94049 0.20219 0.51968
  -3  14  -2 2906.37  229.43   1-0.65680 0.21134 0.65950 0.20787-1.05508-1.37539
   3 -14   3 7374.41  346.10   1-0.05839-0.93887-1.34895-0.81801 0.39559 0.65492
  -3  14  -3 7184.57  434.24   1-0.59410 0.28476 0.62185 0.09006-1.11351-1.37489
  -3  14  -4  543.67  146.40   1-0.53823 0.35134 0.58736-0.02456-1.15968-1.36216
  -3  14  -5  798.90  152.28   1-0.49009 0.41020 0.55700-0.13506-1.19545-1.33905
  -3  14  -6  211.70  156.45   1-0.45070 0.46029 0.53175-0.23999-1.22214-1.30771
  -3  14  -7  283.76  165.59   1-0.41865 0.50307 0.51095-0.34095-1.24225-1.26894
   3 -15  -8 3294.47  173.17   1 0.10970-0.72028-0.84013-1.19081-1.12325-0.20664
   3 -15  -8 2693.64  212.36   1 0.14700-0.68142-0.86878-1.21807-1.09688-0.17755
   3 -15  -7 2091.04  155.20   1 0.10307-0.73733-0.90910-1.17956-1.06886-0.21098
   3 -15  -7 2085.06  152.41   1 0.14458-0.69442-0.94192-1.21113-1.03509-0.17468
   3 -15  -6  -33.55   53.82   1 0.09557-0.75525-0.97860-1.16884-1.00635-0.20721
   3 -15  -6  -36.58   54.60   1 0.14123-0.70835-1.01572-1.20483-0.96328-0.16178
   3 -15  -5  296.04   63.50   1 0.08700-0.77424-1.04870-1.15874-0.93391-0.19350
   3 -15  -5  224.38   77.93   1 0.13672-0.72344-1.08994-1.19896-0.87913-0.13654
   3 -15  -4   64.95   45.98   1 0.07711-0.79455-1.11919-1.14900-0.84911-0.16743
   3  15  -4  -22.13  146.14   1-0.14144 0.91355 0.32248 0.29046-1.36219-1.02986
   3 -15  -4  117.61   51.58   1 0.13076-0.74008-1.16338-1.19266-0.78038-0.09686
   3 -15  -3  711.98   72.90   1 0.06558-0.81649-1.18929-1.13887-0.74890-0.12595
  -3  15   3  506.95  123.00   1-0.99868-0.12002 0.83307 0.78208-0.53683-1.16340
   3  15  -3  650.13  124.12   1-0.22710 0.81715 0.38227 0.43041-1.33485-1.06140
   3 -15  -2 1331.18  139.96   1 0.05206-0.84044-1.25709-1.12646-0.62971-0.06550
  -3  15   2 1235.25  157.16   1-0.94000-0.05062 0.80935 0.67822-0.66400-1.23167
   3  15  -2 1313.20  178.46   1-0.33631 0.69721 0.45653 0.58482-1.28764-1.07305
   3 -15  -1 1198.57  124.19   1 0.03620-0.86630-1.31911-1.10850-0.48806 0.01739
  -3  15   1 1333.87  153.91   1-0.87558 0.02450 0.77928 0.56800-0.77821-1.28699
   3  15  -1 1027.87  169.52   1-0.47214 0.55051 0.54555 0.75435-1.20790-1.05235
   3 -15   0  224.86   46.13   1 0.01798-0.89507-1.36932-1.07845-0.32282 0.12381
  -3  15   0  143.05  108.90   1-0.80847 0.10232 0.74492 0.45349-0.87807-1.32793
   3  15   0  109.36  120.24   1-0.63320 0.37874 0.64547 0.93442-1.07795-0.98130
  -3  15  -1  -65.27  138.38   1-0.74161 0.17990 0.70839 0.33682-0.96319-1.35415
  -3  15  -2  -16.38  113.64   1-0.67756 0.25467 0.67170 0.21998-1.03406-1.36612
  -3  15  -3 1691.91  218.85   1-0.61830 0.32464 0.63652 0.10466-1.09183-1.36500
  -3  15  -4  604.89  150.70   1-0.56525 0.38841 0.60414-0.00786-1.13800-1.35227
  -3  15  -5  749.99  211.86   1-0.51924 0.44514 0.57546-0.11669-1.17421-1.32957
  -3  15  -6 1414.76  250.46   1-0.48067 0.49443 0.55100-0.22130-1.20203-1.29850
   3 -16  -7  113.94   71.86   1 0.10742-0.79717-0.86482-1.13522-1.10458-0.23523
   3 -16  -6  868.49   96.07   1 0.10069-0.81432-0.93213-1.12231-1.04907-0.23845
   3 -16  -5 4725.63  451.05   1 0.09306-0.83236-1.00012-1.11008-0.98521-0.23333
   3  16  -5 6225.03  604.73   1-0.14478 0.98503 0.32484 0.21258-1.36127-0.98187
   3  16  -4   70.45  121.53   1-0.21129 0.90779 0.37133 0.33923-1.34053-1.01999
  -3  16   3  136.35   95.80   1-1.00188-0.05913 0.83422 0.78315-0.52902-1.16735
   3  16  -3   62.54  135.51   1-0.29625 0.81210 0.42955 0.47761-1.30663-1.04496
  -3  16   2   90.23   99.68   1-0.94619 0.00727 0.81205 0.68083-0.65180-1.23125
   3  16  -2  -40.63  137.93   1-0.40211 0.69551 0.50014 0.62835-1.25208-1.04928
  -3  16   1  773.07  132.69   1-0.88537 0.07880 0.78406 0.57270-0.76217-1.28271
   3  16  -1 1046.00  181.05   1-0.53062 0.55612 0.58260 0.79133-1.16557-1.02180
  -3  16   0   60.76  100.87   1-0.82217 0.15271 0.75214 0.46063-0.85898-1.32062
  -3  16  -1 1100.59  214.15   1-0.75923 0.22637 0.71821 0.34655-0.94195-1.34469
  -3  16  -2  385.83  174.64   1-0.69883 0.29749 0.68405 0.23225-1.01155-1.35539
  -3  16  -3  873.74  191.76   1-0.64277 0.36427 0.65118 0.11923-1.06880-1.35374
  -3  16  -4 1887.35  242.50   1-0.59234 0.42542 0.62077 0.00868-1.11503-1.34107
  -3  16  -5  946.81  232.66   1-0.54836 0.48012 0.59367-0.09856-1.15170-1.31884
   3  17  -6   -0.21  178.50   1-0.15917 1.04547 0.33496 0.14248-1.35721-0.93073
   3  17  -5 1055.60  179.69   1-0.21113 0.98277 0.37122 0.25889-1.34059-0.97297
   3  17  -4  765.69  180.41   1-0.27790 0.90527 0.41709 0.38492-1.31466-1.00592
  -3  17   3  -54.13  110.71   1-1.00643 0.00040 0.83583 0.78468-0.51771-1.16782
  -3  17   2 3151.91  206.07   1-0.95370 0.06384 0.81527 0.68397-0.63665-1.22786
   3  17  -2 2065.68  242.75   1-0.46391 0.69765 0.54027 0.66876-1.21344-1.02253
  -3  17   1  -15.81   85.78   1-0.89634 0.13193 0.78933 0.57789-0.74369-1.27601
  -3  17   0 1150.59  156.71   1-0.83682 0.20216 0.75975 0.46816-0.83788-1.31130
  -3  17  -1   88.56   99.05   1-0.77753 0.27217 0.72826 0.35652-0.91904-1.33355
  -3  17  -2   12.77  105.07   1-0.72051 0.33990 0.69647 0.24459-0.98759-1.34320
  -3  17  -3  -33.20  157.97   1-0.66742 0.40371 0.66576 0.13373-1.04444-1.34115
  -3  17  -4 1816.64  202.07   1-0.61946 0.46239 0.63722 0.02504-1.09077-1.32858
   3  18  -4   48.65  140.93   1-0.34156 0.90570 0.46004 0.42779-1.28500-0.98805
  -3  18   3 1670.67  144.80   1-1.01215 0.05878 0.83780 0.78656-0.50319-1.16507
   3  18  -3 2025.49  251.58   1-0.42339 0.81314 0.51405 0.56196-1.23936-1.00127
  -3  18   2   61.56  127.07   1-0.96234 0.11929 0.81889 0.68751-0.61875-1.22174
  -3  18   1  512.01  128.31   1-0.90828 0.18407 0.79497 0.58344-0.72290-1.26698
  -3  18   0   68.03  110.35   1-0.85224 0.25084 0.76763 0.47595-0.81485-1.30004
  -3  18  -1  529.20  144.84   1-0.79636 0.31743 0.73845 0.36663-0.89446-1.32075
  -3  18  -2   82.92  189.20   1-0.74251 0.38200 0.70889 0.25693-0.96213-1.32951
  -3  18  -3 1238.96  177.68   1-0.69221 0.44302 0.68022 0.14811-1.01866-1.32716
   4   0 -12   37.39   70.30   1 0.11364 0.30450-0.79522-1.37103-1.15511-0.08409
   4   0 -12   -0.38   64.65   1 0.14879 0.34208-0.78870-1.36221-1.15558-0.08317
   4   0 -11    3.42   48.80   1 0.10601 0.28646-0.87952-1.37513-1.09305-0.08077
   4   0 -11   -0.60   45.09   1 0.14691 0.32962-0.87200-1.36541-1.09433-0.08085
   4   0 -10  520.51   95.90   1 0.09718 0.26721-0.96438-1.37977-1.01984-0.06629
   4   0 -10  445.88   84.81   1 0.14402 0.31615-0.95599-1.36932-1.02219-0.06763
   4   0  -9  -27.20   62.00   1 0.08690 0.24651-1.04951-1.38468-0.93302-0.03821
   4   0  -9   13.39   50.70   1 0.13987 0.30142-1.04044-1.37369-0.93673-0.04107
   4   0  -8 2932.29  154.06   1 0.07483 0.22402-1.13406-1.38900-0.82938 0.00669
   4   0  -8 2557.69  147.41   1 0.13412 0.28509-1.12462-1.37777-0.83473 0.00200
   4   0  -7  -11.20   27.17   1 0.06056 0.19934-1.21616-1.39089-0.70486 0.07247
   4   0  -7   -8.44   50.59   1 0.12632 0.26662-1.20667-1.37993-0.71242 0.06534
   4   0  -6  306.44   44.45   1 0.04352 0.17241-1.29272-1.38664-0.55364 0.16443
   4   0  -5   -3.70   24.57   1 0.02345 0.14180-1.35650-1.37017-0.37273 0.28652
   4   0  -413408.40  326.74   1 0.00012 0.10792-1.39800-1.33141-0.15859 0.44185
   4   0  -3   31.91   22.86   1-0.02602 0.07123-1.40410-1.25726 0.08586 0.62749
  -4   0   3    0.31   21.75   1-0.08455-0.18294-1.24354-1.39059 0.65267 0.11106
   4   0  -2   20.32   29.52   1-0.05345 0.03326-1.36228-1.13519 0.34771 0.83053
  -4   0   2    8.53   23.89   1-0.10385-0.19153-1.11801-1.34516 0.84783 0.36526
   4   0  -2   42.65   72.44   1-1.00954-0.92068 0.83691 1.06355-0.50984-0.02770
   4   0   0 1537.04   84.80   1-0.10194-0.03570-1.13274-0.74538 0.82828 1.19275
  -4   0   0 1601.71   86.44   1-0.13620-0.20251-0.73031-1.11760 1.19483 0.83035
   4   0   0 1451.98  154.93   1-0.71237-0.64494 0.69183 1.07875-0.99672-0.63238
   4   0   1   25.23   32.70   1-0.11882-0.06329-0.97860-0.51114 1.00388 1.30930
  -4   0  -1    0.13   26.39   1-0.14541-0.20097-0.50005-0.96743 1.30703 1.00162
   4   0   2 6040.70  185.28   1-0.13042-0.08561-0.82863-0.28106 1.12957 1.37594
  -4   0  -2 5951.52  317.58   1-0.85422-0.90021 0.76863 0.22142-0.81182-1.05836
   4   0   3   54.66   37.88   1-0.13786-0.10377-0.69752-0.06998 1.21408 1.40138
   4   0   4 8696.65  265.43   1-0.14242-0.11907-0.59106 0.11656 1.26882 1.39707
  -4   0  -4 9236.45  420.34   1-0.54948-0.57404 0.59437-0.11313-1.15079-1.27954
   4   0   5   -9.66   32.02   1-0.14514-0.13253-0.50914 0.27855 1.30356 1.37274
  -4   0  -5   20.54  107.03   1-0.42551-0.43943 0.51543-0.27168-1.23807-1.30868
  -4   0  -6 3971.80  212.24   1 0.14664 0.14233 0.45304-0.41448-1.32394-1.33697
  -4   0  -6 4176.00  324.45   1-0.33016-0.33335 0.45241-0.41486-1.29068-1.30243
  -4   0  -7    0.69   39.75   1 0.14758 0.15365 0.41128-0.53641-1.33739-1.29158
  -4   0  -7   -4.73   84.02   1-0.26329-0.25575 0.40712-0.54030-1.32079-1.27366
  -4   0  -8  276.43   69.13   1 0.14809 0.16455 0.38481-0.64305-1.34519-1.24055
  -4   0  -8  123.71  119.01   1-0.22029-0.20202 0.37756-0.65002-1.33734-1.23134
  -4   0  -9   12.20   39.42   1 0.14834 0.17518 0.37095-0.73709-1.34906-1.18557
  -4   0 -10 4000.87  359.19   1 0.14839 0.18563 0.36754-0.82067-1.34998-1.12765
   4   1 -12 1378.18   99.56   1 0.11514 0.37018-0.77723-1.35311-1.16714-0.10760
   4  -1 -12 1197.98  139.86   1 0.11244 0.23912-0.80931-1.38506-1.14540-0.06291
   4   1 -12 1187.64  117.06   1 0.14911 0.40659-0.76905-1.34261-1.16870-0.10790
   4  -1 -12 1244.10  114.87   1 0.14850 0.27760-0.80452-1.37797-1.14466-0.06066
   4   1 -11 6004.20  215.75   1 0.10765 0.35227-0.86238-1.35804-1.10646-0.10566
   4  -1 -11 5836.75  213.06   1 0.10472 0.22098-0.89272-1.38827-1.08241-0.05867
   4  -1 -11 5361.72  307.62   1 0.14647 0.26499-0.88724-1.38060-1.08208-0.05699
   4   1 -11 5682.48  308.73   1 0.14742 0.39432-0.85283-1.34630-1.10927-0.10738
   4   1 -10  717.55   78.55   1 0.09895 0.33316-0.94837-1.36381-1.03457-0.09251
   4  -1 -10  727.93   93.67   1 0.09582 0.20167-0.97644-1.39175-1.00843-0.04341
   4   1 -10  632.27   81.44   1 0.14475 0.38106-0.93759-1.35097-1.03900-0.09602
   4  -1 -10  623.27   77.81   1 0.14341 0.25135-0.97040-1.38367-1.00862-0.04245
   4   1  -9  384.14   63.00   1 0.08877 0.31256-1.03500-1.37023-0.94890-0.06557
   4  -1  -9  254.86   62.41   1 0.08550 0.18093-1.06010-1.39521-0.92109-0.01481
   4   1  -9  353.78   71.60   1 0.14083 0.36657-1.02321-1.35650-0.95538-0.07133
   4  -1  -9  313.23   59.65   1 0.13908 0.23644-1.05368-1.38688-0.92192-0.01467
   4   1  -8  185.90   48.79   1 0.07676 0.29013-1.12154-1.37655-0.84604-0.02143
   4  -1  -8  134.62   48.99   1 0.07345 0.15846-1.14280-1.39769-0.81740 0.03014
   4   1  -8  152.76   50.76   1 0.13533 0.35048-1.10907-1.36229-0.85509-0.02995
   4  -1  -8  221.14   62.90   1 0.13319 0.21989-1.13604-1.38937-0.81927 0.02896
   4  -1  -7   45.79   44.46   1 0.05928 0.13388-1.22268-1.39734-0.69360 0.09521
   4   1  -7  150.05   49.95   1 0.06247 0.26542-1.20621-1.38100-0.72161 0.04425
   4   1  -7  109.28   54.91   1 0.12776 0.33225-1.19351-1.36679-0.73401 0.03215
   4   1  -6   -8.60   37.40   1 0.04526 0.23830-1.28588-1.37981-0.56921 0.13734
   4  -1  -6   10.26   43.63   1 0.04248 0.10722-1.29668-1.39059-0.54438 0.18520
   4   1  -5 1207.12   82.96   1 0.02484 0.20733-1.35294-1.36663-0.38530 0.26244
   4  -1  -5 1099.14   69.91   1 0.02285 0.07704-1.35801-1.37167-0.36721 0.30355
   4  -1  -411348.85  286.35   1 0.00017 0.04382-1.39795-1.33135-0.15905 0.45290
   4   1  -412121.96  311.50   1 0.00088 0.17283-1.39717-1.33061-0.16566 0.42327
   4   1  -324552.66  505.65   1-0.02613 0.13527-1.40403-1.25722 0.08685 0.61697
   4  -1  -324680.23  510.65   1-0.02512 0.00798-1.40462-1.25777 0.07732 0.63047
  -4  -1   324780.39  504.97   1-0.08710-0.24963-1.22965-1.37669 0.67818 0.14821
   4  -1  -2 3631.22  147.43   1-0.05165-0.02908-1.36666-1.13957 0.33034 0.82468
   4   1  -2 3736.26  149.62   1-0.05457 0.09724-1.35941-1.13226 0.35857 0.82949
  -4   1   2 3815.75  148.84   1-0.10173-0.12526-1.13435-1.36152 0.82609 0.33187
  -4  -1   2 3286.92  135.94   1-0.10671-0.25852-1.09484-1.32199 0.87719 0.40627
   4  -1  -2 3673.99  248.52   1-0.95855-0.93378 0.81731 1.04402-0.62668-0.13277
   4   1  -1    9.73   26.14   1-0.08151 0.05958-1.25913-0.95188 0.62249 1.03436
   4  -1  -1   17.91   22.93   1-0.07718-0.06437-1.27971-0.97246 0.57958 1.01476
  -4  -1   1   22.11   18.00   1-0.12462-0.26572-0.90972-1.21697 1.06603 0.65415
   4  -1   0  184.83   39.68   1-0.09921-0.09711-1.15288-0.76552 0.80035 1.17648
  -4  -1   0  171.61   32.35   1-0.13832-0.26877-0.68799-1.07529 1.21946 0.86663
   4   1   0  146.95   94.79   1-0.77553-0.64401 0.72717 1.11400-0.92158-0.56901
   4  -1   0  113.45   97.59   1-0.65374-0.65041 0.65770 1.04470-1.05811-0.68199
   4   1   114907.18  365.47   1 0.14653 0.26697 0.45784 0.92436-1.32229-1.02656
   4  -1   115711.12  360.48   1-0.11625-0.12487-1.00600-0.53853 0.97673 1.29381
[truncated: 673,467 more chars]
