# Supplementary material for: Crystal structures of two 6-(2-hy­droxy­benzo­yl)-5H-thia­zolo[3,2-a]pyrimidin-5-ones
Source: Acta Crystallogr E Crystallogr Commun. 2015 Jun 13;71(Pt 7):766–71. doi: 10.1107/S2056989015011044 (PMC4518966; doi:10.1107/S2056989015011044)
Supplement: Supplementary file 2 [file e-71-00766-1sup2.hkl]

data_1                                                                          
_shelx_title ' '                                                                
_shelx_refln_list_code          4                                               
_shelx_F_calc_maximum      198.94                                               
_exptl_crystal_F_000       560.00                                               
_reflns_d_resolution_high  0.7700                                               
                                                                                
loop_                                                                           
 _space_group_symop_operation_xyz                                               
 'x, y, z'                                                                      
 '-x+1/2, y+1/2, -z+1/2'                                                        
 '-x, -y, -z'                                                                   
 'x-1/2, -y-1/2, z-1/2'                                                         
                                                                                
_cell_length_a     7.5563                                                       
_cell_length_b    15.3187                                                       
_cell_length_c    10.1229                                                       
_cell_angle_alpha  90.000                                                       
_cell_angle_beta   99.495                                                       
_cell_angle_gamma  90.000                                                       
                                                                                
_shelx_F_squared_multiplier     1.000                                           
                                                                                
loop_                                                                           
 _refln_index_h                                                                 
 _refln_index_k                                                                 
 _refln_index_l                                                                 
 _refln_F_squared_calc                                                          
 _refln_F_squared_meas                                                          
 _refln_F_squared_sigma                                                         
 _refln_observed_status                                                         
   2   0   0        529.18        487.37        13.39 o                         
   4   0   0        215.14        212.33         7.70 o                         
   6   0   0       1038.31        959.01        73.48 o                         
   8   0   0        210.11        220.12        13.68 o                         
   2   1   0        388.00        436.68         8.50 o                         
   3   1   0        432.72        379.79         7.51 o                         
   4   1   0         23.88         23.03         3.21 o                         
   5   1   0         15.70         16.26         3.00 o                         
   6   1   0         19.33         17.98         3.17 o                         
   7   1   0        208.67        216.94         8.91 o                         
   8   1   0         30.59         24.76         5.11 o                         
   9   1   0         30.48         26.14         4.43 o                         
   1   2   0       6338.21       6144.78        69.28 o                         
   2   2   0       3001.43       3038.74        46.36 o                         
   3   2   0         18.20         27.34         2.69 o                         
   4   2   0        388.58        315.09         7.45 o                         
   5   2   0         96.70         97.67        10.13 o                         
   6   2   0         36.92         33.20         4.98 o                         
   7   2   0        208.94        210.63        16.12 o                         
   8   2   0         71.10         76.97        16.47 o                         
   9   2   0        146.10        123.46        27.17 o                         
   1   3   0       1459.16       1447.73        21.92 o                         
   2   3   0         12.97         18.01         1.96 o                         
   3   3   0        249.75        267.74         6.37 o                         
   4   3   0        870.02        877.90        13.28 o                         
   5   3   0          0.30          2.12         3.38 o                         
   6   3   0        378.50        369.97        18.20 o                         
   7   3   0        196.31        176.64         8.45 o                         
   8   3   0        152.56        147.22         8.08 o                         
   9   3   0         52.88         45.60         5.94 o                         
   0   4   0       1683.17       1695.97        30.10 o                         
   1   4   0       5927.74       5774.45        51.14 o                         
   2   4   0        406.28        346.74         7.40 o                         
   3   4   0         44.38         61.83         3.36 o                         
   4   4   0         10.33          5.53         2.53 o                         
   5   4   0         23.76         26.46         3.43 o                         
   6   4   0          0.06         -2.88         3.55 o                         
   7   4   0          6.98          6.13         2.47 o                         
   8   4   0         19.02         14.32         3.89 o                         
   9   4   0        838.88        800.68        19.57 o                         
   1   5   0        134.40        113.90         3.72 o                         
   2   5   0       1129.07       1241.89        24.47 o                         
   3   5   0        113.33        111.39         4.53 o                         
   4   5   0        787.63        725.28        11.53 o                         
   5   5   0          0.17         -0.22         2.77 o                         
   6   5   0        331.42        329.69        13.19 o                         
   7   5   0        193.34        198.07        18.72 o                         
   8   5   0        491.48        497.27        24.73 o                         
   9   5   0        211.78        210.13         8.73 o                         
   0   6   0       1790.98       1814.07        34.77 o                         
   1   6   0        301.14        274.67         6.45 o                         
   2   6   0       3252.65       3437.28        45.99 o                         
   3   6   0        115.72        120.42         4.10 o                         
   4   6   0        799.71        769.71        12.02 o                         
   5   6   0         58.52         53.20         5.28 o                         
   6   6   0         61.12         56.11         6.54 o                         
   7   6   0         39.26         44.15         6.52 o                         
   8   6   0        314.81        340.57        14.87 o                         
   9   6   0        135.38        130.25         8.31 o                         
   1   7   0        773.53        822.73        13.35 o                         
   2   7   0        884.48        864.76        12.01 o                         
   3   7   0         50.90         66.87         3.30 o                         
   4   7   0        235.52        204.72         8.39 o                         
   5   7   0          1.86          5.36         2.20 o                         
   6   7   0       1133.96       1075.58        20.70 o                         
   7   7   0        162.17        154.40         7.46 o                         
   8   7   0       1156.74       1244.53        24.79 o                         
   9   7   0          9.97         -0.66         4.88 o                         
   0   8   0         36.36         34.83         2.97 o                         
   1   8   0        358.33        395.58         8.57 o                         
   2   8   0        542.58        582.58         9.16 o                         
   3   8   0         31.13         37.89         2.54 o                         
   4   8   0        664.27        641.40        15.39 o                         
   5   8   0          1.66          6.55         2.91 o                         
   6   8   0          0.22         -1.67         4.24 o                         
   7   8   0        243.43        276.94        14.50 o                         
   8   8   0         11.18         10.86         4.51 o                         
   1   9   0        114.59        105.09         5.32 o                         
   2   9   0        366.09        358.54         6.70 o                         
   3   9   0         78.25         90.68         3.60 o                         
   4   9   0         73.60         58.26         4.12 o                         
   5   9   0        173.32        169.88         6.85 o                         
   6   9   0       1067.75       1089.51        57.48 o                         
   7   9   0         12.00          3.13         3.72 o                         
   8   9   0        307.67        334.94        22.50 o                         
   0  10   0        284.21        271.19         9.18 o                         
   1  10   0        305.07        309.17         9.20 o                         
   2  10   0         53.24         48.96         3.24 o                         
   3  10   0         43.28         40.79         2.63 o                         
   4  10   0         35.77         27.88         2.84 o                         
   5  10   0        473.55        469.45        11.95 o                         
   6  10   0          6.18          1.95         3.15 o                         
   7  10   0          4.40          0.91         2.87 o                         
   8  10   0          7.01          9.74         6.78 o                         
   1  11   0        295.24        277.56        11.79 o                         
   2  11   0        654.29        671.29        26.49 o                         
   3  11   0        434.44        449.77         8.65 o                         
   4  11   0        188.86        214.45         8.25 o                         
   5  11   0         67.26         64.47         9.92 o                         
   6  11   0        343.52        359.14        21.02 o                         
   7  11   0         90.31         96.88        15.39 o                         
   8  11   0         80.72         68.53        10.10 o                         
   0  12   0       1487.20       1562.27        74.41 o                         
   1  12   0        330.96        309.05         9.70 o                         
   2  12   0         41.09         33.56         3.87 o                         
   3  12   0        161.17        166.97         7.22 o                         
   4  12   0         63.30         65.35         4.84 o                         
   5  12   0        767.78        764.48        24.99 o                         
   6  12   0         39.62         49.88        15.46 o                         
   7  12   0         79.22         89.00         9.98 o                         
   1  13   0         32.83         37.46         4.13 o                         
   2  13   0         18.18         14.46         3.42 o                         
   3  13   0         23.45         21.59         5.53 o                         
   4  13   0        240.45        225.33        11.90 o                         
   5  13   0          0.66          4.26         5.81 o                         
   6  13   0        508.89        539.07        26.61 o                         
   7  13   0         85.17         76.60         8.97 o                         
   0  14   0       2971.13       3269.63        74.83 o                         
   1  14   0        204.17        178.36         9.13 o                         
   2  14   0        205.64        188.45        10.38 o                         
   3  14   0          2.54         22.92        19.34 o                         
   4  14   0         10.22         16.00         6.49 o                         
   5  14   0         44.81         39.68         8.70 o                         
   6  14   0          0.82          1.40         7.21 o                         
   1  15   0        233.99        244.87        16.59 o                         
   2  15   0        245.35        283.47        18.33 o                         
   3  15   0         35.46         26.27         5.47 o                         
   4  15   0        179.89        165.57        19.18 o                         
   5  15   0         20.52         27.08         6.58 o                         
   6  15   0        108.53         96.53        11.28 o                         
   0  16   0        454.29        465.75        37.29 o                         
   1  16   0        285.05        277.98        19.23 o                         
   2  16   0         26.14         33.21        10.47 o                         
   3  16   0          0.51          8.30        13.77 o                         
   4  16   0        210.83        205.00        27.47 o                         
   5  16   0          1.32          0.41        21.53 o                         
   1  17   0        782.57        697.81        88.82 o                         
   2  17   0          4.34         -1.26        11.91 o                         
   3  17   0        189.58        157.12        21.40 o                         
   4  17   0          1.20         13.25        15.70 o                         
   0  18   0          3.11         -0.52        12.26 o                         
   1  18   0         10.09          7.45        11.73 o                         
   2  18   0        605.35        687.51        65.79 o                         
   3  18   0          0.05          9.29        15.07 o                         
   4  18   0        155.66        157.71        22.43 o                         
   1  19   0         76.18         66.36        14.31 o                         
   2  19   0        162.84        122.40        22.76 o                         
  -9   0   1          8.43         -0.84         6.73 o                         
  -7   0   1        474.88        467.44        18.61 o                         
  -5   0   1        964.06        933.41        56.95 o                         
  -3   0   1       1445.47       1357.86        70.16 o                         
  -1   0   1       1704.11       1705.57       104.87 o                         
   1   0   1        258.03        252.46        12.33 o                         
   3   0   1         37.51         19.97         2.83 o                         
   5   0   1       2451.83       2327.23        32.45 o                         
   7   0   1        253.59        286.95        13.89 o                         
   9   0   1         39.47         37.28         6.83 o                         
  -9   1   1          0.44         -1.45         4.16 o                         
  -8   1   1        598.95        605.58        20.40 o                         
  -7   1   1        266.86        259.57         9.73 o                         
  -6   1   1        639.77        597.73        50.95 o                         
  -5   1   1        252.79        258.06         9.14 o                         
  -4   1   1          0.09          2.37         1.70 o                         
  -3   1   1        402.24        391.83         9.73 o                         
  -2   1   1      13355.62      12853.07       212.84 o                         
  -1   1   1       4357.71       4371.24        61.11 o                         
   1   1   1       1706.19       1619.79        22.33 o                         
   2   1   1       1230.11       1164.87        13.87 o                         
   3   1   1        164.01        166.06         4.66 o                         
   4   1   1       2215.08       2111.40        32.06 o                         
   5   1   1         19.37         26.23         3.16 o                         
   6   1   1       2656.49       2685.68        66.88 o                         
   7   1   1          2.65          6.52         2.95 o                         
   8   1   1        764.37        824.77        27.70 o                         
   9   1   1          4.08          1.47         4.50 o                         
  -9   2   1         41.70         49.82         5.59 o                         
  -8   2   1          0.59         -2.40         3.87 o                         
  -7   2   1        233.55        201.28         8.36 o                         
  -6   2   1        151.84        153.84        11.95 o                         
  -5   2   1          0.35          1.30         2.83 o                         
  -4   2   1        978.41        993.35        14.41 o                         
  -3   2   1        690.40        692.75        12.83 o                         
  -2   2   1         19.61         17.81         2.02 o                         
  -1   2   1        901.96        888.09        11.86 o                         
   0   2   1         68.60         61.96         2.98 o                         
   1   2   1        184.17        201.18         5.77 o                         
   2   2   1       4766.21       4950.12        73.70 o                         
   3   2   1       3697.23       3614.79        39.75 o                         
   4   2   1        160.90        162.57         5.32 o                         
   5   2   1        909.23        852.63        28.58 o                         
   6   2   1        420.18        453.12        23.19 o                         
   7   2   1        114.10        115.41         7.24 o                         
   8   2   1          4.32          6.62         4.84 o                         
   9   2   1          3.71          1.31         3.47 o                         
  -9   3   1         14.58         12.45         4.31 o                         
  -8   3   1        758.84        792.34        51.28 o                         
  -7   3   1        490.38        453.07        35.36 o                         
  -6   3   1        109.51         96.51         5.92 o                         
  -5   3   1         22.29         19.42         2.73 o                         
  -4   3   1       2287.92       2229.21        55.42 o                         
  -3   3   1         18.90         37.84         3.47 o                         
  -2   3   1        834.62        824.90        13.10 o                         
  -1   3   1      15204.08      15140.43       145.60 o                         
   0   3   1       1152.03       1177.95        14.99 o                         
   1   3   1         74.98         76.80         3.15 o                         
   2   3   1        100.58        102.43         4.53 o                         
   3   3   1         15.50         19.73         2.25 o                         
   4   3   1         25.97         16.98         2.49 o                         
   5   3   1        166.58        165.97         6.54 o                         
   6   3   1        562.77        534.16        33.24 o                         
   7   3   1        871.22        807.54        41.60 o                         
   8   3   1        141.00        146.23         7.90 o                         
   9   3   1         35.48         30.31         7.60 o                         
  -9   4   1         63.54         72.93        15.31 o                         
  -8   4   1          0.03          1.67         3.06 o                         
  -7   4   1        390.13        379.48        19.44 o                         
  -6   4   1          2.94          0.82         3.30 o                         
  -5   4   1          2.63          2.21         2.41 o                         
  -4   4   1       3018.85       3164.79        53.63 o                         
  -3   4   1        608.15        671.99        11.34 o                         
  -2   4   1        228.27        225.01         5.34 o                         
  -1   4   1        413.45        431.76         8.17 o                         
   0   4   1         90.10         83.94         3.50 o                         
   1   4   1        803.00        824.95        16.73 o                         
   2   4   1        195.76        203.01         5.27 o                         
   3   4   1        350.86        311.72         6.99 o                         
   4   4   1        354.83        384.51         8.59 o                         
   5   4   1        292.45        279.02         9.25 o                         
   6   4   1          3.95          6.53         3.19 o                         
   7   4   1        527.37        529.26        14.55 o                         
   8   4   1         37.17         33.67         5.61 o                         
   9   4   1          0.36         -2.99         3.87 o                         
  -9   5   1        181.35        184.60        18.32 o                         
  -8   5   1        373.63        353.40        12.60 o                         
  -7   5   1         28.15         22.58         3.63 o                         
  -6   5   1        317.10        313.77        22.56 o                         
  -5   5   1         42.79         30.87         4.25 o                         
  -4   5   1        187.35        197.47         7.41 o                         
  -3   5   1        481.07        422.52        12.33 o                         
  -2   5   1        401.32        448.85         8.59 o                         
  -1   5   1        206.29        226.44         6.51 o                         
   1   5   1        807.38        725.98        10.15 o                         
   2   5   1        100.41         99.67         3.75 o                         
   3   5   1         35.59         43.14         2.76 o                         
   4   5   1       1099.93       1102.73        14.01 o                         
   5   5   1          0.59          2.26         2.53 o                         
   6   5   1        735.55        710.38        27.72 o                         
   7   5   1        492.45        522.31        14.07 o                         
   8   5   1         29.93         32.77         4.34 o                         
   9   5   1         10.28          8.48         3.82 o                         
  -9   6   1        313.27        312.37        11.69 o                         
  -8   6   1         96.54         77.16         6.33 o                         
  -7   6   1          1.34          0.78         3.25 o                         
  -6   6   1        161.39        149.20         9.62 o                         
  -5   6   1          0.40         -1.77         3.17 o                         
  -4   6   1       2269.69       2095.35        26.20 o                         
  -3   6   1          6.41          5.25         1.47 o                         
  -2   6   1        170.05        147.25         5.31 o                         
  -1   6   1        376.09        419.72        11.09 o                         
   0   6   1        352.52        329.01         7.87 o                         
   1   6   1       1125.92       1185.42        16.15 o                         
   2   6   1       6409.28       6856.40        78.73 o                         
   3   6   1       1877.48       2106.92        36.33 o                         
   4   6   1        113.03        117.76         5.05 o                         
   5   6   1         70.04         62.98         5.04 o                         
   6   6   1        371.41        365.19        14.98 o                         
   7   6   1        527.71        499.91        13.90 o                         
   8   6   1         51.77         55.58         4.85 o                         
   9   6   1          4.69          7.54         5.53 o                         
  -9   7   1          1.88          1.40         5.13 o                         
  -8   7   1         24.81         22.89         3.95 o                         
  -7   7   1          0.24          4.71         4.05 o                         
  -6   7   1         72.33         63.03         4.61 o                         
  -5   7   1        146.76        162.71         7.86 o                         
  -4   7   1         43.94         37.23         3.11 o                         
  -3   7   1       1739.81       1742.22        20.25 o                         
  -2   7   1        334.98        353.04        10.12 o                         
  -1   7   1        866.06        850.15        30.16 o                         
   0   7   1          0.08         -0.54         9.77 o                         
   1   7   1        132.32        123.89         4.03 o                         
   2   7   1        845.80        894.89        13.25 o                         
   3   7   1        301.27        334.88         7.92 o                         
   4   7   1        279.62        253.64        12.41 o                         
   5   7   1         55.84         55.74         4.40 o                         
   6   7   1        164.19        168.21        14.49 o                         
   7   7   1        134.21        141.38        11.26 o                         
   8   7   1        368.53        363.97        13.77 o                         
  -8   8   1         61.17         69.98         6.13 o                         
  -7   8   1         10.77          4.72         3.17 o                         
  -6   8   1        303.44        291.09         9.07 o                         
  -5   8   1        529.99        495.27        34.58 o                         
  -4   8   1       1265.08       1259.89        38.03 o                         
  -3   8   1          4.43          4.09         2.08 o                         
  -2   8   1       1974.76       2052.07        30.62 o                         
  -1   8   1         10.93         12.80         2.49 o                         
   0   8   1       2077.20       2178.88        35.35 o                         
   1   8   1          1.02         11.93        15.03 o                         
   2   8   1       3949.35       4472.98        49.84 o                         
   3   8   1         72.10         67.46         3.02 o                         
   4   8   1         10.56          9.11         2.33 o                         
   5   8   1         10.10          4.20         2.53 o                         
   6   8   1         34.54         34.88         3.58 o                         
   7   8   1         58.43         50.78         4.72 o                         
   8   8   1        102.69        109.99         8.75 o                         
  -8   9   1         22.78         13.94         4.23 o                         
  -7   9   1        115.10        115.42         7.80 o                         
  -6   9   1        100.54         99.44         5.93 o                         
  -5   9   1        659.47        718.38        22.68 o                         
  -4   9   1        179.03        186.83        14.06 o                         
  -3   9   1        979.66        967.20        18.57 o                         
  -2   9   1         19.90         18.48         3.05 o                         
  -1   9   1        200.91        196.79         6.96 o                         
   0   9   1        114.45        100.97         4.65 o                         
   1   9   1       2337.98       2411.92        25.48 o                         
   2   9   1         60.26         72.09         4.00 o                         
   3   9   1        232.34        226.11         7.02 o                         
   4   9   1          5.40          4.01         2.66 o                         
   5   9   1        120.34        111.89         8.83 o                         
   6   9   1          0.90          1.99         3.30 o                         
   7   9   1         71.98         74.44         5.33 o                         
   8   9   1         51.68         44.40         8.24 o                         
  -8  10   1        234.34        253.31        17.64 o                         
  -7  10   1        199.08        194.37         9.18 o                         
  -6  10   1          0.46         -3.68         3.90 o                         
  -5  10   1         37.55         36.05         5.03 o                         
  -4  10   1        879.32        843.38        49.84 o                         
  -3  10   1        599.72        624.41        14.02 o                         
  -2  10   1       1847.63       1790.45        74.17 o                         
  -1  10   1         46.28         43.20         3.59 o                         
   0  10   1       1140.75       1158.79        15.65 o                         
   1  10   1         95.28        105.63         4.28 o                         
   2  10   1         97.42         82.83         3.78 o                         
   3  10   1        290.40        286.28        10.79 o                         
   4  10   1        406.20        383.62        11.65 o                         
   5  10   1        339.38        312.00        20.57 o                         
   6  10   1        457.72        423.19        15.22 o                         
   7  10   1         14.09         13.63         4.74 o                         
   8  10   1         49.65         52.39         6.59 o                         
  -8  11   1          0.15         -3.77         6.67 o                         
  -7  11   1        165.91        163.38        15.04 o                         
  -6  11   1         29.07         29.67         6.83 o                         
  -5  11   1         41.76         39.05         3.95 o                         
  -4  11   1         33.92         32.18         3.98 o                         
  -3  11   1        224.43        226.72         8.50 o                         
  -2  11   1          1.49          6.22         7.70 o                         
  -1  11   1       1400.98       1418.00        30.65 o                         
   0  11   1         19.39         21.12         2.73 o                         
   1  11   1        145.45        146.71         5.28 o                         
   2  11   1          7.97          4.28         1.89 o                         
   3  11   1         12.92         10.01         2.26 o                         
   4  11   1        109.20        100.27         6.81 o                         
   5  11   1          4.69         18.22        18.22 o                         
   6  11   1         80.07         94.93        11.98 o                         
   7  11   1         81.71         69.35         8.58 o                         
  -7  12   1        114.38        107.69        11.27 o                         
  -6  12   1        208.10        213.72        13.65 o                         
  -5  12   1         43.80         38.07         5.74 o                         
  -4  12   1        144.40        147.74         7.24 o                         
  -3  12   1        483.36        533.63        20.07 o                         
  -2  12   1        353.75        334.22        13.11 o                         
  -1  12   1         11.26         10.77         3.07 o                         
   0  12   1       1639.55       1582.00        51.04 o                         
   1  12   1        207.22        182.59         6.96 o                         
   2  12   1          5.28          5.26         2.41 o                         
   3  12   1        205.49        223.71         8.44 o                         
   4  12   1         70.42         74.11         6.33 o                         
   5  12   1        358.64        337.85        12.35 o                         
   6  12   1          0.24          7.86        12.05 o                         
   7  12   1          1.20         -1.21         5.57 o                         
  -7  13   1          5.84          6.26         6.34 o                         
  -6  13   1        121.30        105.19         9.95 o                         
  -5  13   1         24.59         19.42         5.37 o                         
  -4  13   1          3.36          2.09         4.41 o                         
  -3  13   1          0.50          3.06         4.85 o                         
  -2  13   1       2321.38       2267.82        48.13 o                         
  -1  13   1        310.30        299.23        15.47 o                         
   0  13   1        967.02        934.39        23.37 o                         
   1  13   1        117.63        116.27         6.18 o                         
   2  13   1        568.42        565.08        21.91 o                         
   3  13   1        302.44        272.93        14.67 o                         
   4  13   1        456.03        481.22        19.98 o                         
   5  13   1         56.42         75.55         7.72 o                         
   6  13   1         26.50         25.59         6.60 o                         
   7  13   1          0.54          2.38         6.04 o                         
  -6  14   1         28.69         33.74        10.29 o                         
  -5  14   1        236.85        259.62        23.75 o                         
  -4  14   1        186.37        185.81        11.44 o                         
  -3  14   1        315.46        351.95        21.10 o                         
  -2  14   1       2835.99       3126.32        85.42 o                         
  -1  14   1         12.42         12.55         3.62 o                         
   0  14   1       1003.52       1033.48        39.68 o                         
   1  14   1          0.47         -1.56        10.28 o                         
   2  14   1          3.63          4.77         4.08 o                         
   3  14   1          8.19         12.40         5.12 o                         
   4  14   1          1.00          4.53         7.50 o                         
   5  14   1        229.27        211.21        35.37 o                         
   6  14   1         56.52         45.16        10.17 o                         
  -6  15   1        187.16        213.90        16.28 o                         
  -5  15   1         19.58         17.66         7.33 o                         
  -4  15   1         21.41         16.03         5.93 o                         
  -3  15   1        145.16        164.89        11.47 o                         
  -2  15   1        435.33        424.57        33.60 o                         
  -1  15   1        119.14         91.21        24.75 o                         
   0  15   1          1.27         -5.53        21.92 o                         
   1  15   1         84.53         83.42        11.44 o                         
   2  15   1          0.23         -8.09        16.93 o                         
   3  15   1          2.21         -8.91        18.90 o                         
   4  15   1         87.52         80.93         9.27 o                         
   5  15   1          1.83          3.13         4.43 o                         
   6  15   1        249.76        243.61        15.26 o                         
  -5  16   1         24.96         -2.35        16.83 o                         
  -4  16   1        131.19        133.90        21.93 o                         
  -3  16   1        145.75        121.25        18.64 o                         
  -2  16   1        232.10        287.96        20.18 o                         
  -1  16   1          2.62         -5.10        14.04 o                         
   0  16   1        720.69        822.21        93.14 o                         
   1  16   1        311.06        343.32        35.85 o                         
   2  16   1        172.97        178.32        17.63 o                         
   3  16   1        131.36        150.29        29.24 o                         
   4  16   1         57.24         60.24        19.42 o                         
   5  16   1        610.86        635.63        33.55 o                         
  -5  17   1         25.08         21.75        13.59 o                         
  -4  17   1         62.54         48.00        19.97 o                         
  -3  17   1          3.25         -2.16        11.71 o                         
  -2  17   1         17.09         27.39        11.42 o                         
  -1  17   1         37.89         44.42        11.66 o                         
   0  17   1         52.37         41.89        13.84 o                         
   1  17   1        308.52        283.80        34.14 o                         
   2  17   1        119.76        141.57        26.54 o                         
   3  17   1          5.26         12.09        13.53 o                         
   4  17   1         99.21         92.59        18.22 o                         
  -4  18   1          0.02        -12.01        23.00 o                         
  -3  18   1         51.37         69.92        17.52 o                         
  -2  18   1         56.72         55.28        19.41 o                         
  -1  18   1        354.58        336.41        21.40 o                         
   0  18   1        131.34        145.12        15.92 o                         
   1  18   1        304.64        272.32        18.66 o                         
   2  18   1         16.60          3.83        20.25 o                         
   3  18   1         96.75         72.27        19.78 o                         
  -2  19   1         23.58         11.10        13.08 o                         
  -1  19   1         16.62         17.30        11.62 o                         
   0  19   1        114.00        120.74        14.67 o                         
   1  19   1         19.91         21.18        25.24 o                         
   2  19   1        265.34        303.36        31.25 o                         
  -8   0   2        455.65        451.32        23.26 o                         
  -6   0   2         84.17        107.29         9.95 o                         
  -4   0   2          8.56          2.49         2.46 o                         
  -2   0   2      39578.66      41155.91      2279.12 o                         
   0   0   2        177.27        179.26         6.30 o                         
   2   0   2         54.70         58.73         4.78 o                         
   4   0   2        798.50        821.84        21.85 o                         
   6   0   2       2045.20       1965.41        81.67 o                         
   8   0   2        332.40        369.85        21.15 o                         
  -9   1   2        236.86        217.71        16.04 o                         
  -8   1   2          3.62         10.50         5.46 o                         
  -7   1   2        240.11        253.27        10.02 o                         
  -6   1   2         10.56         12.08         2.79 o                         
  -5   1   2       1130.78       1056.58        20.02 o                         
  -4   1   2        431.78        494.15         9.76 o                         
  -3   1   2        184.81        170.79         6.03 o                         
  -2   1   2       7382.78       7342.60       110.71 o                         
  -1   1   2       4875.44       4879.91        79.11 o                         
   0   1   2        934.14        962.14        10.99 o                         
   1   1   2        238.56        205.36         6.94 o                         
   2   1   2         14.27         15.99         2.53 o                         
   3   1   2       2571.12       2593.62        35.61 o                         
   4   1   2        547.49        527.36        12.11 o                         
   5   1   2        364.32        389.82        11.14 o                         
   6   1   2        312.78        304.12        15.67 o                         
   7   1   2         61.60         63.25         5.15 o                         
   8   1   2          0.28          4.74         5.70 o                         
   9   1   2         96.50         91.86         7.40 o                         
  -9   2   2         64.62         61.96         8.74 o                         
  -8   2   2        233.94        262.27        23.63 o                         
  -7   2   2         15.13         16.42         3.39 o                         
  -6   2   2        329.52        320.66         9.60 o                         
  -5   2   2        181.51        176.72         8.37 o                         
  -4   2   2        302.33        249.74         6.15 o                         
  -3   2   2       2212.09       2320.89        78.49 o                         
  -2   2   2      17867.30      18729.00       191.79 o                         
  -1   2   2       4250.53       4480.28        42.67 o                         
   0   2   2       3920.47       4223.21        40.19 o                         
   1   2   2         49.85         54.65         3.16 o                         
   2   2   2       1217.23       1202.10        27.50 o                         
   3   2   2        312.42        319.71         7.45 o                         
   4   2   2         24.40         23.06         3.50 o                         
   5   2   2          0.34          2.76         2.70 o                         
   6   2   2          3.48          2.58         3.18 o                         
   7   2   2        493.98        514.24        15.96 o                         
   8   2   2        380.65        386.64        21.90 o                         
   9   2   2          4.48          3.55         4.44 o                         
  -9   3   2         80.73         72.53         7.75 o                         
  -8   3   2        221.51        211.50        10.43 o                         
  -7   3   2         33.22         31.31         7.37 o                         
  -6   3   2          2.84          0.27         2.52 o                         
  -5   3   2         57.29         46.86         4.35 o                         
  -4   3   2          0.02          1.44         1.72 o                         
  -3   3   2       1247.03       1191.34        30.11 o                         
  -2   3   2       1246.23       1302.98        17.88 o                         
  -1   3   2       5980.44       6399.68        50.29 o                         
   0   3   2         14.29         22.02         1.84 o                         
   1   3   2        829.58        867.61        12.63 o                         
   2   3   2       3158.22       3230.42        40.33 o                         
   3   3   2        845.98        901.01        24.29 o                         
   4   3   2        761.83        798.31        19.85 o                         
   5   3   2        163.97        153.66         7.19 o                         
   6   3   2          2.30          3.91         2.76 o                         
   7   3   2        348.94        339.25        16.14 o                         
   8   3   2        235.71        240.16        16.42 o                         
   9   3   2        463.19        452.34        24.90 o                         
  -9   4   2         17.18         11.85         3.95 o                         
  -8   4   2        121.30        109.18         6.60 o                         
  -7   4   2         45.47         48.94         6.05 o                         
  -6   4   2        183.51        172.17        15.72 o                         
  -5   4   2         91.00         87.96         5.66 o                         
  -4   4   2       1718.53       1800.39        24.87 o                         
  -3   4   2        385.85        422.86         8.64 o                         
  -2   4   2       6948.13       7118.11       131.84 o                         
  -1   4   2       4919.51       5203.78        65.73 o                         
   0   4   2        324.31        275.92         5.89 o                         
   1   4   2          9.61         10.06         2.07 o                         
   2   4   2        463.54        445.71         9.72 o                         
   3   4   2        119.63        122.19         4.64 o                         
   4   4   2        124.48        135.70         6.45 o                         
   5   4   2        543.55        513.23        17.62 o                         
   6   4   2          0.10         -0.27         2.61 o                         
   7   4   2        104.07         91.95         5.17 o                         
   8   4   2         34.48         33.07         6.07 o                         
   9   4   2          1.35          0.07         3.89 o                         
  -9   5   2        205.04        198.72         9.37 o                         
  -8   5   2         88.27         92.47        14.56 o                         
  -7   5   2        348.40        346.29        11.32 o                         
  -6   5   2        138.09        114.16         6.90 o                         
  -5   5   2         35.20         32.99         4.70 o                         
  -4   5   2        361.70        393.71         8.85 o                         
  -3   5   2         40.52         54.97         2.84 o                         
  -2   5   2         84.41         99.52         3.77 o                         
  -1   5   2        854.96        886.76        11.72 o                         
   0   5   2        756.51        774.49        10.16 o                         
   1   5   2        487.52        533.99        11.54 o                         
   2   5   2       1376.73       1337.67        18.57 o                         
   3   5   2        371.04        347.71         7.92 o                         
   4   5   2        318.90        325.49        10.53 o                         
   5   5   2       1391.61       1391.80        19.26 o                         
   6   5   2        438.21        430.36        11.14 o                         
   7   5   2         43.05         33.87         4.19 o                         
   8   5   2          7.36          5.03         3.70 o                         
   9   5   2         36.94         31.43         7.40 o                         
  -9   6   2        444.30        439.88        27.47 o                         
  -8   6   2          2.02          2.44         4.73 o                         
  -7   6   2          1.20         -0.87         3.18 o                         
  -6   6   2          6.07          2.21         3.45 o                         
  -5   6   2        134.54        138.82         6.32 o                         
  -4   6   2       1116.19       1090.22        30.89 o                         
  -3   6   2        268.83        283.38         6.48 o                         
  -2   6   2         29.10         38.39         2.46 o                         
  -1   6   2        132.56         88.20         3.60 o                         
   0   6   2       3261.00       3467.77        38.08 o                         
   1   6   2         85.22        104.51         3.71 o                         
   2   6   2         11.78         10.78         1.75 o                         
   3   6   2        247.81        238.09         9.96 o                         
   4   6   2        214.72        224.10         7.96 o                         
   5   6   2          0.10          0.77         3.82 o                         
   6   6   2         14.32         18.62         3.40 o                         
   7   6   2        554.22        568.85        28.93 o                         
   8   6   2          3.66          9.49         5.62 o                         
  -9   7   2        124.07        135.28        12.87 o                         
  -8   7   2        328.81        319.84        12.51 o                         
  -7   7   2         15.73         13.92         7.45 o                         
  -6   7   2         63.43         59.28         5.22 o                         
  -5   7   2         11.12          8.40         2.43 o                         
  -4   7   2         12.34         11.89         2.49 o                         
  -3   7   2        887.57        886.84        14.68 o                         
  -2   7   2       1060.91       1024.09        24.40 o                         
  -1   7   2          0.16          8.00        12.35 o                         
   0   7   2       5167.31       5694.74        51.57 o                         
   1   7   2         23.09         17.59         1.96 o                         
   2   7   2        178.18        133.78         4.40 o                         
   3   7   2        101.07         93.62         3.64 o                         
   4   7   2        347.04        326.31        10.89 o                         
   5   7   2         15.52         10.16         4.36 o                         
   6   7   2       2246.98       2445.03        33.31 o                         
   7   7   2         58.47         68.80         4.94 o                         
   8   7   2         14.22         18.65         4.46 o                         
  -8   8   2         50.89         45.45         5.44 o                         
  -7   8   2         82.87         75.58        12.76 o                         
  -6   8   2        476.88        470.67        27.31 o                         
  -5   8   2        615.89        650.07        20.13 o                         
  -4   8   2          0.01          2.48         3.93 o                         
  -3   8   2         51.87         51.49         3.12 o                         
  -2   8   2          1.01          8.94        10.31 o                         
  -1   8   2       2706.37       2795.81        55.19 o                         
   0   8   2       1323.96       1379.74        15.47 o                         
   1   8   2         46.65         74.90         3.36 o                         
   2   8   2        752.75        775.23        12.69 o                         
   3   8   2        323.22        293.88         8.29 o                         
   4   8   2        147.74        149.80         8.12 o                         
   5   8   2        529.55        544.66        14.74 o                         
   6   8   2         31.34         31.81         4.23 o                         
   7   8   2        676.54        694.19        21.95 o                         
   8   8   2         19.12         13.80         5.17 o                         
  -8   9   2        378.73        352.06        24.17 o                         
  -7   9   2          0.01          4.63         7.21 o                         
  -6   9   2         31.55         30.96         4.08 o                         
  -5   9   2          0.71          0.16         7.34 o                         
  -4   9   2        149.92        130.63         6.64 o                         
  -3   9   2         16.15         17.41         2.42 o                         
  -2   9   2         62.62         54.67         5.81 o                         
  -1   9   2         58.76         68.43         7.26 o                         
   0   9   2       1009.57       1065.56        11.29 o                         
   1   9   2       1070.31       1197.35        15.87 o                         
   2   9   2        856.70        776.48        14.91 o                         
   3   9   2         26.68         20.09         2.42 o                         
   4   9   2       1676.51       1601.04        36.24 o                         
   5   9   2         53.70         48.81         4.52 o                         
   6   9   2        782.86        768.32        34.66 o                         
   7   9   2        102.72         94.60        10.73 o                         
   8   9   2         86.84         84.99         6.06 o                         
  -8  10   2          1.46          4.66         6.26 o                         
  -7  10   2          2.93          5.48         6.09 o                         
  -6  10   2         31.51         25.28         4.39 o                         
  -5  10   2        170.98        187.39        11.57 o                         
  -4  10   2         96.90         81.79         4.70 o                         
  -3  10   2       2154.85       2165.79        59.10 o                         
  -2  10   2        530.85        500.58        17.96 o                         
  -1  10   2        133.81        124.72         5.33 o                         
   0  10   2         32.18         35.80         2.76 o                         
   1  10   2       1696.67       1714.88        28.22 o                         
   2  10   2          2.55          3.55         2.26 o                         
   3  10   2        682.57        661.12        18.01 o                         
   4  10   2          2.76          2.48         2.18 o                         
   5  10   2         37.64         53.70         4.39 o                         
   6  10   2          0.63          2.85         3.01 o                         
   7  10   2        450.41        431.00        15.43 o                         
  -8  11   2        131.32        139.74        10.15 o                         
  -6  11   2         49.36         43.98         6.95 o                         
  -5  11   2        198.84        199.91         8.62 o                         
  -4  11   2        225.23        238.73         9.72 o                         
  -3  11   2          1.34          1.15         3.28 o                         
  -2  11   2         23.01         20.63         3.29 o                         
  -1  11   2          4.75          3.37         2.55 o                         
   0  11   2          3.76          6.27        12.04 o                         
   1  11   2          0.84         13.88        17.79 o                         
   2  11   2        201.11        191.37         5.66 o                         
   3  11   2          7.61         10.71         2.27 o                         
   4  11   2       1835.35       1849.56        30.82 o                         
   5  11   2         86.45         82.00        11.55 o                         
   6  11   2        193.17        199.07         9.74 o                         
   7  11   2          0.06          3.84         5.69 o                         
  -7  12   2        283.21        291.10        28.49 o                         
  -6  12   2        181.17        180.26        18.90 o                         
  -5  12   2         79.45         92.31         8.10 o                         
  -4  12   2          0.72          0.94         5.51 o                         
  -3  12   2        656.23        671.60        44.96 o                         
  -2  12   2       1652.85       1613.05        85.50 o                         
  -1  12   2          1.01          0.34         2.19 o                         
   0  12   2        164.67        166.67         9.07 o                         
   1  12   2        114.65        126.01         6.00 o                         
   2  12   2        207.05        197.33         7.69 o                         
   3  12   2        459.56        453.60        27.24 o                         
   4  12   2         11.54          7.05         3.00 o                         
   5  12   2         22.03         15.00         3.47 o                         
   6  12   2         19.91         13.07         5.28 o                         
   7  12   2          1.63          3.39        12.98 o                         
  -7  13   2         47.05         63.98         8.87 o                         
  -6  13   2        143.91        127.44        22.26 o                         
  -5  13   2         99.73         99.83        13.10 o                         
  -4  13   2         55.23         58.80         6.70 o                         
  -3  13   2        463.09        458.80        39.96 o                         
  -2  13   2        182.36        174.67        10.22 o                         
  -1  13   2         55.19         46.68         4.56 o                         
   0  13   2         34.84         24.72         3.24 o                         
   1  13   2         62.95         59.84         3.63 o                         
   2  13   2         43.18         56.21         6.50 o                         
   3  13   2         30.83         22.95         3.43 o                         
   4  13   2        671.38        682.29        30.53 o                         
   5  13   2        343.97        291.24        23.87 o                         
   6  13   2        291.11        270.97        20.66 o                         
  -6  14   2          4.90          5.78         7.10 o                         
  -5  14   2         36.54         35.11         6.12 o                         
  -4  14   2         20.22         22.01         8.53 o                         
  -3  14   2         95.20        120.55         9.94 o                         
  -2  14   2        555.67        570.21        22.87 o                         
  -1  14   2         58.73         56.83         6.80 o                         
   0  14   2         33.63         21.75         4.53 o                         
   1  14   2         70.45         62.44         7.82 o                         
   2  14   2         13.40         14.17         4.72 o                         
   3  14   2        367.89        410.71        18.93 o                         
   4  14   2        279.21        263.79        13.99 o                         
   5  14   2         10.09          8.27         6.47 o                         
   6  14   2        171.95        173.49        16.79 o                         
  -6  15   2         18.41         19.41         7.02 o                         
  -5  15   2         36.83         40.68        11.52 o                         
  -4  15   2        234.52        238.62        18.26 o                         
  -3  15   2        155.33        177.03        12.32 o                         
  -2  15   2         63.62         58.07         5.70 o                         
  -1  15   2        452.36        453.67        47.22 o                         
   0  15   2          0.13          2.61        11.54 o                         
   1  15   2         47.17         28.04         9.87 o                         
   2  15   2        415.90        432.03        24.24 o                         
   3  15   2          7.59         -2.24        15.52 o                         
   4  15   2         29.99          8.71        18.83 o                         
   5  15   2          1.98         13.83        20.11 o                         
  -5  16   2         83.97        103.22        17.68 o                         
  -4  16   2         54.29         57.25        16.04 o                         
  -3  16   2          7.99          4.82        11.03 o                         
  -2  16   2        492.38        551.42        26.36 o                         
  -1  16   2          5.74         -3.31        13.80 o                         
   0  16   2        946.02       1043.57        42.31 o                         
   1  16   2        112.01        124.95        14.88 o                         
   2  16   2         15.35          2.19        15.15 o                         
   3  16   2         82.78         52.69        23.85 o                         
   4  16   2          0.30          0.04        17.09 o                         
   5  16   2        342.08        392.07        33.80 o                         
  -5  17   2         11.34         22.15        16.41 o                         
  -4  17   2        211.89        167.73        17.94 o                         
  -3  17   2        310.99        382.83        74.17 o                         
  -2  17   2          1.41         -2.88         9.45 o                         
  -1  17   2         12.61          8.66        12.20 o                         
   0  17   2         59.16         36.36        10.76 o                         
   1  17   2          1.79         14.57         9.17 o                         
   2  17   2          0.43         -3.46        21.95 o                         
   3  17   2          0.10          1.74        14.35 o                         
   4  17   2         28.00         26.87        24.16 o                         
  -4  18   2        609.22        672.49        32.94 o                         
  -3  18   2          1.28          8.41        17.35 o                         
  -2  18   2        224.32        222.58        50.05 o                         
  -1  18   2         16.88         19.56        13.01 o                         
   0  18   2         79.90         86.89        15.05 o                         
   1  18   2        100.73         82.45        25.90 o                         
   2  18   2        223.81        203.30        30.20 o                         
   3  18   2         29.99         11.32        25.84 o                         
  -2  19   2          0.47          4.42        15.07 o                         
  -1  19   2        114.31        111.21        16.58 o                         
   0  19   2        429.01        496.37        50.87 o                         
   1  19   2        401.30        413.58        43.84 o                         
   2  19   2          1.51          0.66        13.99 o                         
  -9   0   3        129.16        137.44        16.00 o                         
  -7   0   3          9.53         13.24         3.88 o                         
  -5   0   3       2962.50       3164.91        44.79 o                         
  -3   0   3       5486.71       5580.31       213.78 o                         
  -1   0   3       1333.96       1290.72        20.59 o                         
   1   0   3       4348.36       4018.99        85.71 o                         
   3   0   3       7216.10       7550.86        94.00 o                         
   5   0   3       1047.76       1040.68        58.25 o                         
   7   0   3        172.76        158.86        10.54 o                         
   9   0   3          1.65         -4.51         7.24 o                         
  -9   1   3         99.96        105.62         9.63 o                         
  -8   1   3         28.14         23.89         4.36 o                         
  -7   1   3         11.15          7.63         3.18 o                         
  -6   1   3        100.62         92.44         6.35 o                         
  -5   1   3        111.55        132.32        18.48 o                         
  -4   1   3       3264.89       3369.06        39.98 o                         
  -3   1   3         75.85         85.04         5.32 o                         
  -1   1   3        171.60        185.59         4.78 o                         
   0   1   3       1226.79       1263.10        13.80 o                         
   1   1   3        784.22        860.00        13.73 o                         
   2   1   3        670.94        679.25        20.05 o                         
   3   1   3        196.15        225.07         8.32 o                         
   4   1   3       1628.45       1604.04        24.09 o                         
   5   1   3         96.22         94.82         5.96 o                         
   6   1   3         42.10         38.14         4.06 o                         
   7   1   3        163.71        146.51         8.02 o                         
   8   1   3        429.71        419.73        13.95 o                         
   9   1   3         40.17         26.89         5.99 o                         
  -9   2   3         59.53         52.49         6.60 o                         
  -8   2   3         18.27         27.16         4.17 o                         
  -7   2   3         40.44         37.28         4.55 o                         
  -6   2   3        304.94        309.99         9.71 o                         
  -5   2   3        560.52        566.94        16.07 o                         
  -4   2   3        520.52        491.11        11.81 o                         
  -3   2   3         96.69         87.77         3.83 o                         
  -2   2   3       5295.10       5423.02        73.82 o                         
  -1   2   3         61.52         63.40         3.56 o                         
   0   2   3        574.15        629.03         8.34 o                         
   1   2   3       3065.66       2953.51        26.20 o                         
   2   2   3       1447.52       1443.31        20.80 o                         
   3   2   3       2054.55       2026.18        25.95 o                         
   4   2   3          9.69         17.61         3.13 o                         
   5   2   3         35.32         37.73         3.77 o                         
   6   2   3        183.15        194.08         8.22 o                         
   7   2   3          0.02         -0.81         3.38 o                         
   8   2   3          1.90          6.08         3.45 o                         
   9   2   3         74.70         65.25         7.56 o                         
  -9   3   3        109.72        122.73        10.33 o                         
  -8   3   3         79.06         89.94         7.14 o                         
  -7   3   3          1.45          2.75         2.89 o                         
  -6   3   3         10.94         12.42         3.29 o                         
  -5   3   3         40.69         45.21         5.12 o                         
  -4   3   3        379.98        349.76        12.98 o                         
  -3   3   3        324.36        311.77        10.67 o                         
  -2   3   3         67.71         46.18         2.95 o                         
  -1   3   3        325.29        327.08         6.58 o                         
   0   3   3         97.55        114.39         3.39 o                         
   1   3   3        181.51        171.70         4.37 o                         
   2   3   3       2749.11       2905.01        37.30 o                         
   3   3   3         19.00         27.37         2.91 o                         
   4   3   3       1716.50       1655.85        75.33 o                         
   5   3   3       1909.79       1859.19        33.52 o                         
   6   3   3        541.83        511.49        12.56 o                         
   7   3   3         18.96         12.92         4.60 o                         
   8   3   3         36.26         39.30         4.56 o                         
  -9   4   3          8.79          9.78         4.69 o                         
  -8   4   3         77.02         77.40        14.29 o                         
  -7   4   3          0.00         -2.15         3.73 o                         
  -6   4   3       1736.30       1751.48        67.39 o                         
  -5   4   3        581.40        580.56        18.67 o                         
  -4   4   3         68.63         53.55         3.58 o                         
  -3   4   3        496.97        561.62        10.34 o                         
  -2   4   3        310.93        306.81         7.31 o                         
  -1   4   3       4789.90       5191.18        53.78 o                         
   0   4   3       1154.37       1256.90        13.32 o                         
   1   4   3         46.78         31.15         2.40 o                         
   2   4   3         32.65         33.73         2.42 o                         
   3   4   3          1.43          4.20         2.18 o                         
   4   4   3         61.64         56.36         4.40 o                         
   5   4   3         14.03         15.37         4.06 o                         
   6   4   3          6.94          3.24         3.29 o                         
   7   4   3        217.90        214.20        12.95 o                         
   8   4   3         85.88         97.39         7.36 o                         
  -9   5   3        159.81        177.42         8.32 o                         
  -8   5   3        115.90        113.42         7.79 o                         
  -7   5   3          1.81          1.10         3.75 o                         
  -6   5   3         22.48         21.67         3.57 o                         
  -5   5   3        594.92        541.52        17.51 o                         
  -4   5   3         18.64         12.89         2.56 o                         
  -3   5   3        351.29        354.84         7.73 o                         
  -2   5   3        270.30        331.11         8.31 o                         
  -1   5   3        887.61        929.03        13.14 o                         
   0   5   3        367.70        365.24         7.26 o                         
   1   5   3        596.95        642.32        10.36 o                         
   2   5   3          1.12          2.46         2.05 o                         
   3   5   3         60.53         52.18         3.92 o                         
   4   5   3        586.50        532.19        13.73 o                         
   5   5   3       1202.82       1292.45        38.07 o                         
   6   5   3        455.94        419.95        19.98 o                         
   7   5   3         14.83         17.84         3.85 o                         
   8   5   3         45.23         50.08         4.48 o                         
  -9   6   3          1.89         -1.29         4.29 o                         
  -8   6   3        174.95        205.88        10.76 o                         
  -7   6   3         50.78         50.10        12.69 o                         
  -6   6   3        353.60        358.87        23.94 o                         
  -5   6   3         68.48         71.50         9.40 o                         
  -4   6   3          6.95          6.18         1.83 o                         
  -3   6   3       4653.10       4522.72        42.15 o                         
  -2   6   3        316.38        355.22         7.57 o                         
  -1   6   3        953.93       1020.58        13.90 o                         
   0   6   3       2753.87       3137.77        35.76 o                         
   1   6   3          1.31          1.04         2.90 o                         
   2   6   3        577.34        593.87        12.25 o                         
   3   6   3        248.46        209.95         5.84 o                         
   4   6   3        836.66        828.25        21.77 o                         
   5   6   3        887.36        923.65        40.26 o                         
   6   6   3        132.08        132.64         6.21 o                         
   7   6   3         30.86         35.32         6.97 o                         
   8   6   3        426.35        464.20        14.73 o                         
  -9   7   3         14.55         15.18         4.22 o                         
  -8   7   3          0.11          1.67         4.07 o                         
  -7   7   3         79.53         86.68         6.49 o                         
  -6   7   3          1.16          2.19         3.61 o                         
  -5   7   3       1363.68       1272.69        61.41 o                         
  -4   7   3        148.17        139.50         6.00 o                         
  -3   7   3       1011.17        995.50        19.98 o                         
  -2   7   3         53.83         48.51         2.79 o                         
  -1   7   3        508.15        573.54        10.29 o                         
   0   7   3        874.51        926.27        23.69 o                         
   1   7   3         68.28         88.40         3.30 o                         
   2   7   3         90.63         76.09         3.59 o                         
   3   7   3        202.27        202.92         6.27 o                         
   4   7   3        178.98        168.40         7.11 o                         
   5   7   3       2130.54       2255.23        46.40 o                         
   6   7   3        561.18        570.74        15.15 o                         
   7   7   3         39.83         42.04         8.66 o                         
   8   7   3          0.65         -2.10         3.79 o                         
  -8   8   3         38.61         51.72         9.66 o                         
  -7   8   3        204.03        207.73        11.94 o                         
  -6   8   3        676.61        685.89        18.00 o                         
  -5   8   3          0.62          4.75         2.63 o                         
  -4   8   3          3.82          7.78         4.94 o                         
  -3   8   3         46.15         49.93         3.42 o                         
  -2   8   3        555.51        530.04        10.10 o                         
  -1   8   3         86.55         74.32         3.35 o                         
   0   8   3        363.84        391.35        12.97 o                         
   1   8   3          2.45          1.95         2.99 o                         
   2   8   3         43.03         49.53         3.00 o                         
   3   8   3         49.48         45.21         3.85 o                         
   4   8   3        766.79        760.35        22.24 o                         
   5   8   3          1.02          2.36         2.67 o                         
   6   8   3          9.21          6.63         3.58 o                         
   7   8   3        112.54        118.89        13.86 o                         
   8   8   3        157.11        163.96        15.56 o                         
  -8   9   3         17.75         18.21         6.23 o                         
  -7   9   3         45.99         51.13         5.54 o                         
  -6   9   3          0.01         -3.10         3.10 o                         
  -5   9   3         31.22         29.45         3.58 o                         
  -4   9   3         76.96         70.32         5.13 o                         
  -3   9   3        197.12        185.74         6.49 o                         
  -2   9   3         47.39         46.80         3.68 o                         
  -1   9   3        559.39        604.51        11.00 o                         
   0   9   3        102.70        103.24         3.49 o                         
   1   9   3        632.98        665.50        10.53 o                         
   2   9   3         85.51         87.12         3.70 o                         
   3   9   3       1128.75       1102.64        35.10 o                         
   4   9   3         15.42         18.22         4.99 o                         
   5   9   3        342.96        336.70        10.03 o                         
   6   9   3         13.51         15.21         4.66 o                         
   7   9   3         50.16         54.94         6.56 o                         
  -8  10   3         18.47         19.38         6.33 o                         
  -7  10   3         24.99         26.81         8.07 o                         
  -6  10   3        605.60        613.70        22.61 o                         
  -5  10   3          0.17         -2.12         5.43 o                         
  -4  10   3       2221.13       2044.38       153.01 o                         
  -3  10   3        348.64        324.57         9.59 o                         
  -2  10   3        282.09        291.11        11.79 o                         
  -1  10   3        505.59        523.40        21.96 o                         
   0  10   3        372.39        424.68         7.80 o                         
   1  10   3        856.08        894.75        17.71 o                         
   2  10   3        105.91        113.98         4.83 o                         
   3  10   3         38.87         38.24         3.23 o                         
   4  10   3         38.73         47.31         4.17 o                         
   5  10   3         13.38         14.18         3.94 o                         
   6  10   3        132.61        141.45         9.10 o                         
   7  10   3          0.17          0.54         4.04 o                         
  -8  11   3          0.02          6.29         6.22 o                         
  -7  11   3         30.04         35.30        10.30 o                         
  -6  11   3        153.11        150.54        11.65 o                         
  -5  11   3        193.19        191.14         9.17 o                         
  -4  11   3       1047.42       1067.54        22.70 o                         
  -3  11   3          6.14          7.37         5.11 o                         
  -2  11   3         32.14         28.04         5.28 o                         
  -1  11   3         10.58          5.78         2.42 o                         
   0  11   3        139.71        119.06         4.34 o                         
   1  11   3        415.29        400.08        13.50 o                         
   2  11   3        133.87        123.12         5.33 o                         
   3  11   3        195.25        195.18         9.18 o                         
   4  11   3        636.43        712.74        15.30 o                         
   5  11   3        419.33        476.57        15.81 o                         
   6  11   3          3.17          5.40         5.30 o                         
   7  11   3        334.56        356.55        29.33 o                         
  -7  12   3          0.14         -1.36        10.39 o                         
  -6  12   3          7.37         11.91         5.03 o                         
  -5  12   3          0.00         -0.44         6.46 o                         
  -4  12   3        246.19        253.18        24.54 o                         
  -3  12   3         43.60         39.87         6.77 o                         
  -2  12   3       2814.66       2884.00        88.12 o                         
  -1  12   3        149.41        129.53         6.34 o                         
   0  12   3         27.24         22.24         2.63 o                         
   1  12   3         78.25         86.50         4.72 o                         
   2  12   3        145.28        125.36         5.65 o                         
   3  12   3       1562.91       1595.78        63.87 o                         
   4  12   3         18.23         10.34         3.32 o                         
   5  12   3          1.06          0.42         4.06 o                         
   6  12   3         43.93         64.39         8.98 o                         
   7  12   3          0.04          2.37         7.50 o                         
  -7  13   3        231.75        249.99        18.34 o                         
  -6  13   3         24.51         26.62        15.34 o                         
  -5  13   3          0.57          1.27         7.56 o                         
  -4  13   3        184.11        193.48        17.59 o                         
  -3  13   3        169.18        202.33        12.32 o                         
  -2  13   3        133.25        139.19         9.26 o                         
  -1  13   3        215.60        204.46        10.09 o                         
   0  13   3        673.64        639.24        24.90 o                         
   1  13   3        305.17        269.88        13.26 o                         
   2  13   3         63.54         63.29         7.69 o                         
   3  13   3        125.11        134.82        12.52 o                         
   4  13   3        290.88        283.47        11.50 o                         
   5  13   3         37.00         36.96         9.73 o                         
   6  13   3         13.10         10.62         8.88 o                         
  -6  14   3         19.97         19.17         6.54 o                         
  -5  14   3          3.12          5.32         7.58 o                         
  -4  14   3        579.72        647.85        23.84 o                         
  -3  14   3        512.20        509.43        18.96 o                         
  -2  14   3         76.20         74.89         5.66 o                         
  -1  14   3          7.81          7.73         4.75 o                         
   0  14   3          0.48          1.72         4.53 o                         
   1  14   3         18.70         17.19         8.10 o                         
   2  14   3        165.24        162.08         9.38 o                         
   3  14   3       1121.95        997.12        36.96 o                         
   4  14   3        223.89        228.90        14.23 o                         
   5  14   3        177.69        164.55        15.23 o                         
   6  14   3         91.40         97.29        21.18 o                         
  -6  15   3        193.83        180.75        15.77 o                         
  -5  15   3         43.64         34.05         9.26 o                         
  -4  15   3        770.61        803.70        20.69 o                         
  -3  15   3         97.15         91.05         7.64 o                         
  -2  15   3          2.26          1.77         3.46 o                         
  -1  15   3         25.16         19.95         4.30 o                         
   0  15   3         19.83         16.84        10.17 o                         
   1  15   3        214.81        157.24        14.02 o                         
   2  15   3         14.95         14.04        20.17 o                         
   3  15   3        201.53        231.04        29.89 o                         
   4  15   3        123.76        139.13        21.69 o                         
   5  15   3        133.55         89.81        22.59 o                         
  -4  16   3        118.37         92.21        13.69 o                         
  -3  16   3         12.47         14.45        10.68 o                         
  -2  16   3         65.65         69.99        11.70 o                         
  -1  16   3        374.58        429.54        56.97 o                         
   0  16   3         10.54         17.89        10.03 o                         
   1  16   3         56.34         71.32        10.62 o                         
   3  16   3         94.95        119.32        26.19 o                         
   4  16   3         12.31         13.87        16.31 o                         
  -4  17   3        106.52        104.38        15.19 o                         
  -3  17   3          0.08         -7.39        15.12 o                         
  -2  17   3         94.43        136.39        14.12 o                         
  -1  17   3        216.43        199.02        23.92 o                         
   0  17   3        443.59        457.03        25.06 o                         
   1  17   3         29.48         26.87        26.62 o                         
   2  17   3        519.45        620.19        61.42 o                         
   3  17   3          0.00         -4.53        21.57 o                         
  -3  18   3        243.49        242.03        24.23 o                         
  -2  18   3         44.75         20.94        11.23 o                         
  -1  18   3        455.39        572.21        62.05 o                         
   0  18   3         73.65         59.41        23.19 o                         
   1  18   3         79.05         73.92        27.25 o                         
   2  18   3          0.09          5.89        18.37 o                         
   3  18   3        227.44        169.19        24.26 o                         
  -2  19   3        100.72        123.96        12.17 o                         
  -1  19   3        137.67        131.24        28.34 o                         
   0  19   3        104.12        111.75        19.67 o                         
   1  19   3          7.64          0.75        22.51 o                         
  -8   0   4         38.44         57.16         6.37 o                         
  -6   0   4         25.62         17.88         5.31 o                         
  -4   0   4       1918.64       1831.01        44.62 o                         
  -2   0   4        436.72        437.83        14.03 o                         
   0   0   4       2400.77       2438.84        40.76 o                         
   2   0   4        123.40        168.71        11.97 o                         
   4   0   4       1256.10       1209.52        36.86 o                         
   6   0   4        451.11        444.41        39.88 o                         
   8   0   4         39.75         33.81         5.29 o                         
  -9   1   4        292.73        303.13        20.58 o                         
  -8   1   4         49.28         55.78         5.39 o                         
  -7   1   4        104.28        113.06         6.73 o                         
  -6   1   4          5.52          2.21         3.05 o                         
  -5   1   4          4.67          4.44         3.77 o                         
  -4   1   4       1623.49       1599.85        52.79 o                         
  -3   1   4        603.37        606.41        18.91 o                         
  -2   1   4        329.52        359.82         8.62 o                         
  -1   1   4        224.31        238.14         5.96 o                         
   0   1   4        110.82        126.43         6.22 o                         
   1   1   4      13264.06      14060.26       160.97 o                         
   2   1   4       1924.45       2138.83        25.23 o                         
   3   1   4        107.90         73.19         5.00 o                         
   4   1   4          4.38          2.00         2.68 o                         
   5   1   4        962.80        925.84        24.27 o                         
   6   1   4        258.25        262.99        14.05 o                         
   7   1   4        583.58        588.41        18.14 o                         
   8   1   4          9.46          5.44         5.64 o                         
  -9   2   4         82.14        102.87         8.77 o                         
  -8   2   4          4.30          3.07         4.13 o                         
  -7   2   4         10.74          8.39         3.41 o                         
  -6   2   4          0.78          0.01         2.96 o                         
  -5   2   4        135.49        128.20        14.06 o                         
  -4   2   4       4720.80       4828.56        97.48 o                         
  -3   2   4       1654.96       1657.46        24.82 o                         
  -2   2   4          8.20          6.53         1.86 o                         
  -1   2   4        830.82        906.81        21.77 o                         
   0   2   4        360.71        379.42         6.76 o                         
   1   2   4         63.09         58.00         2.81 o                         
   2   2   4         13.76         12.33         2.33 o                         
   3   2   4         28.35         20.62         3.91 o                         
   4   2   4         57.50         56.67         4.23 o                         
   5   2   4          0.02         -4.35         5.44 o                         
   6   2   4       1031.82       1008.07        23.81 o                         
   7   2   4         44.50         43.79         4.89 o                         
   8   2   4        166.48        163.75        12.19 o                         
  -9   3   4         58.17         71.52         7.51 o                         
  -8   3   4         45.52         52.78        15.16 o                         
  -7   3   4        597.45        569.99        15.25 o                         
  -6   3   4         10.67         12.96         3.57 o                         
  -5   3   4        816.12        845.53        25.87 o                         
  -4   3   4        253.53        226.94        10.96 o                         
  -3   3   4        298.18        307.12         8.13 o                         
  -2   3   4       1444.91       1501.88        20.94 o                         
  -1   3   4         89.56        101.85         3.68 o                         
   0   3   4       1356.58       1339.37        15.44 o                         
   1   3   4        337.70        328.83         6.70 o                         
   2   3   4        103.46         98.97         4.06 o                         
   3   3   4        591.16        579.07        12.10 o                         
   4   3   4       1097.18       1122.27        38.41 o                         
   5   3   4          0.17         -0.98         3.01 o                         
   6   3   4        350.24        320.55         9.69 o                         
   7   3   4        406.94        415.26        12.37 o                         
   8   3   4         36.23         44.44         9.38 o                         
  -9   4   4         11.67          5.02         4.00 o                         
  -8   4   4         25.51         24.71         9.36 o                         
  -7   4   4          3.66         -1.08         3.44 o                         
  -6   4   4        533.77        548.24        36.05 o                         
  -5   4   4        593.35        611.38        28.09 o                         
  -3   4   4        640.97        576.05        12.26 o                         
  -2   4   4       1389.05       1521.78        20.95 o                         
  -1   4   4       1433.26       1529.46        19.64 o                         
   0   4   4         43.96         51.38         2.62 o                         
   1   4   4        753.45        786.84        11.29 o                         
   2   4   4         15.25         22.41         2.46 o                         
   3   4   4        333.60        335.07        11.92 o                         
   4   4   4        968.40        936.46        23.78 o                         
   5   4   4         76.21         68.87         4.67 o                         
   6   4   4          0.52         -0.63         3.46 o                         
   7   4   4        148.92        175.55        16.34 o                         
   8   4   4        100.45         96.03         6.64 o                         
  -9   5   4         67.59         63.99         5.76 o                         
  -8   5   4         76.43         68.60         6.00 o                         
  -7   5   4          4.32          6.58         3.78 o                         
  -6   5   4        132.45        145.95         8.53 o                         
  -5   5   4         90.05         87.63         6.52 o                         
  -4   5   4         13.92         11.02         2.26 o                         
  -3   5   4        252.06        246.72        12.38 o                         
  -2   5   4         57.20         57.77         3.15 o                         
  -1   5   4        442.14        450.27         8.91 o                         
   0   5   4       1126.50       1069.03        13.33 o                         
   1   5   4       1172.50       1158.37        14.23 o                         
   2   5   4         51.26         56.56         3.49 o                         
   3   5   4        646.06        648.17        15.61 o                         
   4   5   4        606.39        605.68        13.27 o                         
   5   5   4        149.11        145.55         7.17 o                         
   6   5   4         88.78         94.85         5.77 o                         
   7   5   4        156.91        165.01         8.19 o                         
   8   5   4         61.55         59.61         8.81 o                         
  -9   6   4         23.19         28.21         7.40 o                         
  -8   6   4         75.29         68.88        10.38 o                         
  -7   6   4        237.03        226.18         9.90 o                         
  -6   6   4          3.29          6.15         4.74 o                         
  -5   6   4        323.22        337.64        11.38 o                         
  -4   6   4        116.53        102.74         5.02 o                         
  -3   6   4       4206.03       3906.43        73.76 o                         
  -2   6   4        634.35        619.05        12.59 o                         
  -1   6   4        195.02        158.46         4.44 o                         
   0   6   4       1132.96       1291.99        17.60 o                         
   1   6   4        107.17         98.75         3.36 o                         
   2   6   4        577.02        547.83        18.57 o                         
   3   6   4         21.81         24.66         4.21 o                         
   4   6   4          4.47          6.37         4.00 o                         
   5   6   4       1718.81       1628.45        27.87 o                         
   6   6   4         15.20         16.56         3.27 o                         
   7   6   4        110.52        114.95         9.20 o                         
   8   6   4         11.87         16.00         4.47 o                         
  -9   7   4         11.48          4.84         4.87 o                         
  -8   7   4         27.07         39.91         7.32 o                         
  -7   7   4          0.03          4.54         5.29 o                         
  -6   7   4          2.37          0.76         3.18 o                         
  -5   7   4        138.56        128.70         7.63 o                         
  -4   7   4        190.40        180.08         7.69 o                         
  -3   7   4        432.14        439.89        11.28 o                         
  -2   7   4       1556.13       1595.27        23.16 o                         
  -1   7   4          5.78          7.29         1.78 o                         
   0   7   4          2.03          1.85         3.99 o                         
   1   7   4          0.06          1.05         2.46 o                         
   2   7   4         32.58         26.31         2.69 o                         
   3   7   4       1562.21       1499.59        50.86 o                         
   4   7   4        931.07        941.39        31.39 o                         
   5   7   4        338.09        358.02        10.95 o                         
   6   7   4         93.37         89.59         5.52 o                         
   7   7   4         57.68         41.64         4.69 o                         
   8   7   4         84.85         89.60         5.76 o                         
  -8   8   4          0.22          0.93         4.04 o                         
  -7   8   4        299.11        315.15        13.06 o                         
  -6   8   4         19.10         27.00         8.06 o                         
  -5   8   4       2007.80       1896.15        45.40 o                         
  -4   8   4        214.04        198.21         7.53 o                         
  -3   8   4       1581.09       1502.73        56.88 o                         
  -2   8   4         57.92         48.28         3.71 o                         
  -1   8   4       1170.33       1078.44        17.01 o                         
   0   8   4        405.73        434.15        12.59 o                         
   1   8   4        142.93        135.75         4.11 o                         
   2   8   4        216.05        215.56         6.81 o                         
   3   8   4        402.62        406.12        19.40 o                         
   4   8   4        339.96        369.70        18.68 o                         
   5   8   4        730.42        786.47        16.10 o                         
   6   8   4          9.94          4.40         3.74 o                         
   7   8   4          0.00         -2.55         3.38 o                         
  -8   9   4        132.64        112.83        10.31 o                         
  -7   9   4         75.66         77.40         8.09 o                         
  -6   9   4          1.11          0.99         3.09 o                         
  -5   9   4         48.72         62.36         5.16 o                         
  -4   9   4        495.93        505.13        16.77 o                         
  -3   9   4       1540.03       1558.40        64.35 o                         
  -2   9   4       1527.91       1569.62        30.98 o                         
  -1   9   4        279.36        295.50        11.45 o                         
   0   9   4        983.40        971.53        15.19 o                         
   1   9   4         26.92         26.91         2.36 o                         
   2   9   4       1132.16       1097.62        41.57 o                         
   3   9   4         44.54         41.43         4.26 o                         
   4   9   4       1022.81       1003.60        29.41 o                         
   5   9   4        125.83        125.17         6.35 o                         
   6   9   4        121.41        141.87         7.66 o                         
   7   9   4         94.73         96.16         5.62 o                         
  -8  10   4         66.46         53.90         7.78 o                         
  -7  10   4        419.50        440.76        22.86 o                         
  -6  10   4          8.30          4.71         3.86 o                         
  -5  10   4        277.41        305.74        12.34 o                         
  -4  10   4        503.12        504.16        18.61 o                         
  -3  10   4        297.99        271.37        17.04 o                         
  -2  10   4        120.73        116.90         5.39 o                         
  -1  10   4        250.27        191.28        11.25 o                         
   0  10   4          0.33          2.55         2.30 o                         
   1  10   4        864.30        829.47        14.81 o                         
   2  10   4        137.35        141.29         7.61 o                         
   3  10   4          0.06          2.90         3.00 o                         
   4  10   4        249.58        247.23         9.33 o                         
   5  10   4        113.46        103.94        10.59 o                         
   6  10   4         76.28         75.17         6.94 o                         
   7  10   4        215.30        211.31        14.14 o                         
  -8  11   4         32.84         32.99         8.22 o                         
  -7  11   4        175.13        198.06        22.79 o                         
  -6  11   4          2.35          2.05         6.05 o                         
  -5  11   4         15.42         20.46         5.78 o                         
  -4  11   4       1464.74       1505.03        33.94 o                         
  -3  11   4          0.01         -4.21         4.95 o                         
  -2  11   4         31.22         30.09         7.15 o                         
  -1  11   4         52.53         46.50         5.84 o                         
   0  11   4        272.96        259.69         9.92 o                         
   1  11   4          0.01          2.63         2.66 o                         
   2  11   4       1867.75       1841.52        40.04 o                         
   3  11   4        183.50        169.64        10.63 o                         
   4  11   4        505.07        482.81        28.97 o                         
   5  11   4          5.49          5.33         5.24 o                         
   6  11   4         10.84         10.04         4.61 o                         
   7  11   4         32.51         41.81         5.05 o                         
  -7  12   4         78.72         38.59         7.58 o                         
  -6  12   4          6.71          8.01         6.76 o                         
  -5  12   4        344.02        316.27        19.96 o                         
  -4  12   4        188.98        221.91        15.21 o                         
  -3  12   4         89.80         83.80        10.47 o                         
  -2  12   4        144.86        151.28         9.77 o                         
  -1  12   4        542.86        531.98        38.49 o                         
   0  12   4        113.16        107.66         5.10 o                         
   1  12   4        327.36        331.69        14.82 o                         
   2  12   4         14.40         17.43         3.88 o                         
   3  12   4          0.36          1.42         3.89 o                         
   4  12   4        112.31        125.22        22.17 o                         
   5  12   4         40.53         34.74         4.00 o                         
   6  12   4        260.13        282.47        13.47 o                         
  -7  13   4         44.16         41.39         8.29 o                         
  -6  13   4         76.68         92.70        13.14 o                         
  -5  13   4        122.65        134.83        12.65 o                         
  -4  13   4        109.92        128.61        13.16 o                         
  -3  13   4        130.59        126.14        11.51 o                         
  -2  13   4          3.36          1.77         3.12 o                         
  -1  13   4         29.38         25.22         5.08 o                         
   0  13   4         74.41         74.14         7.00 o                         
   1  13   4        337.25        296.47        11.87 o                         
   2  13   4        260.84        288.86        10.29 o                         
   3  13   4         25.70         41.71         5.26 o                         
   4  13   4         28.62         24.87         4.35 o                         
   5  13   4         25.78         31.08         6.07 o                         
   6  13   4          8.19          8.68         7.54 o                         
  -6  14   4          0.24          5.13         5.80 o                         
  -5  14   4        293.46        332.78        20.17 o                         
  -4  14   4        313.08        373.92        24.69 o                         
  -3  14   4        268.40        287.83        14.63 o                         
  -2  14   4         29.33         19.84         4.33 o                         
  -1  14   4         79.77         93.04        13.33 o                         
   0  14   4         75.84         73.19         7.49 o                         
   1  14   4        312.09        364.75        61.21 o                         
   2  14   4         59.96         52.63         8.03 o                         
   3  14   4        117.90         74.24        19.99 o                         
   4  14   4          0.42         19.17        21.29 o                         
   5  14   4         14.41          9.23         7.10 o                         
  -6  15   4        115.58        117.22        13.23 o                         
  -5  15   4         55.68         74.02        13.66 o                         
  -4  15   4          0.27          6.46         7.40 o                         
  -3  15   4         15.69         10.08         4.78 o                         
  -2  15   4         16.75         22.28         5.11 o                         
  -1  15   4         26.84         29.25         5.33 o                         
   0  15   4        139.36        169.98        27.97 o                         
   1  15   4        259.56        262.90        29.07 o                         
   2  15   4         27.02         18.28        16.48 o                         
   3  15   4         53.37         82.60        20.58 o                         
   4  15   4          1.69         15.98        19.37 o                         
   5  15   4        321.69        313.29        31.37 o                         
  -5  16   4        104.06        112.20        18.31 o                         
  -4  16   4        209.93        182.31        18.26 o                         
  -3  16   4         32.10          9.62        16.60 o                         
  -2  16   4        255.61        283.09        31.23 o                         
  -1  16   4         54.42         75.41        22.43 o                         
   0  16   4        147.50        172.08        25.17 o                         
   1  16   4        222.87        219.22        26.71 o                         
   2  16   4        145.40        172.67        25.11 o                         
   3  16   4        293.43        257.73        33.12 o                         
   4  16   4         88.38         47.30        23.99 o                         
  -3  17   4         99.85        104.56        24.64 o                         
  -2  17   4         44.31         42.89        19.52 o                         
  -1  17   4          0.40         -5.20        24.59 o                         
   0  17   4        112.13         90.41        30.17 o                         
   1  17   4         12.98         14.49        17.07 o                         
   2  17   4          0.34          0.32        22.49 o                         
   3  17   4        182.05        248.07        27.59 o                         
  -3  18   4         16.43          6.64        19.24 o                         
  -2  18   4         31.20         14.31        16.17 o                         
  -1  18   4         73.83         57.75        24.05 o                         
   0  18   4          0.91          5.87        20.53 o                         
   1  18   4         78.95         75.05        18.68 o                         
   2  18   4        284.37        274.26        31.32 o                         
  -9   0   5         15.42         12.56         6.98 o                         
  -7   0   5        788.18        832.41        27.61 o                         
  -5   0   5       1319.98       1433.78        55.04 o                         
  -3   0   5       2585.62       2587.21        59.87 o                         
  -1   0   5       1414.27       1249.13        23.08 o                         
   1   0   5       1463.09       1509.80        75.01 o                         
   3   0   5          0.02         -2.13         5.86 o                         
   5   0   5          1.80          0.29         6.38 o                         
   7   0   5        244.75        287.88        17.64 o                         
  -9   1   5          5.85          8.95         4.07 o                         
  -8   1   5          6.08         11.19         3.66 o                         
  -7   1   5         17.94         22.24         5.74 o                         
  -6   1   5        761.34        723.07        66.46 o                         
  -5   1   5        230.35        209.34        11.95 o                         
  -4   1   5        205.77        156.56         7.37 o                         
  -3   1   5        154.78        132.86         8.49 o                         
  -2   1   5          0.42          3.35         1.57 o                         
  -1   1   5         45.47         42.81         2.60 o                         
   0   1   5        637.21        702.92        11.93 o                         
   1   1   5        236.01        223.81         5.86 o                         
   2   1   5        858.97        844.09        50.23 o                         
   3   1   5        492.80        439.76        12.46 o                         
   4   1   5         15.17         14.15         6.21 o                         
   5   1   5          4.62          7.49         4.01 o                         
   6   1   5        239.13        207.53         9.45 o                         
   7   1   5          6.05         10.40         4.10 o                         
   8   1   5          0.03          2.74         4.34 o                         
  -9   2   5        114.82        111.90         7.90 o                         
  -8   2   5         35.88         38.15         7.01 o                         
  -7   2   5        553.76        583.49        23.83 o                         
  -6   2   5        577.99        584.20        18.89 o                         
  -5   2   5        714.74        702.62        43.01 o                         
  -4   2   5        265.34        276.77        10.60 o                         
  -3   2   5       1260.39       1259.10        21.04 o                         
  -2   2   5         33.50         45.87         2.52 o                         
  -1   2   5       1478.39       1438.27        18.85 o                         
   0   2   5       1516.63       1520.09        16.88 o                         
   1   2   5       2479.44       2646.73        32.15 o                         
   2   2   5        114.78        141.62         7.17 o                         
   3   2   5          8.86          6.44         3.56 o                         
   4   2   5        282.73        262.28        10.44 o                         
   5   2   5          2.30          2.75         4.01 o                         
   6   2   5        190.40        195.47         8.02 o                         
   7   2   5        348.56        346.61        14.96 o                         
   8   2   5          0.88         -2.13         4.11 o                         
  -9   3   5          0.28          2.70         3.99 o                         
  -8   3   5         25.84         19.23         5.70 o                         
  -7   3   5         79.24         84.04         5.74 o                         
  -6   3   5       1203.22       1240.84        48.22 o                         
  -5   3   5          2.98          3.77         3.44 o                         
  -4   3   5         72.46         83.15         5.81 o                         
  -3   3   5         24.80         31.80         3.35 o                         
  -2   3   5         12.42         15.29         2.07 o                         
  -1   3   5        287.09        297.44         6.08 o                         
   0   3   5        417.80        374.78         6.67 o                         
   1   3   5        153.11        142.88         4.44 o                         
   2   3   5        233.29        190.24        21.46 o                         
   3   3   5        545.35        560.66        14.49 o                         
   4   3   5        129.83        142.79         8.23 o                         
   5   3   5          8.76         11.85         3.53 o                         
   6   3   5          0.36          2.28         3.61 o                         
   7   3   5         88.82        100.41         5.90 o                         
   8   3   5        180.82        180.86         8.19 o                         
  -9   4   5         31.02         35.03         5.92 o                         
  -8   4   5        319.51        310.29        18.71 o                         
  -7   4   5        410.31        413.19        21.61 o                         
  -6   4   5        303.84        263.32        11.93 o                         
  -5   4   5         42.69         41.83         7.71 o                         
  -4   4   5        130.15        128.79         7.41 o                         
  -3   4   5       1018.51       1013.04        17.98 o                         
  -2   4   5         27.03         26.05         2.49 o                         
  -1   4   5        318.30        275.25         6.52 o                         
   0   4   5       1506.90       1543.40        15.99 o                         
   1   4   5        141.26        122.51         4.80 o                         
   2   4   5        400.35        397.14        11.90 o                         
   3   4   5        434.41        405.63        30.24 o                         
   4   4   5          3.55          6.74         3.03 o                         
   5   4   5        614.67        610.11        18.67 o                         
   6   4   5        164.66        176.27        10.60 o                         
   7   4   5        213.67        223.37         8.77 o                         
   8   4   5         29.85         23.68         5.55 o                         
  -9   5   5         40.72         30.96         4.69 o                         
  -8   5   5         28.35         28.63         4.81 o                         
  -7   5   5         12.46         11.83         3.49 o                         
  -6   5   5        287.92        320.46        12.14 o                         
  -5   5   5        997.42       1015.59        33.60 o                         
  -4   5   5        396.33        406.16        15.43 o                         
  -3   5   5          3.02          1.72         2.93 o                         
  -2   5   5       1350.69       1401.09        17.21 o                         
  -1   5   5          7.88          6.96         1.85 o                         
   0   5   5        149.72        156.40         4.16 o                         
   1   5   5        438.56        461.54        11.29 o                         
   2   5   5         19.34         27.53         4.51 o                         
   3   5   5       1906.27       1944.41        43.68 o                         
   4   5   5       1591.05       1566.93        41.44 o                         
   5   5   5         86.38         94.06         5.72 o                         
   6   5   5         13.25         11.88         4.63 o                         
   7   5   5         84.59         75.27        15.33 o                         
  -9   6   5          2.98          4.18         7.16 o                         
  -8   6   5        264.17        280.71        11.83 o                         
  -7   6   5        108.89        116.20        13.61 o                         
  -6   6   5        265.59        264.69        10.64 o                         
  -5   6   5        219.91        218.39        11.12 o                         
  -4   6   5          6.47          9.76         2.73 o                         
  -3   6   5        179.23        171.18         8.54 o                         
  -2   6   5        293.79        327.39         7.12 o                         
  -1   6   5         16.39         12.90         2.08 o                         
   0   6   5        103.88        105.19         3.94 o                         
   1   6   5        411.24        356.17         7.06 o                         
   2   6   5        188.87        214.71         8.57 o                         
   3   6   5         63.68         65.36         5.22 o                         
   4   6   5        898.36        920.68        24.80 o                         
   5   6   5         22.76         20.24         4.03 o                         
   6   6   5        267.25        262.57        12.58 o                         
   7   6   5        104.46         95.64         7.32 o                         
  -8   7   5         56.77         55.80         5.84 o                         
  -7   7   5         34.79         41.43         4.89 o                         
  -6   7   5         74.92         60.02         5.96 o                         
  -5   7   5        356.11        350.74        14.24 o                         
  -4   7   5        138.84        131.52         7.08 o                         
  -3   7   5        117.59        143.24         5.47 o                         
  -2   7   5         29.88         26.06         2.91 o                         
  -1   7   5         45.88         45.74         3.05 o                         
   0   7   5          4.26          4.08         2.51 o                         
   1   7   5       1378.94       1342.00        30.82 o                         
   2   7   5         21.98         18.93         4.32 o                         
   3   7   5       8669.58       8349.92       137.79 o                         
   4   7   5        429.57        417.92        24.85 o                         
   5   7   5          5.67          2.97         3.77 o                         
   6   7   5          8.29          6.35         3.94 o                         
   7   7   5        222.44        214.96        13.92 o                         
  -8   8   5        177.84        204.33        15.56 o                         
  -7   8   5          0.71          2.46         4.01 o                         
  -6   8   5         20.17         19.91         4.38 o                         
  -5   8   5       1418.06       1447.63       105.02 o                         
  -4   8   5         26.56         26.75         2.97 o                         
  -3   8   5        482.00        455.75        15.19 o                         
  -2   8   5          3.30          2.65         2.43 o                         
  -1   8   5          2.07          6.72         3.18 o                         
   0   8   5        147.29        130.14         4.58 o                         
   1   8   5         12.57         10.83         2.18 o                         
   2   8   5        428.94        401.55        10.64 o                         
   3   8   5        301.78        309.01        12.46 o                         
   4   8   5         52.56         57.59         4.64 o                         
   5   8   5         69.08         64.42         5.40 o                         
   6   8   5         17.10         19.49         3.77 o                         
   7   8   5         15.33         19.25         4.74 o                         
  -8   9   5         14.83         11.50         6.18 o                         
  -7   9   5         13.71          7.99         4.70 o                         
  -6   9   5         43.04         45.16         5.70 o                         
  -5   9   5        167.37        167.10        16.31 o                         
  -4   9   5        841.44        833.82        26.15 o                         
  -3   9   5         10.33         12.25         2.63 o                         
  -2   9   5          6.45          9.59         2.51 o                         
  -1   9   5       1192.80       1190.36        24.54 o                         
   0   9   5         75.69         72.60         3.63 o                         
   1   9   5        736.25        735.43        25.75 o                         
   2   9   5        425.03        451.24        16.65 o                         
   3   9   5       1157.86       1153.21        26.75 o                         
   4   9   5        197.76        177.66         8.05 o                         
   5   9   5        548.49        573.49        29.54 o                         
   6   9   5         50.53         56.65         4.96 o                         
   7   9   5        309.55        278.32        10.63 o                         
  -8  10   5         31.33         36.63         9.71 o                         
  -7  10   5          1.37         -0.86         4.77 o                         
  -6  10   5          3.02          4.39         5.71 o                         
  -5  10   5        559.39        568.71        28.84 o                         
  -4  10   5          0.90          3.61         3.86 o                         
  -3  10   5        366.85        334.58        19.16 o                         
  -2  10   5        123.74        101.30         5.57 o                         
  -1  10   5         73.36         64.22         4.47 o                         
   0  10   5        227.40        226.21         6.47 o                         
   1  10   5          4.61          4.22         2.13 o                         
   2  10   5       2013.82       2187.87        98.78 o                         
   3  10   5         99.75        103.02         6.59 o                         
   4  10   5        102.79        102.28        10.25 o                         
   5  10   5         14.22         10.74         4.56 o                         
   6  10   5        178.74        211.22        16.40 o                         
  -7  11   5         41.52         27.76         8.82 o                         
  -6  11   5        715.40        686.43        37.23 o                         
  -5  11   5        171.86        181.23        14.68 o                         
  -4  11   5        337.24        354.33        13.84 o                         
  -3  11   5          0.17          1.09         5.09 o                         
  -2  11   5        141.31        125.24         6.26 o                         
  -1  11   5        406.50        430.90        15.35 o                         
   0  11   5         94.75         87.33         3.93 o                         
   1  11   5       1091.09       1046.11        33.94 o                         
   2  11   5          5.49         16.78         4.38 o                         
   3  11   5          0.12          2.18         4.24 o                         
   4  11   5        262.70        305.53        15.52 o                         
   5  11   5        334.59        351.65        12.17 o                         
   6  11   5         36.88         33.07         4.98 o                         
  -7  12   5         75.13         87.64        10.79 o                         
  -6  12   5         42.66         51.44         7.55 o                         
  -5  12   5         83.60         90.09        10.32 o                         
  -4  12   5        788.81        822.51        33.83 o                         
  -3  12   5         39.65         35.23         4.84 o                         
  -2  12   5         47.98         42.61         5.12 o                         
  -1  12   5        313.26        338.94        33.27 o                         
   0  12   5         33.37         20.82         3.57 o                         
   1  12   5        802.69        781.45        30.16 o                         
   2  12   5          5.59          2.11         3.35 o                         
   3  12   5         35.85         39.27         4.34 o                         
   4  12   5        434.02        485.88        19.25 o                         
   5  12   5         10.89         10.68         4.28 o                         
   6  12   5         33.76         20.26         9.18 o                         
  -6  13   5         74.15         84.68        12.50 o                         
  -5  13   5          9.38         -4.00         6.44 o                         
  -4  13   5          0.93          1.54         5.94 o                         
  -3  13   5         91.50         83.39         7.41 o                         
  -2  13   5        232.97        223.79        17.62 o                         
  -1  13   5        910.13        849.73        26.15 o                         
   0  13   5          8.92          9.96         7.55 o                         
   1  13   5        167.54        168.39        11.44 o                         
   2  13   5         54.62         54.93        13.69 o                         
   3  13   5        254.70        286.93        20.91 o                         
   4  13   5          3.59          3.59         3.41 o                         
   5  13   5        281.28        315.41        35.52 o                         
  -6  14   5         87.92         85.79        10.50 o                         
  -5  14   5        331.93        302.27        30.87 o                         
  -4  14   5          8.72          8.36         8.40 o                         
  -3  14   5        131.51        138.64         9.23 o                         
  -2  14   5        187.97        166.88        11.27 o                         
  -1  14   5         13.49          6.01         4.96 o                         
   0  14   5         28.39         18.24         4.65 o                         
   1  14   5        481.70        460.62        51.95 o                         
   2  14   5        158.26        169.99        13.34 o                         
   3  14   5         84.41        109.10        20.79 o                         
   4  14   5          7.70         10.47        18.55 o                         
   5  14   5          7.63         18.17        25.84 o                         
  -5  15   5         69.23         59.91        12.94 o                         
  -4  15   5         31.23         25.44         7.90 o                         
  -3  15   5         37.60         37.06         6.72 o                         
  -2  15   5         72.03         58.55         6.48 o                         
  -1  15   5        389.65        356.78        21.16 o                         
   0  15   5        263.58        242.46        34.60 o                         
   1  15   5        230.15        302.25        29.53 o                         
   2  15   5          3.81          5.28        22.36 o                         
   3  15   5         90.10        102.42        28.93 o                         
   4  15   5          0.01          4.32        25.12 o                         
  -5  16   5         63.02         65.16        10.02 o                         
  -4  16   5         15.43         14.00         5.67 o                         
  -3  16   5        585.57        731.91       102.38 o                         
  -2  16   5        206.49        269.62        33.09 o                         
  -1  16   5          0.11         -6.36        19.49 o                         
   0  16   5         17.92         35.82        22.89 o                         
   1  16   5        185.16        182.83        26.12 o                         
   2  16   5         27.93         13.76        15.95 o                         
   3  16   5        135.48        129.29        31.77 o                         
  -4  17   5        188.22        219.19        29.09 o                         
  -3  17   5        148.44        144.15        24.54 o                         
  -2  17   5        164.93        154.34        23.32 o                         
  -1  17   5          1.05          4.91        24.48 o                         
   0  17   5         22.63         29.89        26.33 o                         
   1  17   5        345.44        365.89        41.44 o                         
   2  17   5         42.35         70.77        17.57 o                         
  -2  18   5         11.88         30.95        34.42 o                         
  -1  18   5        103.03        100.88        26.60 o                         
   0  18   5         15.83         17.62        26.52 o                         
   1  18   5        379.21        392.08        40.85 o                         
  -8   0   6          0.34         -2.59         5.77 o                         
  -6   0   6          8.60         14.37         4.43 o                         
  -4   0   6         27.00         41.85         6.07 o                         
  -2   0   6         12.83         15.66         4.06 o                         
   0   0   6       1802.81       2068.04        37.76 o                         
   2   0   6        874.77        738.12        27.64 o                         
   4   0   6        562.97        551.03        24.25 o                         
   6   0   6         60.66         56.29         8.50 o                         
  -9   1   6         53.34         62.61         6.87 o                         
  -8   1   6         19.97          4.12         4.10 o                         
  -7   1   6         89.68         90.08         6.81 o                         
  -6   1   6        164.16        164.67        19.72 o                         
  -5   1   6         27.68         29.58         4.78 o                         
  -4   1   6          0.34          0.01         3.88 o                         
  -3   1   6       1226.26       1325.46        16.45 o                         
  -2   1   6        875.49        909.72        22.67 o                         
  -1   1   6       5236.51       5422.97        47.15 o                         
   0   1   6          2.72          1.24         2.42 o                         
   1   1   6        492.28        480.31        18.69 o                         
   2   1   6        304.66        291.43        11.02 o                         
   3   1   6       2208.26       2132.29        55.58 o                         
   4   1   6         39.44         28.01         5.90 o                         
   5   1   6       1489.19       1402.88        24.25 o                         
   6   1   6         67.23         63.20         8.29 o                         
   7   1   6          0.27          2.21         5.43 o                         
  -9   2   6         10.33          9.00         4.16 o                         
  -8   2   6         21.04         12.90         5.26 o                         
  -7   2   6          0.51         -3.53         3.53 o                         
  -6   2   6       1057.40       1075.96        24.95 o                         
  -5   2   6        557.49        513.46        14.21 o                         
  -4   2   6        291.52        293.73        13.03 o                         
  -3   2   6        237.69        257.16         7.28 o                         
  -2   2   6         97.58         79.13         5.56 o                         
  -1   2   6         87.48         88.77         3.99 o                         
   0   2   6          2.76          6.50         3.19 o                         
   1   2   6        514.36        631.86        22.00 o                         
   2   2   6        333.54        286.07        11.44 o                         
   3   2   6         13.33         21.00         4.92 o                         
   4   2   6        437.63        419.52        29.19 o                         
   5   2   6          0.22          5.26         3.13 o                         
   6   2   6          0.08          1.41         3.66 o                         
   7   2   6          9.49          7.90         4.49 o                         
  -9   3   6          6.11          4.29         4.35 o                         
  -8   3   6        127.44        109.86        13.79 o                         
  -7   3   6        394.34        403.99        19.89 o                         
  -6   3   6        312.71        299.66        27.45 o                         
  -5   3   6         37.03         45.03         7.36 o                         
  -4   3   6        288.29        298.02        17.77 o                         
  -3   3   6         48.19         45.88         4.63 o                         
  -2   3   6          0.99          1.58         2.50 o                         
  -1   3   6       4456.14       4536.30        34.18 o                         
   0   3   6        415.84        380.67        13.26 o                         
   1   3   6       1147.40       1121.52        24.50 o                         
   2   3   6        731.43        666.39        18.63 o                         
   3   3   6        134.44        147.52        12.16 o                         
   4   3   6        203.77        183.18         7.76 o                         
   5   3   6        104.18        129.03         7.33 o                         
   6   3   6        202.62        223.69         9.06 o                         
   7   3   6        297.42        315.69        30.07 o                         
  -9   4   6         83.51         85.67         6.55 o                         
  -8   4   6          7.29          5.74         6.43 o                         
  -7   4   6        995.01       1004.00        32.58 o                         
  -6   4   6          3.30          4.31         3.99 o                         
  -5   4   6        340.94        348.45        15.06 o                         
  -4   4   6          4.08          9.44         4.73 o                         
  -3   4   6          5.45          3.76         3.72 o                         
  -2   4   6          0.89         -2.32         3.65 o                         
  -1   4   6       1050.90       1066.97        16.54 o                         
   0   4   6         63.75         56.26         3.12 o                         
   1   4   6        207.52        197.65         7.89 o                         
   2   4   6        743.39        714.46        22.63 o                         
   3   4   6         40.69         59.77         8.92 o                         
   4   4   6         19.24         11.61         3.94 o                         
   5   4   6         31.41         40.35         5.40 o                         
   6   4   6          2.29          1.76         3.73 o                         
   7   4   6         30.03         29.85         5.94 o                         
  -8   5   6         43.13         48.40        16.61 o                         
  -7   5   6        569.10        569.58        19.74 o                         
  -6   5   6          3.90          5.41         3.69 o                         
  -5   5   6         11.92         13.78         4.16 o                         
  -4   5   6        315.26        333.69        21.55 o                         
  -3   5   6        178.77        178.68         7.66 o                         
  -2   5   6         60.20         70.33         3.83 o                         
  -1   5   6         81.44         58.97         3.79 o                         
   0   5   6        125.78        131.92         5.79 o                         
   1   5   6        246.42        229.99         8.98 o                         
   2   5   6        503.58        520.04        18.13 o                         
   3   5   6        297.44        290.56        11.66 o                         
   4   5   6          7.31          7.30         3.30 o                         
   5   5   6          1.71          3.27         6.27 o                         
   6   5   6        680.14        645.65        23.01 o                         
   7   5   6          4.21          8.79         5.51 o                         
  -8   6   6         98.58         91.98         9.44 o                         
  -7   6   6        364.62        433.01        41.96 o                         
  -6   6   6         67.02         59.41         5.41 o                         
  -5   6   6       1961.89       2098.09        51.42 o                         
  -4   6   6         58.76         67.56         4.89 o                         
  -3   6   6         86.90         79.37         4.36 o                         
  -2   6   6          0.09          2.43         2.23 o                         
  -1   6   6          4.53          6.06         2.07 o                         
   0   6   6        228.17        243.82        12.21 o                         
   1   6   6        373.03        399.28        12.48 o                         
   2   6   6        702.79        727.82        23.56 o                         
   3   6   6        219.37        206.12        10.16 o                         
   4   6   6        151.41        152.42         9.95 o                         
   5   6   6        557.69        578.54        17.94 o                         
   6   6   6         28.14         21.55         4.40 o                         
   7   6   6        426.04        414.72        11.80 o                         
  -8   7   6         19.49         19.38         4.71 o                         
  -7   7   6        112.39        104.05         8.57 o                         
  -6   7   6         37.51         41.98         5.05 o                         
  -5   7   6         55.22         52.96         5.88 o                         
  -4   7   6        362.13        374.56        13.43 o                         
  -3   7   6        118.67        111.85         6.62 o                         
  -2   7   6        550.42        529.42        12.63 o                         
  -1   7   6         20.04         13.44         2.19 o                         
   0   7   6          5.16          5.70         2.13 o                         
   1   7   6       3402.61       3246.37        71.19 o                         
   2   7   6       1647.79       1710.94        24.77 o                         
   3   7   6         96.80         92.35         6.31 o                         
   4   7   6        108.73        115.71         9.26 o                         
   5   7   6         44.31         36.48        11.60 o                         
   6   7   6          7.81         10.26         3.96 o                         
   7   7   6        208.68        187.17        13.45 o                         
  -8   8   6         15.69         11.01         4.97 o                         
  -7   8   6        689.10        778.56        32.54 o                         
  -6   8   6          0.04         -3.84         4.46 o                         
  -5   8   6        384.97        384.29        22.98 o                         
  -4   8   6        163.98        176.97         8.17 o                         
  -3   8   6        925.42        910.25        23.07 o                         
  -2   8   6        229.79        238.77        10.00 o                         
  -1   8   6        132.71        138.64         6.13 o                         
   0   8   6        149.57        149.15         5.75 o                         
   1   8   6        693.61        740.05        15.74 o                         
   2   8   6        939.92        913.40        34.25 o                         
   3   8   6        173.31        178.54        13.55 o                         
   4   8   6          0.01         -0.99         4.08 o                         
   5   8   6        215.05        225.51        11.12 o                         
   6   8   6          1.51         -0.24         4.30 o                         
  -8   9   6          0.23         -5.63         7.03 o                         
  -7   9   6         87.49         91.97        11.45 o                         
  -6   9   6        238.76        253.93        10.38 o                         
  -5   9   6          0.12          1.30         3.81 o                         
  -4   9   6         56.27         58.14         5.86 o                         
  -3   9   6          1.81          2.45         2.58 o                         
  -2   9   6          1.93          3.36         2.35 o                         
  -1   9   6        137.15        129.54         5.92 o                         
   0   9   6          4.84          6.22         2.98 o                         
   1   9   6        153.86        148.42        10.32 o                         
   2   9   6        336.00        354.09        12.61 o                         
   3   9   6        684.49        682.56        17.89 o                         
   4   9   6         88.71         97.16         6.49 o                         
   5   9   6         67.24         67.01         5.98 o                         
   6   9   6        256.71        290.38        16.02 o                         
  -7  10   6        324.67        357.79        34.39 o                         
  -6  10   6         24.94         31.07        10.20 o                         
  -5  10   6        705.72        725.48        28.00 o                         
  -4  10   6        403.54        392.32        18.47 o                         
  -3  10   6        197.63        189.96         7.44 o                         
  -2  10   6          0.11         -0.07         2.34 o                         
  -1  10   6        356.65        347.60        14.09 o                         
   0  10   6         56.90         50.29         3.64 o                         
   1  10   6        427.00        451.94        29.53 o                         
   2  10   6        712.44        788.54        19.76 o                         
   3  10   6         37.17         43.35         8.44 o                         
   4  10   6        348.53        352.78        12.08 o                         
   5  10   6        128.72        122.70         7.16 o                         
   6  10   6          8.39          4.15         4.17 o                         
  -7  11   6         16.38         18.07         9.43 o                         
  -6  11   6        412.37        402.13        24.17 o                         
  -5  11   6        136.27         99.27        10.64 o                         
  -4  11   6         12.75          3.70         7.34 o                         
  -3  11   6        167.39        154.80         6.71 o                         
  -2  11   6          4.13         -1.42         3.34 o                         
  -1  11   6        695.83        589.22        28.90 o                         
   0  11   6        380.85        375.21        14.81 o                         
   1  11   6          0.99          4.41         3.29 o                         
   2  11   6        149.26        149.94         7.75 o                         
   3  11   6        233.50        233.34        21.76 o                         
   4  11   6         59.11         64.99         6.08 o                         
   5  11   6          4.05          0.68         4.98 o                         
   6  11   6         45.63         39.78        12.10 o                         
  -7  12   6        265.77        265.85        15.44 o                         
  -6  12   6        193.87        202.03        20.78 o                         
  -5  12   6         82.48        127.83        11.96 o                         
  -4  12   6          1.21          0.38         5.00 o                         
  -3  12   6        125.46        120.05         7.74 o                         
  -2  12   6         23.65         36.22         5.71 o                         
  -1  12   6         25.29         20.49         5.55 o                         
   0  12   6        130.30        118.01        13.49 o                         
   1  12   6         90.24         82.67         7.64 o                         
   2  12   6          5.45          1.91         2.99 o                         
   3  12   6          3.76          0.26         3.58 o                         
   4  12   6        239.86        260.35        19.06 o                         
   5  12   6        172.04        164.33         7.96 o                         
  -6  13   6        308.47        319.55        21.11 o                         
  -5  13   6         69.07         93.30        10.45 o                         
  -4  13   6         15.00         25.74         5.01 o                         
  -3  13   6         65.19         64.94         6.28 o                         
  -2  13   6        120.15        105.23         8.94 o                         
  -1  13   6        314.01        284.35        32.13 o                         
   0  13   6         24.51         30.36         4.87 o                         
   1  13   6         10.87          5.39         5.68 o                         
   2  13   6          0.21          5.14         6.28 o                         
   3  13   6        111.13        121.12         7.82 o                         
   4  13   6         17.57          7.43         4.40 o                         
   5  13   6         62.31         57.51         7.40 o                         
  -6  14   6        139.50        129.94        16.68 o                         
  -5  14   6        223.52        258.70        17.47 o                         
  -4  14   6         35.22         44.01         6.27 o                         
  -3  14   6         79.64         90.59         7.78 o                         
  -2  14   6         11.83         13.78         6.16 o                         
  -1  14   6        181.77        199.59        12.34 o                         
   0  14   6        215.12        198.12        24.29 o                         
   1  14   6          0.82          3.92         8.24 o                         
   2  14   6         14.64         11.68        11.34 o                         
   3  14   6         31.13         28.91        21.36 o                         
   4  14   6        245.24        210.51        27.47 o                         
  -5  15   6         17.68         24.05         5.83 o                         
  -4  15   6         16.68         26.74         7.60 o                         
  -3  15   6          2.98         -4.79         5.23 o                         
  -2  15   6         35.42         25.41         5.06 o                         
  -1  15   6         51.21         62.12        10.67 o                         
   0  15   6         18.48         17.66         9.91 o                         
   1  15   6        117.48        156.86        33.23 o                         
   2  15   6          0.44          5.07        22.16 o                         
   3  15   6        156.65        193.20        34.20 o                         
  -4  16   6         13.92         14.56         7.64 o                         
  -3  16   6        118.25        118.60        13.12 o                         
  -2  16   6        258.83        290.07        36.75 o                         
  -1  16   6         76.08         39.41        26.47 o                         
   0  16   6         61.47         39.69        16.54 o                         
   1  16   6         24.65         35.49        23.98 o                         
   2  16   6        122.63        148.01        25.64 o                         
  -3  17   6          1.02         -0.03        24.38 o                         
  -2  17   6          6.87          6.67        17.62 o                         
  -1  17   6        574.36        687.84        44.17 o                         
   0  17   6          1.88         -1.90        20.04 o                         
   1  17   6        514.79        678.13        41.45 o                         
  -9   0   7         16.66         18.62        10.33 o                         
  -7   0   7         32.36         56.92         8.46 o                         
  -5   0   7        436.26        396.02        20.83 o                         
  -3   0   7        802.77        819.92        26.01 o                         
  -1   0   7         42.29         54.69         6.10 o                         
   1   0   7        334.53        345.66        20.67 o                         
   3   0   7        563.51        517.26        28.31 o                         
   5   0   7        291.40        291.36        24.43 o                         
   7   0   7        321.83        320.14        16.03 o                         
  -9   1   7          6.78          4.45         4.57 o                         
  -8   1   7        605.93        629.81        24.81 o                         
  -7   1   7         26.50         28.39         4.65 o                         
  -6   1   7        119.07        130.50         7.74 o                         
  -5   1   7          0.87         -1.80         4.10 o                         
  -4   1   7         17.57         13.55         3.88 o                         
  -3   1   7        222.52        230.73        11.02 o                         
  -2   1   7         11.16         14.83         2.75 o                         
  -1   1   7        433.38        431.57        10.59 o                         
   0   1   7         28.58         24.37         3.08 o                         
   1   1   7         69.69         82.70         6.81 o                         
   2   1   7        837.42        839.79        43.78 o                         
   3   1   7         14.30          8.41         8.61 o                         
   4   1   7         72.27         33.82         4.85 o                         
   5   1   7          3.08          5.46         4.68 o                         
   6   1   7        307.01        304.43        13.27 o                         
   7   1   7         36.84         35.71         9.39 o                         
  -8   2   7        348.63        343.19        24.42 o                         
  -7   2   7        112.24        116.05         8.27 o                         
  -6   2   7        145.72        159.66        16.92 o                         
  -5   2   7        726.81        712.68        22.09 o                         
  -4   2   7        594.16        632.48        22.62 o                         
  -3   2   7          1.34          0.06         2.80 o                         
  -2   2   7        233.58        222.96         7.42 o                         
  -1   2   7        666.15        677.16        29.56 o                         
   0   2   7         27.78         28.39         3.38 o                         
   1   2   7          0.03          1.60         3.34 o                         
   2   2   7        178.43        199.49         9.01 o                         
   3   2   7        210.42        242.37        12.10 o                         
   4   2   7        566.05        489.54        15.96 o                         
   5   2   7       1181.86       1173.93        30.31 o                         
   6   2   7          9.48         14.03         4.38 o                         
   7   2   7        580.89        632.15        18.69 o                         
  -8   3   7        309.83        279.51        28.45 o                         
  -7   3   7         47.44         49.13         5.97 o                         
  -6   3   7         67.90         73.53         6.17 o                         
  -5   3   7        107.47        119.11        14.71 o                         
  -4   3   7          7.07          7.93         3.51 o                         
  -3   3   7         69.18         63.65         4.51 o                         
  -2   3   7        236.65        253.41         9.88 o                         
  -1   3   7       1767.53       1801.63        26.91 o                         
   0   3   7        497.16        492.40        11.47 o                         
   1   3   7        530.02        497.41        24.01 o                         
   2   3   7         15.77         22.65        14.55 o                         
   3   3   7        184.19        167.88         8.76 o                         
   4   3   7         29.53         38.09         5.28 o                         
   5   3   7         92.49        110.53         7.02 o                         
   6   3   7        107.87        110.64         6.84 o                         
   7   3   7        151.38        161.63         8.02 o                         
  -8   4   7        103.84         97.95        16.52 o                         
  -7   4   7        295.25        299.27        13.02 o                         
  -6   4   7         84.97         84.44         6.39 o                         
  -5   4   7        540.14        561.25        20.13 o                         
  -4   4   7         51.81         52.32         4.50 o                         
  -3   4   7         80.81         70.27         4.65 o                         
  -2   4   7       1302.28       1239.20        33.96 o                         
  -1   4   7        417.30        433.94        11.66 o                         
   0   4   7        146.40        156.44         7.04 o                         
   1   4   7        528.86        549.91        22.37 o                         
   2   4   7        439.06        412.38        12.21 o                         
   3   4   7         19.71         20.95        12.37 o                         
   4   4   7          3.33          4.70         4.99 o                         
   5   4   7        358.53        376.55        12.77 o                         
   6   4   7          9.16         13.38         4.91 o                         
   7   4   7        457.02        437.07        13.18 o                         
  -8   5   7        112.22        124.11         8.55 o                         
  -7   5   7          0.96          0.09         5.65 o                         
  -6   5   7         37.94         37.41         5.00 o                         
  -5   5   7         26.33         23.32         4.00 o                         
  -4   5   7        224.29        236.68        10.01 o                         
  -3   5   7        149.64        163.49         6.67 o                         
  -2   5   7        185.41        191.29         7.18 o                         
  -1   5   7        133.28        131.88         5.53 o                         
   0   5   7        728.61        779.43        20.39 o                         
   1   5   7       3776.57       3731.42        91.69 o                         
   2   5   7          5.99          0.38         5.35 o                         
   3   5   7         95.15         79.34         6.44 o                         
   4   5   7        422.28        441.89        13.61 o                         
   5   5   7        234.48        253.94        18.37 o                         
   6   5   7        201.10        199.66        13.00 o                         
  -8   6   7          1.15          2.58         4.89 o                         
  -7   6   7         14.08         20.93         5.91 o                         
  -6   6   7          0.03         -4.41         4.41 o                         
  -5   6   7        209.02        210.75         9.37 o                         
  -4   6   7         39.89         45.22         4.67 o                         
  -3   6   7        236.95        245.82        11.20 o                         
  -2   6   7        397.04        385.52         9.58 o                         
  -1   6   7         87.43         94.45         5.30 o                         
   0   6   7        935.30        931.67        39.65 o                         
   1   6   7        121.62        123.40         7.19 o                         
   2   6   7         36.88         24.25         5.56 o                         
   3   6   7         90.68        101.00         8.05 o                         
   4   6   7         67.46         61.23         5.98 o                         
   5   6   7         31.18         48.28         5.08 o                         
   6   6   7         51.33         51.13         6.66 o                         
  -8   7   7         22.41         17.33         6.45 o                         
  -7   7   7          8.34          6.66         4.98 o                         
  -6   7   7         10.42          9.69         3.55 o                         
  -5   7   7         39.64         44.18         5.34 o                         
  -4   7   7         21.46         23.18         3.31 o                         
  -3   7   7          8.81          9.67         3.50 o                         
  -2   7   7        317.31        332.34        10.99 o                         
  -1   7   7        417.96        390.51        16.40 o                         
   0   7   7         54.68         61.70         5.04 o                         
   1   7   7       1735.39       1667.01        54.13 o                         
   2   7   7          2.91          2.58         5.68 o                         
   3   7   7         45.42         51.68         7.32 o                         
   4   7   7          0.13         -1.10         4.91 o                         
   5   7   7        133.22        136.93        10.84 o                         
   6   7   7        122.95        129.84         7.71 o                         
  -8   8   7          0.20          1.12        12.56 o                         
  -7   8   7        365.10        379.54        26.59 o                         
  -6   8   7        216.56        235.79         9.92 o                         
  -5   8   7         41.67         42.89         4.87 o                         
  -4   8   7        133.62        143.14         6.85 o                         
  -3   8   7        160.16        153.81        10.46 o                         
  -2   8   7        503.79        462.76        27.72 o                         
  -1   8   7         22.41         17.03         4.03 o                         
   0   8   7       1225.25       1222.06        32.58 o                         
   1   8   7          1.73         -1.10         2.98 o                         
   2   8   7        222.81        258.54        10.44 o                         
   3   8   7        419.91        399.95        12.92 o                         
   4   8   7         14.28         11.61         4.75 o                         
   5   8   7        225.22        236.61        22.89 o                         
   6   8   7          6.10          2.46         4.75 o                         
  -7   9   7          1.14         -2.40         7.13 o                         
  -6   9   7         47.59         52.23         7.45 o                         
  -5   9   7        221.27        225.86        10.30 o                         
  -4   9   7         66.69         73.17         5.03 o                         
  -3   9   7        721.45        725.96        16.30 o                         
  -2   9   7         37.81         37.77         6.32 o                         
  -1   9   7        685.66        745.33        19.73 o                         
   0   9   7        289.71        271.50        10.62 o                         
   1   9   7       2373.14       2405.70        66.07 o                         
   2   9   7        655.64        708.29        26.95 o                         
   3   9   7       1099.55       1199.22        22.86 o                         
   4   9   7         68.82         76.44         6.23 o                         
   5   9   7        130.83        139.45        14.36 o                         
   6   9   7          7.51         -1.66         5.39 o                         
  -7  10   7         87.87         93.56         9.58 o                         
  -6  10   7         11.30          9.66         5.50 o                         
  -5  10   7         32.40         38.65         7.85 o                         
  -4  10   7        195.21        187.09         8.17 o                         
  -3  10   7         39.92         31.72         4.45 o                         
  -2  10   7        263.59        244.18        15.57 o                         
  -1  10   7         26.97         26.10         6.26 o                         
   0  10   7       1199.76       1338.22        46.42 o                         
   1  10   7         48.76         45.07         8.13 o                         
   2  10   7        140.31        128.13        15.64 o                         
   3  10   7          0.01          2.70         5.45 o                         
   4  10   7          6.08         -2.10         3.36 o                         
   5  10   7         39.50         56.02        10.60 o                         
  -7  11   7          0.01          3.53         8.95 o                         
  -6  11   7         83.16         79.16        12.58 o                         
  -5  11   7        272.97        250.09        19.71 o                         
  -4  11   7        192.31        153.05        10.02 o                         
  -3  11   7        876.56        881.78        30.53 o                         
  -2  11   7        212.25        181.95         8.29 o                         
  -1  11   7       1392.97       1343.64        23.91 o                         
   0  11   7        354.20        362.56        12.41 o                         
   1  11   7        401.53        450.09        15.92 o                         
   2  11   7          5.70          7.78         3.87 o                         
   3  11   7        227.00        255.79        16.84 o                         
   4  11   7         43.56         44.61         7.75 o                         
   5  11   7        179.91        205.39         8.74 o                         
  -6  12   7        111.48         99.53        10.28 o                         
  -5  12   7         20.53          3.75         4.61 o                         
  -4  12   7        180.99        180.46        22.00 o                         
  -3  12   7          0.10          2.32         4.41 o                         
  -2  12   7         17.28         23.57         5.70 o                         
  -1  12   7         18.34         15.51         5.27 o                         
   0  12   7         31.77         32.27         5.52 o                         
   1  12   7         42.82         40.82         6.76 o                         
   2  12   7        315.55        352.27        14.75 o                         
   3  12   7        105.21        104.87         7.04 o                         
   4  12   7         14.23         15.23        11.99 o                         
  -6  13   7        366.88        368.93        22.71 o                         
  -5  13   7          5.35         -0.78         5.47 o                         
  -4  13   7          3.30          7.15         4.59 o                         
  -3  13   7        146.81        139.67        22.31 o                         
  -2  13   7          4.31          5.24         5.14 o                         
  -1  13   7        230.67        199.72        11.70 o                         
   0  13   7        181.28        203.45        12.64 o                         
   1  13   7         11.80         15.86         8.00 o                         
   2  13   7          7.38         15.17         6.49 o                         
   3  13   7        367.77        403.07        30.38 o                         
   4  13   7         16.33          9.05         8.16 o                         
  -5  14   7        202.04        179.99        15.47 o                         
  -4  14   7         16.26          9.25         6.64 o                         
  -3  14   7         10.03         12.42         6.11 o                         
  -2  14   7         68.32         78.82        21.05 o                         
  -1  14   7        358.40        354.25        22.25 o                         
   0  14   7         90.11         95.04         8.58 o                         
   1  14   7        206.04        200.65        13.79 o                         
   2  14   7          1.27         -4.75         7.18 o                         
   3  14   7         56.08         38.75        22.61 o                         
  -4  15   7        253.81        270.38        13.76 o                         
  -3  15   7        302.39        285.13        14.85 o                         
  -2  15   7          0.37         -1.04         5.88 o                         
  -1  15   7         85.43        104.75        10.11 o                         
   0  15   7         41.86         40.96        15.75 o                         
   1  15   7        255.74        315.89        41.24 o                         
   2  15   7         19.51         47.28        20.27 o                         
  -3  16   7         12.57         15.56         9.81 o                         
  -1  16   7        167.51        228.51        32.24 o                         
   0  16   7         12.46          1.78        20.50 o                         
   1  16   7         25.83          8.54        22.00 o                         
  -8   0   8        166.81        216.33        14.93 o                         
  -4   0   8        381.22        375.47        25.58 o                         
  -2   0   8       1457.12       1493.58        26.72 o                         
   0   0   8         89.79         99.69        14.85 o                         
   2   0   8        935.17        852.85        34.26 o                         
   4   0   8         21.81         31.42        10.43 o                         
   6   0   8         12.25         13.19         5.32 o                         
  -8   1   8        350.14        374.82        17.03 o                         
  -7   1   8        169.35        186.55        11.06 o                         
  -6   1   8          3.33          9.54         5.01 o                         
  -5   1   8        354.57        381.11        10.15 o                         
  -4   1   8         20.19         23.70         3.55 o                         
  -3   1   8       1961.04       1985.99        43.78 o                         
  -2   1   8        177.19        184.07         6.41 o                         
  -1   1   8         83.54         78.68         5.03 o                         
   0   1   8        422.17        409.78        10.63 o                         
   1   1   8       1034.07        963.10        73.19 o                         
   2   1   8         36.23         33.98         5.03 o                         
   3   1   8        426.42        428.81        20.08 o                         
   4   1   8        181.77        173.78        16.48 o                         
   5   1   8          0.66          9.88         4.86 o                         
   6   1   8         16.15         21.88         4.69 o                         
  -8   2   8          0.02         -1.65         4.54 o                         
  -7   2   8        522.32        567.16        23.04 o                         
  -6   2   8        272.53        278.25        21.00 o                         
  -5   2   8         27.27         31.21         5.62 o                         
  -4   2   8         24.72         27.06         3.56 o                         
  -3   2   8          0.15         -2.85         2.87 o                         
  -2   2   8        137.14        154.12         6.30 o                         
  -1   2   8        148.78        144.98         6.68 o                         
   0   2   8       1657.13       1716.33        40.72 o                         
   1   2   8        264.76        266.14        13.04 o                         
   2   2   8         43.64         38.54         9.29 o                         
   3   2   8          0.01         -4.98         8.86 o                         
   4   2   8         72.58         57.59         7.64 o                         
   5   2   8         10.73         20.11         5.35 o                         
   6   2   8          2.72          6.56         4.51 o                         
  -8   3   8         48.71         42.47         5.90 o                         
  -7   3   8         17.76         12.57         4.92 o                         
  -6   3   8         25.30         18.90         4.05 o                         
  -5   3   8         76.77         81.42         5.43 o                         
  -4   3   8         98.98         97.09         5.54 o                         
  -3   3   8       1713.84       1733.27        38.95 o                         
  -2   3   8         54.19         56.54         4.72 o                         
  -1   3   8       1088.84        912.90        32.62 o                         
   0   3   8        428.85        448.48         9.97 o                         
   1   3   8         96.86         89.14         7.77 o                         
   2   3   8       1116.73       1094.98        29.82 o                         
   3   3   8        120.79        103.64        14.23 o                         
   4   3   8        322.28        283.83        23.33 o                         
   5   3   8         18.44         16.80         4.85 o                         
   6   3   8          7.01          2.98         4.26 o                         
  -8   4   8         17.27         13.42         4.97 o                         
  -7   4   8        181.44        192.24        31.07 o                         
  -6   4   8         87.55         98.50         7.16 o                         
  -5   4   8          8.31          4.96         4.05 o                         
  -4   4   8        134.12        130.44         6.94 o                         
  -3   4   8         26.26         27.41         4.03 o                         
  -2   4   8         17.88         16.83         3.40 o                         
  -1   4   8        330.60        315.03         8.73 o                         
   0   4   8          5.95          2.00         3.67 o                         
   1   4   8          2.61          5.67         4.81 o                         
   2   4   8          8.15         13.68         6.22 o                         
   3   4   8         83.97        108.72        14.02 o                         
   4   4   8         89.87         85.92         8.29 o                         
   5   4   8        545.87        589.68        16.47 o                         
   6   4   8          2.39          0.49         5.43 o                         
  -8   5   8        151.82        156.10        13.90 o                         
  -7   5   8        301.17        321.19        14.96 o                         
  -6   5   8        264.21        297.87        16.41 o                         
  -5   5   8          3.39          6.43         3.70 o                         
  -4   5   8          5.74          3.99         3.00 o                         
  -3   5   8        192.33        188.16         7.50 o                         
  -2   5   8         60.07         56.17         4.29 o                         
  -1   5   8        875.39        877.48        32.56 o                         
   0   5   8       1155.75       1197.93        43.37 o                         
   1   5   8       2108.81       2025.38        76.86 o                         
   2   5   8        137.26        144.54         8.47 o                         
   3   5   8          0.02         -4.57         4.84 o                         
   4   5   8        242.29        272.72        10.31 o                         
   5   5   8          7.83         -0.55         7.33 o                         
   6   5   8        428.48        468.89        14.64 o                         
  -8   6   8          4.58          9.32         8.39 o                         
  -7   6   8        188.77        207.51        13.43 o                         
  -6   6   8        101.79        106.79         7.10 o                         
  -5   6   8         18.51         10.22         4.03 o                         
  -4   6   8        178.51        167.33        10.88 o                         
  -3   6   8        124.70        126.11         6.98 o                         
  -2   6   8         10.37         12.50         3.29 o                         
  -1   6   8         13.74         11.61         3.41 o                         
   0   6   8         71.25         67.18         5.54 o                         
   1   6   8         14.93         14.96         4.96 o                         
   2   6   8         17.69         17.39         4.46 o                         
   3   6   8        419.59        442.41        14.37 o                         
   4   6   8          0.38         -2.72         4.96 o                         
   5   6   8        161.86        146.96        36.10 o                         
   6   6   8          5.07          8.36         5.36 o                         
  -7   7   8          0.13          0.61         4.38 o                         
  -6   7   8        144.67        151.44         8.63 o                         
  -5   7   8         21.16         21.02         3.32 o                         
  -4   7   8         17.66         16.52         3.64 o                         
  -3   7   8         76.94         79.73         5.78 o                         
  -2   7   8        212.65        198.64        12.88 o                         
  -1   7   8        521.01        525.18        15.66 o                         
   0   7   8         15.38         16.63         3.73 o                         
   1   7   8         14.73         14.16         4.02 o                         
   2   7   8        100.80        106.49         6.98 o                         
   3   7   8          5.20          2.10         4.58 o                         
   4   7   8        371.47        367.19        25.30 o                         
   5   7   8        361.99        358.04        27.11 o                         
  -7   8   8         25.12         29.46         8.51 o                         
  -6   8   8         29.58         34.64        10.27 o                         
  -5   8   8        196.79        186.86         8.27 o                         
  -4   8   8         58.20         48.32         4.15 o                         
  -3   8   8        127.69        102.44         6.55 o                         
  -2   8   8        503.08        503.46        16.35 o                         
  -1   8   8        993.83        842.02        33.61 o                         
   0   8   8          0.57         -2.80         6.31 o                         
   1   8   8         39.39         46.51         6.33 o                         
   2   8   8        175.31        168.63        10.52 o                         
   3   8   8        731.46        765.45        24.62 o                         
   4   8   8         51.05         55.71         5.10 o                         
   5   8   8        407.87        444.53        13.25 o                         
  -7   9   8         29.72         46.73        10.18 o                         
  -6   9   8          5.11          2.46         8.93 o                         
  -5   9   8         10.69          9.13         3.76 o                         
  -4   9   8         60.36         53.67         4.73 o                         
  -3   9   8         73.13         63.25         4.47 o                         
  -2   9   8         72.21         77.94         5.46 o                         
  -1   9   8        204.45        220.93        11.35 o                         
   0   9   8          4.32          2.50         4.01 o                         
   1   9   8        289.03        318.53        36.78 o                         
   2   9   8        442.99        386.64        17.63 o                         
   3   9   8         30.65         27.40         5.17 o                         
   4   9   8        378.16        396.74        24.01 o                         
   5   9   8         32.84         30.86        12.07 o                         
  -6  10   8        179.97        177.20        13.88 o                         
  -5  10   8          8.06         15.98         6.44 o                         
  -4  10   8          1.48         -0.57         4.63 o                         
  -3  10   8        182.45        163.80         9.35 o                         
  -2  10   8        253.64        246.54        10.66 o                         
  -1  10   8          0.72          6.46         4.25 o                         
   0  10   8        262.04        254.62        17.66 o                         
   1  10   8        180.08        173.03        11.87 o                         
   2  10   8        124.28        124.79        12.31 o                         
   3  10   8        215.03        255.61        22.20 o                         
   4  10   8         13.83          8.96         6.12 o                         
  -6  11   8         69.96         59.07         8.79 o                         
  -5  11   8         25.56         48.54         8.09 o                         
  -4  11   8          0.31          1.07         4.58 o                         
  -3  11   8        192.19        178.95        19.68 o                         
  -2  11   8         42.83         46.95         6.88 o                         
  -1  11   8          5.86          7.72         3.66 o                         
   0  11   8         16.95         15.38         4.75 o                         
   1  11   8          9.56         10.34         5.87 o                         
   2  11   8        456.08        478.33        33.87 o                         
   3  11   8         22.52         30.34         5.86 o                         
   4  11   8         19.59         14.22         6.85 o                         
  -5  12   8        128.13        149.19        10.16 o                         
  -4  12   8         20.25         21.30         5.39 o                         
  -3  12   8          7.22         12.73         5.77 o                         
  -2  12   8        267.92        242.35        25.74 o                         
  -1  12   8         65.39         47.88         5.78 o                         
   0  12   8        156.38        165.20        12.42 o                         
   1  12   8         48.42         46.67        11.53 o                         
   2  12   8        504.58        487.27        16.14 o                         
   3  12   8        129.25        110.03        10.68 o                         
   4  12   8          7.24         15.27         9.02 o                         
  -5  13   8        131.19        139.97        25.14 o                         
  -4  13   8          0.03          4.12         5.51 o                         
  -3  13   8         68.57         52.75        10.98 o                         
  -2  13   8          1.89          1.43         4.76 o                         
  -1  13   8         35.39         50.99         6.77 o                         
   0  13   8        369.89        354.06        17.13 o                         
   1  13   8         11.31         15.47         9.97 o                         
   2  13   8        103.01        105.47        10.31 o                         
   3  13   8          7.89          6.08         8.79 o                         
  -4  14   8         56.32         50.63        11.44 o                         
  -3  14   8         30.04         28.03         6.25 o                         
  -2  14   8         73.03         77.12        13.61 o                         
  -1  14   8          0.21          6.17         6.75 o                         
   0  14   8         73.92         75.99        12.35 o                         
   1  14   8         58.82         50.20         9.57 o                         
   2  14   8        241.14        268.27        15.87 o                         
  -3  15   8        449.48        420.99        41.02 o                         
  -2  15   8          3.25          2.22         7.37 o                         
  -1  15   8         19.46         15.99         8.00 o                         
   0  15   8         99.66        101.31        12.21 o                         
   1  15   8         60.32         79.81        25.65 o                         
  -7   0   9          1.30          5.52         5.81 o                         
  -5   0   9          1.94         -0.40         5.05 o                         
  -3   0   9          1.66          4.56         4.90 o                         
  -1   0   9          0.25         -3.07         3.70 o                         
   1   0   9        823.20        791.15        30.26 o                         
   3   0   9        832.53        876.17        39.54 o                         
   5   0   9        355.66        331.98        31.22 o                         
  -8   1   9         69.83         54.22         8.48 o                         
  -7   1   9          0.37         -5.62         6.48 o                         
  -6   1   9         78.24         66.93         4.64 o                         
  -5   1   9        126.80        135.16         6.74 o                         
  -4   1   9         45.89         45.27         4.35 o                         
  -3   1   9         42.05         38.08         4.50 o                         
  -2   1   9       1134.69       1177.04        34.22 o                         
  -1   1   9        224.35        241.21         9.38 o                         
   0   1   9       1871.19       1945.25        79.48 o                         
   1   1   9         24.64         17.44         4.77 o                         
   2   1   9        142.03        179.43         8.92 o                         
   3   1   9        521.81        469.67        17.49 o                         
   4   1   9        363.46        387.17        20.16 o                         
   5   1   9          0.64         -2.52         5.25 o                         
  -8   2   9         45.11         42.33         6.80 o                         
  -7   2   9        270.14        266.91        19.69 o                         
  -6   2   9         43.50         40.69         4.30 o                         
  -5   2   9        119.59        127.02         6.28 o                         
  -4   2   9          0.04         -1.10         3.31 o                         
  -3   2   9         57.70         60.09         4.25 o                         
  -2   2   9         13.12         10.33         3.54 o                         
  -1   2   9         12.73         12.08         3.01 o                         
   0   2   9        513.06        492.55        15.71 o                         
   1   2   9        206.05        200.10        10.69 o                         
   2   2   9          0.02          3.82         4.33 o                         
   3   2   9        585.35        580.15        29.89 o                         
   4   2   9         68.82         59.56         5.96 o                         
   5   2   9        366.95        423.22        27.34 o                         
  -8   3   9          1.26          3.89        11.59 o                         
  -7   3   9          3.26          4.68         4.81 o                         
  -6   3   9         37.93         36.10         3.89 o                         
  -5   3   9          2.74          1.98         3.44 o                         
  -4   3   9        165.99        172.02         8.22 o                         
  -3   3   9        602.21        604.97        28.96 o                         
  -2   3   9        363.65        337.68        10.17 o                         
  -1   3   9        160.45        161.35         6.71 o                         
   0   3   9        109.27        111.22         8.20 o                         
   1   3   9        156.38        123.93        12.70 o                         
   2   3   9          0.18          1.12         5.02 o                         
   3   3   9         29.26         24.76         5.72 o                         
   4   3   9        797.66        792.60        44.64 o                         
   5   3   9          0.00          3.11         6.17 o                         
  -7   4   9        166.00        153.12        10.89 o                         
  -6   4   9         19.29         21.16         3.80 o                         
  -5   4   9          0.35          0.11         3.80 o                         
  -4   4   9       1036.86       1075.49        17.91 o                         
  -3   4   9         61.52         68.74         4.93 o                         
  -2   4   9        401.17        438.86        13.06 o                         
  -1   4   9        271.68        259.28         8.08 o                         
   0   4   9         69.25         74.26         5.41 o                         
   1   4   9         20.63         21.03         5.16 o                         
   2   4   9         17.11         15.02         4.43 o                         
   3   4   9        251.37        253.45        12.30 o                         
   4   4   9         61.41         60.34        15.11 o                         
   5   4   9        517.70        519.14        84.87 o                         
  -7   5   9          6.91          7.39         4.99 o                         
  -6   5   9         17.67         14.00         4.31 o                         
  -5   5   9         41.13         37.93         4.15 o                         
  -4   5   9         11.26          7.08         3.92 o                         
  -3   5   9        255.02        278.07         8.69 o                         
  -2   5   9        229.38        233.57        11.21 o                         
  -1   5   9       1029.55       1045.46        19.94 o                         
   0   5   9         14.32         20.53         4.39 o                         
   1   5   9        216.58        232.92        10.71 o                         
   2   5   9        499.25        497.19        24.12 o                         
   3   5   9          1.22          6.36         6.00 o                         
   4   5   9         19.53         13.21         6.16 o                         
   5   5   9         87.51        109.73         9.16 o                         
  -7   6   9         27.09         24.70         4.93 o                         
  -6   6   9        147.17        146.21         7.08 o                         
  -5   6   9         40.51         42.35         4.44 o                         
  -4   6   9        289.96        313.92        10.81 o                         
  -3   6   9         88.91         84.77         6.57 o                         
  -2   6   9        485.86        491.07        11.53 o                         
  -1   6   9        173.11        169.02         6.76 o                         
   0   6   9        103.44         96.23         7.00 o                         
   1   6   9         30.49         24.61         4.79 o                         
   2   6   9         25.50         28.26         6.73 o                         
   3   6   9        159.63        151.62         8.73 o                         
   4   6   9        403.60        423.38        30.59 o                         
   5   6   9        501.71        541.10        13.51 o                         
  -7   7   9         44.96         48.40         5.61 o                         
  -6   7   9         28.18         23.69         4.79 o                         
  -5   7   9        514.39        517.76        16.20 o                         
  -4   7   9        292.12        302.66        10.81 o                         
  -3   7   9         98.97        108.56         7.44 o                         
  -2   7   9         39.64         41.66         4.25 o                         
  -1   7   9        554.38        560.89        36.76 o                         
   0   7   9        123.93        119.60         7.09 o                         
   1   7   9         14.32          8.16         6.74 o                         
   2   7   9        251.05        262.48        18.75 o                         
   3   7   9        369.48        391.45        22.40 o                         
   4   7   9        152.04        174.77        13.45 o                         
   5   7   9         36.63         33.50        15.09 o                         
  -6   8   9        138.10        149.74         9.70 o                         
  -5   8   9         22.87         16.63         3.81 o                         
  -4   8   9        116.32        143.67         7.04 o                         
  -3   8   9         15.63         14.40         3.65 o                         
  -2   8   9        726.78        767.35        17.88 o                         
  -1   8   9         10.74         13.64         6.75 o                         
   0   8   9          2.23         -1.34         3.80 o                         
   1   8   9         62.82         62.49         7.35 o                         
   2   8   9          1.73          6.18         4.30 o                         
   3   8   9         16.41         25.22         5.27 o                         
   4   8   9        276.67        316.82        26.20 o                         
  -6   9   9          0.01          3.28         6.76 o                         
  -5   9   9         70.69         64.56         6.90 o                         
  -4   9   9        564.50        515.90        16.70 o                         
  -3   9   9        148.53        135.67         7.13 o                         
  -2   9   9         13.62         14.36         4.68 o                         
  -1   9   9       1029.56       1055.86        28.28 o                         
   0   9   9         47.02         50.56         5.51 o                         
   1   9   9         73.95         73.05         6.27 o                         
   2   9   9         51.82         52.18         6.55 o                         
   3   9   9         43.79         53.04         6.54 o                         
   4   9   9         67.11         84.69         8.56 o                         
  -6  10   9        157.67        164.45        16.94 o                         
  -5  10   9         11.38          3.27         6.95 o                         
  -4  10   9        336.37        345.11        18.33 o                         
  -3  10   9          6.37          7.84         4.81 o                         
  -2  10   9        553.80        566.79        16.67 o                         
  -1  10   9        151.27        178.60        19.59 o                         
   0  10   9         42.83         52.97         6.33 o                         
   1  10   9         79.63         74.27         7.10 o                         
   2  10   9         11.06         11.54         5.87 o                         
   3  10   9          1.12          0.23         5.17 o                         
   4  10   9          1.87          4.64         9.68 o                         
  -5  11   9        165.09        158.88        13.36 o                         
  -4  11   9          0.02         -5.73         6.08 o                         
  -3  11   9        544.05        536.17        20.74 o                         
  -2  11   9        613.28        568.19        23.96 o                         
  -1  11   9        184.81        215.69        13.12 o                         
   0  11   9          5.33          3.20         4.96 o                         
   1  11   9        677.39        757.47        48.82 o                         
   2  11   9          4.27          5.40         5.10 o                         
   3  11   9         24.91         21.61         6.26 o                         
  -5  12   9         38.58         26.33         7.00 o                         
  -4  12   9         16.70         23.31        17.19 o                         
  -3  12   9          2.25         -6.54         7.11 o                         
  -2  12   9        240.89        219.45        18.71 o                         
  -1  12   9          4.68          6.25         5.19 o                         
   0  12   9         68.90         61.88         7.48 o                         
   1  12   9          0.92          2.79        10.46 o                         
   2  12   9        124.63        105.50        10.77 o                         
  -4  13   9         24.51         12.34         5.88 o                         
  -3  13   9        152.54        126.71        10.63 o                         
  -2  13   9          0.23         -2.17         5.52 o                         
  -1  13   9        109.60         90.51        13.54 o                         
   0  13   9        579.57        591.50        22.02 o                         
   1  13   9        287.32        281.22        63.87 o                         
   2  13   9          5.65         -1.29         8.44 o                         
  -2  14   9          0.05          5.23         5.31 o                         
  -1  14   9          0.30         -0.73         8.08 o                         
   0  14   9         21.40         26.34         7.64 o                         
  -6   0  10        123.07        129.00         8.61 o                         
  -4   0  10         74.09         65.75         8.68 o                         
  -2   0  10        192.76        192.58         9.71 o                         
   0   0  10        468.95        438.41        16.35 o                         
   2   0  10         71.04         42.76        10.95 o                         
   4   0  10        474.99        546.35        49.05 o                         
  -7   1  10         24.27         25.39         4.51 o                         
  -6   1  10          5.04          6.59         3.60 o                         
  -5   1  10        449.25        454.06        13.07 o                         
  -4   1  10         92.21         92.16         5.61 o                         
  -3   1  10        311.08        317.50        17.62 o                         
  -2   1  10        773.34        805.12        14.65 o                         
  -1   1  10         36.39         32.08         4.60 o                         
   0   1  10        150.92        149.54         8.37 o                         
   1   1  10          1.31          2.28         4.48 o                         
   2   1  10         19.06         33.22        10.16 o                         
   3   1  10        173.93        179.57        10.08 o                         
   4   1  10          0.58          4.48         5.11 o                         
  -7   2  10         29.32         26.79         5.35 o                         
  -6   2  10         36.16         40.62         4.34 o                         
  -5   2  10         55.15         51.31         4.28 o                         
  -4   2  10         78.69         82.55        10.54 o                         
  -3   2  10         81.27         90.72         5.69 o                         
  -2   2  10        695.86        708.50        24.36 o                         
  -1   2  10       1644.25       1761.33        34.26 o                         
   0   2  10        134.41        150.70        11.63 o                         
   1   2  10        183.02        181.88        10.98 o                         
   2   2  10        176.01        183.30         9.80 o                         
   3   2  10        161.62        165.71        10.52 o                         
   4   2  10         89.42         70.31         7.39 o                         
  -7   3  10         33.66         33.28         4.63 o                         
  -6   3  10        106.68        105.83        12.21 o                         
  -5   3  10        552.78        610.53        18.15 o                         
  -4   3  10         59.55         66.37         7.59 o                         
  -3   3  10          6.52          7.93         3.25 o                         
  -2   3  10        181.39        182.96         7.11 o                         
  -1   3  10        831.48        850.75        17.83 o                         
   0   3  10        414.85        465.18        13.76 o                         
   1   3  10          2.63          2.35         5.14 o                         
   2   3  10        173.97        192.67        11.06 o                         
   3   3  10         98.88        106.02        17.84 o                         
   4   3  10         25.35         25.74         5.81 o                         
  -7   4  10         10.71          4.01         4.43 o                         
  -6   4  10        128.34        124.86         8.60 o                         
  -5   4  10         10.08         11.48         3.91 o                         
  -4   4  10         49.00         52.19         4.74 o                         
  -3   4  10        267.75        275.63         9.71 o                         
  -2   4  10        245.28        250.31         9.31 o                         
  -1   4  10        117.89        118.18         5.95 o                         
   0   4  10          0.24          0.03         5.40 o                         
   1   4  10         67.26         61.37         6.68 o                         
   2   4  10        201.26        179.15        10.38 o                         
   3   4  10        205.69        234.40        11.58 o                         
   4   4  10        106.30        100.77         9.27 o                         
  -7   5  10         15.82         11.11         6.51 o                         
  -6   5  10        279.55        263.09        14.38 o                         
  -5   5  10         68.22         59.05         5.13 o                         
  -4   5  10        253.33        252.82        12.29 o                         
  -3   5  10        185.20        196.75         8.04 o                         
  -2   5  10         21.05         12.07         3.77 o                         
  -1   5  10        144.07        147.06         6.99 o                         
   0   5  10        435.79        461.31        15.01 o                         
   1   5  10         12.19         10.58         4.54 o                         
   2   5  10        364.01        361.89        17.69 o                         
   3   5  10          9.72         10.34         4.98 o                         
   4   5  10        189.44        202.61         9.89 o                         
  -6   6  10         80.98         76.01         7.30 o                         
  -5   6  10         13.10         14.41         4.18 o                         
  -4   6  10         16.64          5.65         4.52 o                         
  -3   6  10         67.62         64.40         4.88 o                         
  -2   6  10          0.01          1.62         4.09 o                         
  -1   6  10         30.82         21.39         4.54 o                         
   0   6  10          2.41          0.09         4.09 o                         
   1   6  10         75.86         95.80        24.58 o                         
   2   6  10        125.19        119.36         9.23 o                         
   3   6  10        178.99        164.49        12.75 o                         
   4   6  10          1.34         -3.62         4.32 o                         
  -6   7  10         11.39         17.44         4.63 o                         
  -5   7  10          0.25         -3.07         3.92 o                         
  -4   7  10        147.80        161.25         6.98 o                         
  -3   7  10         31.79         41.37         4.78 o                         
  -2   7  10         91.76         94.68         6.87 o                         
  -1   7  10          3.20          4.21         4.57 o                         
   0   7  10        410.58        436.21        18.17 o                         
   1   7  10          4.78         10.85         9.28 o                         
   2   7  10        172.33        179.40        15.87 o                         
   3   7  10         47.60         42.59        13.56 o                         
   4   7  10        398.74        367.31        11.69 o                         
  -6   8  10          4.22         -3.54         8.58 o                         
  -5   8  10         29.42         29.93         5.19 o                         
  -4   8  10         38.64         43.31         5.65 o                         
  -3   8  10        334.82        340.35        12.29 o                         
  -2   8  10          0.90          4.32         3.81 o                         
  -1   8  10         18.40         24.08         5.17 o                         
   0   8  10         11.82          8.72         4.81 o                         
   1   8  10        513.17        363.53        22.10 o                         
   2   8  10        289.91        323.71        22.01 o                         
   3   8  10        871.52        932.80        22.89 o                         
  -5   9  10         15.76         11.06         7.31 o                         
  -4   9  10        344.67        358.48        20.55 o                         
  -3   9  10        371.12        372.91        12.02 o                         
  -2   9  10        149.57        159.02         9.28 o                         
  -1   9  10        134.26        131.72         7.62 o                         
   0   9  10        839.03        823.35        55.80 o                         
   1   9  10          4.52          5.81         5.87 o                         
   2   9  10        250.37        231.33        11.62 o                         
   3   9  10        164.33        153.11        19.69 o                         
  -5  10  10        100.23         94.97         7.71 o                         
  -4  10  10         46.28         48.71         9.62 o                         
  -3  10  10        161.31        154.79        13.87 o                         
  -2  10  10         47.70         62.30         8.23 o                         
  -1  10  10        124.51        132.46         8.90 o                         
   0  10  10         15.21         15.11         4.97 o                         
   1  10  10        108.39        100.48        11.26 o                         
   2  10  10         24.92         26.81         5.83 o                         
  -4  11  10        181.28        166.64        13.81 o                         
  -3  11  10          0.05         -0.24         7.27 o                         
  -2  11  10          6.51          6.75         6.54 o                         
  -1  11  10          6.50          5.78        10.99 o                         
   0  11  10         56.19         49.84         7.15 o                         
   1  11  10          1.58         -1.23         8.00 o                         
   2  11  10        119.91        107.76        18.16 o                         
  -3  12  10         43.31         62.62        18.20 o                         
  -2  12  10         64.71         59.88         8.34 o                         
  -1  12  10        119.18        107.13        26.62 o                         
   0  12  10         89.37         86.59         8.03 o                         
   1  12  10        334.93        302.37        19.28 o                         
  -5   0  11         13.33          7.90         5.55 o                         
  -3   0  11          5.48         11.00        11.16 o                         
  -1   0  11         52.07         48.03         6.34 o                         
   1   0  11        723.36        770.02        42.86 o                         
   3   0  11         78.54         99.96        11.37 o                         
  -6   1  11         36.52         28.70         4.51 o                         
  -5   1  11         18.15          9.77         5.32 o                         
  -4   1  11        806.23        791.75        16.99 o                         
  -3   1  11        251.09        260.41         8.87 o                         
  -2   1  11       1208.98       1272.88        22.98 o                         
  -1   1  11        101.32         93.00         6.14 o                         
   0   1  11        244.99        239.29        12.59 o                         
   1   1  11          3.45          7.91        11.51 o                         
   2   1  11        511.61        532.10        18.19 o                         
   3   1  11          8.80          9.23         6.85 o                         
  -6   2  11        101.47        110.66        10.67 o                         
  -5   2  11         72.79         75.07         6.89 o                         
  -4   2  11        244.46        250.26         8.81 o                         
  -3   2  11          1.14          1.26         3.96 o                         
  -2   2  11         29.42         33.88         4.66 o                         
  -1   2  11        216.83        226.61         9.01 o                         
   0   2  11         20.97         27.77         5.12 o                         
   1   2  11         18.35         14.07         5.87 o                         
   2   2  11          1.65         -1.84         4.93 o                         
   3   2  11        216.37        200.28        10.07 o                         
  -6   3  11        137.35        140.68         7.39 o                         
  -5   3  11         22.71         22.70         4.46 o                         
  -4   3  11        724.26        724.08        17.65 o                         
  -3   3  11         14.12         12.43         3.91 o                         
  -2   3  11         53.85         43.33         6.79 o                         
  -1   3  11         58.94         67.63         6.47 o                         
   0   3  11         63.67         73.22         6.33 o                         
   1   3  11          3.44          9.32         7.74 o                         
   2   3  11        258.22        269.47        21.62 o                         
   3   3  11          0.57          1.06         5.07 o                         
  -6   4  11          7.00          1.93         4.64 o                         
  -5   4  11          3.98          1.29         3.75 o                         
  -4   4  11        299.73        275.55        11.82 o                         
  -3   4  11        459.28        441.65        14.33 o                         
  -2   4  11        127.65        127.79         6.62 o                         
  -1   4  11          9.72         16.79         4.04 o                         
   0   4  11          0.49          2.70         4.63 o                         
   1   4  11         58.56         57.67         8.95 o                         
   2   4  11        947.74        999.36        58.79 o                         
   3   4  11        187.77        198.45        10.40 o                         
  -6   5  11         14.13          9.07         4.69 o                         
  -5   5  11        190.68        186.15         7.88 o                         
  -4   5  11        187.18        186.77        11.71 o                         
  -3   5  11        528.89        529.44        14.75 o                         
  -2   5  11         59.95         59.07         5.97 o                         
  -1   5  11         13.65         15.60         4.97 o                         
   0   5  11         72.85         80.42         6.92 o                         
   1   5  11         95.43         89.06         7.60 o                         
   2   5  11        121.92        107.63         9.91 o                         
   3   5  11         16.06         36.97         9.59 o                         
  -5   6  11          1.28         -3.48         4.32 o                         
  -4   6  11         55.41         53.31         5.46 o                         
  -3   6  11         59.93         58.00         6.80 o                         
  -2   6  11          0.99          3.39         3.78 o                         
  -1   6  11         25.98         19.19         5.00 o                         
   0   6  11        156.63        125.30         7.59 o                         
   1   6  11        313.59        284.69        20.26 o                         
   2   6  11        266.96        282.78        12.31 o                         
   3   6  11         25.13         15.73         8.87 o                         
  -5   7  11          7.66         10.65         4.80 o                         
  -4   7  11          6.59          5.77         4.60 o                         
  -3   7  11         92.38         97.56         7.17 o                         
  -2   7  11         81.31         86.35         6.11 o                         
  -1   7  11         17.16         16.39         6.55 o                         
   0   7  11        172.43        175.98        11.82 o                         
   1   7  11         75.36         64.08         9.08 o                         
   2   7  11         89.40         88.28         7.63 o                         
  -4   8  11         89.00         75.96         6.52 o                         
  -3   8  11          0.19         -0.03         4.81 o                         
  -2   8  11        152.86        167.44        11.69 o                         
  -1   8  11          6.51          2.25         4.93 o                         
   0   8  11         84.38         98.58         8.46 o                         
   1   8  11         14.03         11.17        15.21 o                         
   2   8  11        279.48        290.82        12.18 o                         
  -4   9  11         11.09          7.70         6.27 o                         
  -3   9  11         98.48        100.06         8.37 o                         
  -2   9  11          7.99         12.81         5.86 o                         
  -1   9  11          8.32         -1.84         4.85 o                         
   0   9  11        172.07        178.57         8.68 o                         
   1   9  11        153.45        154.36         8.90 o                         
  -3  10  11        266.65        248.00        12.35 o                         
  -2  10  11         22.42         15.91         6.08 o                         
  -1  10  11         14.12          4.94         7.32 o                         
   0  10  11         73.64         80.18        11.16 o                         
  -4   0  12          0.00          2.42         6.50 o                         
  -2   0  12        349.65        376.99        15.96 o                         
   0   0  12        292.42        298.61        30.95 o                         
   2   0  12        529.24        520.92        19.97 o                         
  -5   1  12         73.92         68.73         5.57 o                         
  -4   1  12        183.03        173.80         7.87 o                         
  -3   1  12          0.99          2.05         3.76 o                         
  -2   1  12        513.94        527.35        17.22 o                         
  -1   1  12        105.35        111.50         6.19 o                         
   0   1  12        122.13        125.32        11.42 o                         
   1   1  12        355.16        373.23        37.57 o                         
   2   1  12          3.42          4.25         5.46 o                         
  -5   2  12          3.60          2.36         4.19 o                         
  -4   2  12          0.01         -1.93         3.80 o                         
  -3   2  12         15.09         10.13         4.25 o                         
  -2   2  12         40.27         59.78         5.51 o                         
  -1   2  12         46.44         40.65         5.10 o                         
   0   2  12        217.30        213.11        23.15 o                         
   1   2  12          7.24          3.99         7.87 o                         
   2   2  12        188.33        158.05         9.78 o                         
  -5   3  12          5.29          8.81         4.77 o                         
  -4   3  12          1.68          1.99         4.61 o                         
  -3   3  12        286.70        273.60        14.52 o                         
  -2   3  12        112.51        114.26         8.22 o                         
  -1   3  12         70.59         64.59         6.83 o                         
   0   3  12         13.82          8.59         8.44 o                         
   1   3  12        378.27        401.19        16.87 o                         
   2   3  12         37.05         35.37        10.67 o                         
  -4   4  12        186.43        166.18         7.83 o                         
  -3   4  12        103.79        108.75         6.19 o                         
  -2   4  12        102.36         81.12         6.28 o                         
  -1   4  12        100.46        101.15         8.98 o                         
   0   4  12        245.37        215.92        10.70 o                         
   1   4  12        352.94        344.51        14.03 o                         
  -4   5  12         27.87         15.65         4.37 o                         
  -3   5  12         91.04         93.09         6.34 o                         
  -2   5  12        295.70        324.70        10.22 o                         
  -1   5  12        120.44        116.71         7.62 o                         
   0   5  12          0.35         -2.74         6.39 o                         
   1   5  12          0.15         -0.42         7.49 o                         
  -4   6  12         21.16         13.29         7.76 o                         
  -3   6  12         76.40         93.76         7.37 o                         
  -2   6  12         27.71         15.34         4.38 o                         
  -1   6  12          2.89          2.17         4.75 o                         
   0   6  12        128.20        129.25        20.68 o                         
   1   6  12        123.14        127.77        11.32 o                         
  -3   7  12          0.66          4.02         4.11 o                         
  -2   7  12        270.45        233.76        12.12 o                         
  -1   7  12         53.96         57.43        10.24 o                         
   0   7  12        419.14        379.18        34.20 o                         
  -2   8  12        133.52        128.23        13.88 o                         
  -1   8  12        130.62        122.32         7.75 o                         
  -3   0  13        104.00         74.96        12.06 o                         
  -1   0  13          0.02         -0.48         5.94 o                         
  -2   1  13         37.80         35.77         4.46 o                         
  -1   1  13         13.60          4.26         4.63 o                         
  -2   2  13         17.09         18.46         4.87 o                         
  -1   2  13          5.40          3.87         7.82 o                         
                                                                                
