# Supplementary material for: Crystal structures of two 6-(2-hy­droxy­benzo­yl)-5H-thia­zolo[3,2-a]pyrimidin-5-ones
Source: Acta Crystallogr E Crystallogr Commun. 2015 Jun 13;71(Pt 7):766–71. doi: 10.1107/S2056989015011044 (PMC4518966; doi:10.1107/S2056989015011044)
Supplement: Supplementary file 3 [file e-71-00766-2sup3.hkl]

data_2                                                                          
_shelx_title ' crom91 in p21'                                                   
_shelx_refln_list_code          4                                               
_shelx_F_calc_maximum       76.49                                               
_exptl_crystal_F_000       296.00                                               
_reflns_d_resolution_high  0.6861                                               
                                                                                
loop_                                                                           
 _space_group_symop_operation_xyz                                               
 'x, y, z'                                                                      
 '-x, y+1/2, -z'                                                                
                                                                                
_cell_length_a     3.9310                                                       
_cell_length_b    10.4590                                                       
_cell_length_c    14.6570                                                       
_cell_angle_alpha  90.000                                                       
_cell_angle_beta   94.201                                                       
_cell_angle_gamma  90.000                                                       
                                                                                
_shelx_F_squared_multiplier     1.000                                           
                                                                                
loop_                                                                           
 _refln_index_h                                                                 
 _refln_index_k                                                                 
 _refln_index_l                                                                 
 _refln_F_squared_calc                                                          
 _refln_F_squared_meas                                                          
 _refln_F_squared_sigma                                                         
 _refln_observed_status                                                         
   0 -14   0          1.59          0.50         1.17 o                         
   1 -14   0         95.02        100.28         7.67 o                         
   1 -13   0         20.77         16.14        10.13 o                         
   2 -13   0         75.73         71.35         7.76 o                         
   0 -12   0        193.01        194.06         8.39 o                         
   1 -12   0        178.94        187.66         8.81 o                         
   2 -12   0          6.56          5.85         5.12 o                         
   1 -11   0         39.70         30.36         4.15 o                         
   2 -11   0        119.41        123.59        26.39 o                         
   3 -11   0         41.20         39.89        13.08 o                         
   0 -10   0        134.20        138.42         6.09 o                         
   1 -10   0         19.30         18.80         4.07 o                         
   2 -10   0         26.31         27.72         9.66 o                         
   3 -10   0        115.87        121.38        18.77 o                         
   1  -9   0        166.28        162.14         5.42 o                         
   2  -9   0         99.01        104.97         6.25 o                         
   3  -9   0         46.75         49.25        13.74 o                         
   4  -9   0         20.68         15.14         9.65 o                         
   1  -8   0        277.27        284.39         6.49 o                         
   2  -8   0         38.23         34.10         4.51 o                         
   3  -8   0        128.50        134.98         7.55 o                         
   4  -8   0          3.74          1.67         1.91 o                         
   1  -7   0        119.16        111.25         4.72 o                         
   2  -7   0         33.42         31.83         3.78 o                         
   3  -7   0         30.53         25.75         5.61 o                         
   4  -7   0         53.00         47.96        12.79 o                         
   0  -6   0        597.55        524.41        13.46 o                         
   1  -6   0        206.65        206.04         2.79 o                         
   2  -6   0         28.50         26.73         5.71 o                         
   3  -6   0         58.73         59.14         3.22 o                         
   4  -6   0        137.85        138.14         8.81 o                         
   1  -5   0         33.60         26.89         1.41 o                         
   2  -5   0        687.68        710.86        13.19 o                         
   3  -5   0        190.69        192.14         4.95 o                         
   4  -5   0        283.37        275.49         7.37 o                         
   0  -4   0        302.96        302.58         7.42 o                         
   1  -4   0        389.14        401.02         7.36 o                         
   2  -4   0        995.58        988.25        12.90 o                         
   3  -4   0        424.88        421.60         7.97 o                         
   4  -4   0         38.10         34.77         3.99 o                         
   1  -3   0       2097.79       2092.59        13.32 o                         
   2  -3   0       1041.87       1043.63        12.59 o                         
   3  -3   0         48.33         50.19         2.88 o                         
   4  -3   0          1.52          1.52         1.26 o                         
   5  -3   0        195.09        185.69        10.71 o                         
   0  -2   0       1472.14       1421.06        10.68 o                         
   1  -2   0       3047.27       3009.35        64.35 o                         
   2  -2   0        198.59        197.31         3.17 o                         
   3  -2   0        586.83        606.30         8.45 o                         
   4  -2   0         23.47         17.41         5.10 o                         
   5  -2   0         50.55         41.79         4.49 o                         
   2  -1   0        408.29        394.47         4.17 o                         
   3  -1   0         75.24         80.58         3.65 o                         
   4  -1   0         34.47         27.29         3.37 o                         
   5  -1   0         28.26         26.96         5.89 o                         
   1   0   0        361.11        345.15         5.55 o                         
   2   0   0        202.86        216.23         4.09 o                         
   3   0   0        129.89        116.30         6.63 o                         
   4   0   0         29.43         29.69         2.00 o                         
   5   0   0         57.86         51.19         5.31 o                         
   1   1   0       5849.99       5816.58       174.23 o                         
   2   1   0        419.53        407.89         7.27 o                         
   3   1   0         73.61         77.44         5.18 o                         
   4   1   0         34.92         39.17         3.42 o                         
   5   1   0         28.63         19.92        12.31 o                         
   0   2   0       1478.54       1426.04         7.01 o                         
   1   2   0       3074.68       2943.63        19.75 o                         
   2   2   0        197.93        195.60         7.81 o                         
   3   2   0        592.77        617.53        16.38 o                         
   4   2   0         23.16         20.13         5.03 o                         
   5   2   0         50.24         31.78        16.73 o                         
   1   3   0       2100.71       2076.59        17.49 o                         
   2   3   0       1052.71       1128.82        24.59 o                         
   3   3   0         49.40         65.14        12.39 o                         
   4   3   0          1.14          2.54         1.33 o                         
   5   3   0        198.71        177.19        16.68 o                         
   0   4   0        289.65        286.46         5.71 o                         
   1   4   0        387.78        391.70         5.58 o                         
   2   4   0        993.86       1030.51        35.80 o                         
   3   4   0        436.70        465.46        12.69 o                         
   4   4   0         40.90         42.48        14.96 o                         
   5   4   0         28.32         15.86         8.45 o                         
   1   5   0         36.10         31.54         2.52 o                         
   2   5   0        701.51        741.89         5.85 o                         
   3   5   0        192.81        202.80         7.90 o                         
   4   5   0        289.51        286.88        13.58 o                         
   5   5   0          3.33          3.21         2.32 o                         
   0   6   0        595.75        569.46         8.75 o                         
   1   6   0        208.11        206.58         5.51 o                         
   2   6   0         27.93         29.59         2.12 o                         
   3   6   0         60.53         65.63         4.92 o                         
   4   6   0        142.81        156.29         8.74 o                         
   5   6   0        101.69         94.61         8.67 o                         
   1   7   0        116.10        114.66         8.02 o                         
   2   7   0         29.88         27.88         2.49 o                         
   3   7   0         31.40         33.49        11.03 o                         
   4   7   0         54.56         52.00         4.69 o                         
   0   8   0        308.95        300.06         8.50 o                         
   1   8   0        284.12        286.14         9.49 o                         
   2   8   0         39.31         34.88        10.81 o                         
   3   8   0        125.94        126.66        10.57 o                         
   4   8   0          4.30          2.83         1.56 o                         
   1   9   0        168.53        167.13         7.18 o                         
   2   9   0         95.22         95.30         9.71 o                         
   3   9   0         46.14         49.80        13.65 o                         
   4   9   0         20.50         16.14         7.18 o                         
   1  10   0         17.80         18.40         5.05 o                         
   2  10   0         27.21         26.11         5.91 o                         
   3  10   0        114.15        132.45        12.00 o                         
   1  11   0         37.34         34.53         8.59 o                         
   2  11   0        121.75        137.11        12.99 o                         
   3  11   0         40.91         38.29        13.87 o                         
   1  12   0        178.66        196.64         8.04 o                         
   2  12   0          6.91          6.66         2.48 o                         
   3  12   0         38.12         34.69        12.00 o                         
   1  13   0         20.69         17.88         8.79 o                         
   2  13   0         76.48         63.47        11.48 o                         
   2  14   0         30.75         12.42        10.86 o                         
  -1 -14   1         52.75         55.47         6.24 o                         
   0 -14   1        104.43         96.70         4.99 o                         
   1 -14   1         59.44         61.87         6.04 o                         
  -2 -13   1         65.86         80.75         7.65 o                         
  -1 -13   1          6.74          3.44         4.22 o                         
   0 -13   1         33.29         30.68         3.02 o                         
   1 -13   1         64.94         63.94         9.95 o                         
   2 -13   1         65.80         71.86         7.66 o                         
  -2 -12   1         32.27         30.19         9.26 o                         
  -1 -12   1         22.22         25.54         4.58 o                         
   0 -12   1         96.24         96.09         4.00 o                         
   1 -12   1        136.85        135.07        13.21 o                         
   2 -12   1          1.43          2.34         1.69 o                         
  -3 -11   1         39.69         34.02        13.85 o                         
  -2 -11   1         61.03         67.48        14.37 o                         
  -1 -11   1         28.30         26.25         6.18 o                         
   0 -11   1         97.57        105.23         9.80 o                         
   1 -11   1         40.18         41.69         4.25 o                         
   2 -11   1         12.21         13.02         6.03 o                         
   3 -11   1         50.80         44.82        19.26 o                         
  -3 -10   1         55.84         44.67        12.83 o                         
  -2 -10   1         78.17         77.08         6.33 o                         
  -1 -10   1        144.44        141.89         5.76 o                         
   0 -10   1        249.17        254.60         7.58 o                         
   1 -10   1          4.50          4.88         1.27 o                         
   2 -10   1          8.31          9.83         2.92 o                         
   3 -10   1         66.93         62.67        21.17 o                         
  -4  -9   1          8.27          6.31         4.69 o                         
  -3  -9   1         10.90          6.24         4.71 o                         
  -2  -9   1        116.70        110.69         6.26 o                         
  -1  -9   1        334.52        315.46         6.75 o                         
   0  -9   1        430.85        407.40         8.96 o                         
   1  -9   1        227.07        217.41         5.82 o                         
   2  -9   1         80.58         78.08        19.95 o                         
   3  -9   1         38.87         40.52        12.97 o                         
   4  -9   1         14.13          5.11         9.15 o                         
  -4  -8   1         12.68          7.84         7.01 o                         
  -3  -8   1        100.75        103.28         6.95 o                         
  -2  -8   1        532.37        473.15        14.26 o                         
  -1  -8   1       1089.80       1116.73        29.09 o                         
   0  -8   1        408.48        418.14         8.53 o                         
   1  -8   1         21.70         18.59         4.07 o                         
   2  -8   1         76.90         72.21         3.65 o                         
   3  -8   1         44.85         47.90        14.48 o                         
   4  -8   1        120.23        117.68        11.02 o                         
  -4  -7   1        202.33        193.19        20.73 o                         
  -3  -7   1        267.33        264.72        13.10 o                         
  -2  -7   1        847.98        852.99        22.21 o                         
  -1  -7   1         89.63         86.94         4.57 o                         
   0  -7   1         17.57         16.21         2.64 o                         
   1  -7   1        332.86        330.50         3.99 o                         
   2  -7   1        275.72        242.77        28.78 o                         
   3  -7   1        103.75        102.41         6.39 o                         
   4  -7   1         13.23         10.99         8.83 o                         
  -4  -6   1        194.87        214.09         9.48 o                         
  -3  -6   1        345.08        342.42         8.98 o                         
  -2  -6   1        118.28        114.84         6.79 o                         
  -1  -6   1         16.42         15.18         2.37 o                         
   0  -6   1         93.27         94.12         2.72 o                         
   1  -6   1        345.92        351.70         5.50 o                         
   2  -6   1         11.76          9.30         2.68 o                         
   3  -6   1        173.77        174.84         5.93 o                         
   4  -6   1        258.85        261.65        10.30 o                         
  -4  -5   1        108.44        113.26         4.60 o                         
  -3  -5   1        601.36        610.27        10.40 o                         
  -2  -5   1        645.12        637.78        12.56 o                         
  -1  -5   1        286.92        282.14         8.05 o                         
   0  -5   1        514.91        535.92         6.45 o                         
   1  -5   1        425.53        420.85         4.84 o                         
   2  -5   1        167.80        163.24         5.34 o                         
   3  -5   1         93.96         96.69         3.26 o                         
  -4  -4   1        296.15        298.84        17.20 o                         
  -3  -4   1        250.85        235.70         9.16 o                         
  -2  -4   1        151.67        160.28         4.13 o                         
  -1  -4   1        387.16        369.34         5.13 o                         
   0  -4   1       1346.51       1345.14         6.21 o                         
   1  -4   1        321.50        329.05         7.47 o                         
   2  -4   1         80.25         81.93         4.33 o                         
   3  -4   1        509.84        522.46         8.93 o                         
   4  -4   1         20.39         14.49         2.08 o                         
  -5  -3   1        261.89        248.10        13.51 o                         
  -4  -3   1        195.51        216.46         5.82 o                         
  -3  -3   1        133.86        144.14         6.06 o                         
  -2  -3   1        458.95        486.48         7.98 o                         
  -1  -3   1        280.39        285.64        10.26 o                         
   0  -3   1          8.58          8.23         0.47 o                         
   1  -3   1        174.74        185.74         7.11 o                         
   2  -3   1       1341.18       1345.65        15.56 o                         
   3  -3   1        123.63        115.97         3.74 o                         
   4  -3   1        132.14        128.37         6.01 o                         
  -5  -2   1         45.59         37.86         6.21 o                         
  -4  -2   1        123.97        125.36         4.14 o                         
  -3  -2   1         63.26         65.91         2.09 o                         
  -2  -2   1        383.06        384.01         4.45 o                         
  -1  -2   1       1744.10       1732.25         8.12 o                         
   0  -2   1         93.91         89.86         1.70 o                         
   1  -2   1       1283.96       1256.35        16.17 o                         
   2  -2   1        276.57        295.16         5.04 o                         
   3  -2   1        542.02        539.70        12.96 o                         
   4  -2   1        118.37        121.74         5.81 o                         
   5  -2   1        119.68        106.23         7.34 o                         
  -5  -1   1         62.16         67.56         5.04 o                         
  -4  -1   1          5.40          6.07         2.02 o                         
  -3  -1   1         45.62         44.05         3.15 o                         
  -2  -1   1         46.83         39.86         1.57 o                         
  -1  -1   1       1473.57       1450.56        12.67 o                         
   1  -1   1        422.34        402.29         2.96 o                         
   2  -1   1        730.81        724.71         7.79 o                         
   3  -1   1         85.60         88.68         5.54 o                         
   4  -1   1         53.51         50.93         8.58 o                         
   5  -1   1        191.92        208.74        17.18 o                         
  -5   0   1          5.51          3.33         1.52 o                         
  -4   0   1          1.34          1.70         0.77 o                         
  -3   0   1        133.55        136.80         4.44 o                         
  -2   0   1        810.42        789.53         8.52 o                         
  -1   0   1        788.06        788.32         4.27 o                         
   1   0   1         55.89         60.75         1.34 o                         
   2   0   1        104.42        102.33         2.32 o                         
   3   0   1          0.84          0.30         0.43 o                         
   4   0   1         65.74         68.45         3.54 o                         
   5   0   1          6.97          3.62         2.86 o                         
  -5   1   1         59.09         61.22         4.94 o                         
  -4   1   1          5.54          5.70         2.50 o                         
  -3   1   1         46.46         39.53         3.34 o                         
  -2   1   1         45.67         41.30         1.59 o                         
  -1   1   1       1494.59       1468.18         7.97 o                         
   0   1   1       1045.98        962.70         8.17 o                         
   1   1   1        410.31        393.87         4.87 o                         
   2   1   1        723.78        686.72        12.23 o                         
   3   1   1         85.54         89.17         3.70 o                         
   4   1   1         56.81         61.65         3.57 o                         
   5   1   1        190.92        192.75        16.30 o                         
  -5   2   1         44.86         40.26         4.26 o                         
  -4   2   1        120.82        135.66         6.86 o                         
  -3   2   1         66.68         70.26         4.84 o                         
  -2   2   1        384.06        382.00        10.35 o                         
  -1   2   1       1714.30       1709.94        17.39 o                         
   0   2   1         88.05         81.58         1.55 o                         
   1   2   1       1277.44       1252.59         9.84 o                         
   2   2   1        270.13        295.82        11.05 o                         
   4   2   1        115.30        124.71         4.54 o                         
   5   2   1        118.17        101.87        11.66 o                         
  -5   3   1        257.55        250.17        13.85 o                         
  -4   3   1        197.00        231.84         9.30 o                         
  -3   3   1        133.01        150.08         6.71 o                         
  -2   3   1        443.46        481.11        12.49 o                         
  -1   3   1        286.66        285.31         5.96 o                         
   0   3   1          8.97          8.39         0.54 o                         
   1   3   1        163.64        172.38         4.81 o                         
   2   3   1       1330.89       1378.68        28.99 o                         
   3   3   1        123.59        126.91         7.35 o                         
   4   3   1        129.44        133.45         5.03 o                         
   5   3   1          0.31          0.49         2.00 o                         
  -5   4   1         27.50         14.48        13.41 o                         
  -4   4   1        289.15        308.61        10.91 o                         
  -3   4   1        249.98        252.66        13.13 o                         
  -2   4   1        151.54        163.58         5.80 o                         
  -1   4   1        393.04        369.27         7.36 o                         
   0   4   1       1349.14       1343.80         7.00 o                         
   1   4   1        318.63        330.89        13.27 o                         
   2   4   1         77.48         82.54         4.04 o                         
   3   4   1        503.83        538.23        13.76 o                         
   4   4   1         21.52         17.31         7.77 o                         
   5   4   1         15.39          9.48         4.87 o                         
  -5   5   1         25.75         14.28        11.62 o                         
  -4   5   1        109.96        118.20         7.33 o                         
  -3   5   1        594.82        596.34        21.53 o                         
  -2   5   1        649.90        639.75        11.79 o                         
  -1   5   1        278.61        259.29         9.85 o                         
   0   5   1        509.64        524.63         5.17 o                         
   1   5   1        429.81        430.67        10.75 o                         
   2   5   1        167.68        168.43         3.13 o                         
   3   5   1         93.52        100.54         5.48 o                         
   4   5   1        298.60        306.39        11.55 o                         
   5   5   1         93.95         93.98         8.65 o                         
  -5   6   1         10.95          3.43         3.76 o                         
  -4   6   1        194.63        207.80         8.95 o                         
  -3   6   1        343.00        361.37        13.90 o                         
  -2   6   1        119.12        110.55         2.48 o                         
  -1   6   1         18.83         16.58         1.92 o                         
   0   6   1         87.49         93.18         2.18 o                         
   1   6   1        348.90        362.59         7.39 o                         
   2   6   1         12.50          8.74         2.04 o                         
   3   6   1        170.74        147.16        12.22 o                         
   4   6   1        259.36        254.81        10.84 o                         
   5   6   1         12.21          9.39         2.86 o                         
  -4   7   1        199.59        205.10        17.40 o                         
  -3   7   1        262.79        250.79        12.79 o                         
  -2   7   1        856.45        788.38        67.16 o                         
  -1   7   1         93.04         87.60         6.43 o                         
   0   7   1         17.99         18.87         1.68 o                         
   1   7   1        334.28        335.07         7.52 o                         
   2   7   1        271.43        245.66        22.99 o                         
   3   7   1        103.63        111.50         6.49 o                         
   4   7   1         14.14         18.42         4.59 o                         
   5   7   1        224.81        220.74        14.27 o                         
  -4   8   1         11.18          9.51         5.87 o                         
  -3   8   1        101.15        108.72         6.49 o                         
  -2   8   1        532.64        538.85        14.64 o                         
  -1   8   1       1094.09       1132.92        25.22 o                         
   0   8   1        410.87        388.98        12.38 o                         
   1   8   1         21.85         25.21         5.98 o                         
   2   8   1         77.04         79.65         5.78 o                         
   3   8   1         43.17         49.06         5.24 o                         
   4   8   1        121.59        133.13        12.32 o                         
  -4   9   1          7.94         10.84         5.65 o                         
  -3   9   1         10.47          9.05         3.64 o                         
  -2   9   1        118.37        120.46         7.58 o                         
  -1   9   1        339.70        337.39        11.44 o                         
   0   9   1        430.67        418.89         9.52 o                         
   1   9   1        237.00        248.39         8.79 o                         
   2   9   1         78.63         89.31        16.61 o                         
   3   9   1         38.77         49.55        12.24 o                         
   4   9   1         15.17         15.31         6.46 o                         
  -3  10   1         55.41         56.59         5.76 o                         
  -2  10   1         77.97         77.95         5.46 o                         
  -1  10   1        144.57        147.67         5.54 o                         
   1  10   1          4.47          5.54         1.93 o                         
   2  10   1          8.38         10.89         3.90 o                         
   3  10   1         69.09         78.91        10.60 o                         
  -3  11   1         39.62         42.03        11.57 o                         
  -2  11   1         59.85         68.53        15.91 o                         
  -1  11   1         28.46         31.90         6.73 o                         
   1  11   1         42.51         45.57        11.35 o                         
   2  11   1         13.82         16.44         4.73 o                         
   3  11   1         50.45         55.57         5.65 o                         
  -3  12   1         71.52         58.37        17.92 o                         
  -2  12   1         32.28         34.32        10.02 o                         
  -1  12   1         21.09         21.20         7.56 o                         
   1  12   1        137.56        139.26         7.97 o                         
   2  12   1          1.86          4.13         2.80 o                         
   3  12   1         16.76         17.72         7.01 o                         
  -2  13   1         66.11         69.27         7.73 o                         
  -1  13   1          5.92          4.78         2.14 o                         
   1  13   1         65.26         64.02         7.41 o                         
   2  13   1         68.41         75.42         6.25 o                         
  -2  14   1          2.39          0.87         1.21 o                         
   2  14   1          6.16          2.28         3.46 o                         
  -1 -14   2         60.54         55.03         5.70 o                         
   0 -14   2        130.30        128.31         7.02 o                         
   1 -14   2          5.71          0.96         2.19 o                         
  -2 -13   2        160.61        170.47        11.51 o                         
  -1 -13   2          0.49          1.53         1.41 o                         
   0 -13   2          1.88          2.24         1.54 o                         
   1 -13   2        267.09        276.20        22.50 o                         
   2 -13   2        133.78        125.64         9.45 o                         
  -2 -12   2          2.92          5.82         3.75 o                         
  -1 -12   2        154.02        155.68         8.00 o                         
   0 -12   2        135.61        137.45         5.54 o                         
   1 -12   2          4.35          2.94         1.54 o                         
   2 -12   2        333.59        355.71        28.52 o                         
  -3 -11   2         12.46         12.15         6.20 o                         
  -2 -11   2         87.75         87.96        13.29 o                         
  -1 -11   2         91.11         85.69         3.99 o                         
   0 -11   2         97.16         89.58         4.32 o                         
   1 -11   2        434.17        442.15         9.43 o                         
   2 -11   2        167.81        171.28         8.76 o                         
   3 -11   2         57.95         64.05         7.62 o                         
  -3 -10   2          7.37          9.97         2.26 o                         
  -2 -10   2         14.45         17.30         9.03 o                         
  -1 -10   2         24.23         21.81         3.13 o                         
   0 -10   2        265.85        270.87         7.82 o                         
   1 -10   2        271.02        258.84         7.62 o                         
   2 -10   2        172.77        173.55         8.99 o                         
   3 -10   2        141.78        148.98        13.76 o                         
  -4  -9   2         11.56          8.57         5.23 o                         
  -3  -9   2        194.34        197.86         9.56 o                         
  -2  -9   2          6.85          9.11         7.00 o                         
  -1  -9   2        489.46        479.34         8.79 o                         
   0  -9   2        154.28        139.40         4.54 o                         
   1  -9   2         77.10         79.33         7.08 o                         
   2  -9   2         16.71         13.35         3.33 o                         
   3  -9   2         32.39         37.49         7.42 o                         
  -4  -8   2         84.72         85.09         9.91 o                         
  -3  -8   2         12.38         14.85         5.06 o                         
  -2  -8   2        132.86        127.45        12.07 o                         
  -1  -8   2        344.20        335.28        19.78 o                         
   0  -8   2        721.07        712.45        12.91 o                         
   1  -8   2        326.65        304.97        12.16 o                         
   2  -8   2         84.47         81.46         3.74 o                         
   3  -8   2         20.90         16.54        10.60 o                         
  -5  -7   2          7.92          3.60         3.98 o                         
  -4  -7   2         70.82         70.64         5.78 o                         
  -3  -7   2         33.12         36.55         9.90 o                         
  -2  -7   2        171.73        175.61         8.14 o                         
  -1  -7   2         85.98         83.43         5.04 o                         
   0  -7   2         11.42         11.70         1.55 o                         
   1  -7   2        290.93        276.11         3.45 o                         
   2  -7   2        120.90        114.01         3.04 o                         
   3  -7   2        313.66        305.35        15.13 o                         
  -5  -6   2         35.34          8.96        14.04 o                         
  -4  -6   2          6.44          6.30         2.51 o                         
  -3  -6   2         49.22         56.18        16.13 o                         
  -2  -6   2         72.27         77.22         5.55 o                         
  -1  -6   2        351.83        373.76        12.67 o                         
   0  -6   2         54.26         65.84         1.75 o                         
   1  -6   2         36.77         44.32         1.79 o                         
   2  -6   2        360.55        340.54         4.12 o                         
   3  -6   2        212.72        217.22         6.13 o                         
  -4  -5   2         52.95         47.36         8.33 o                         
  -3  -5   2         80.11         85.71        18.57 o                         
  -2  -5   2         88.82         83.26         8.71 o                         
  -1  -5   2         45.83         48.97         2.06 o                         
   0  -5   2        547.33        593.45         5.92 o                         
   1  -5   2        619.62        642.41        10.84 o                         
   2  -5   2         88.09         81.92         4.18 o                         
   3  -5   2        276.35        268.14        18.05 o                         
  -5  -4   2         57.69         45.31         4.74 o                         
  -4  -4   2         32.55         33.79         2.87 o                         
  -3  -4   2        207.92        198.02         5.10 o                         
  -2  -4   2         26.20         27.12         2.15 o                         
  -1  -4   2        240.57        235.53         5.81 o                         
   0  -4   2        542.16        534.74         4.37 o                         
   1  -4   2        492.97        486.44        19.21 o                         
   2  -4   2        364.92        378.85         5.00 o                         
   3  -4   2         12.01         11.97         1.52 o                         
   4  -4   2          0.57          1.06         1.39 o                         
  -5  -3   2          2.11          1.79         1.73 o                         
  -4  -3   2         70.03         71.31         4.53 o                         
  -3  -3   2        185.54        181.80         5.00 o                         
  -2  -3   2        118.60        107.05         3.29 o                         
  -1  -3   2         44.01         44.70         1.91 o                         
   0  -3   2         12.24         12.23         0.63 o                         
   1  -3   2         15.02         14.59         1.25 o                         
   2  -3   2        197.86        206.86         4.50 o                         
   3  -3   2        104.61        104.46         3.97 o                         
   4  -3   2        304.78        315.27         9.22 o                         
  -5  -2   2         40.73         33.21         3.73 o                         
  -4  -2   2        219.08        232.85         6.26 o                         
  -3  -2   2         20.30         19.14         2.74 o                         
  -2  -2   2         83.52         89.01         2.90 o                         
  -1  -2   2        131.07        116.26         2.34 o                         
   0  -2   2        628.41        588.24         4.66 o                         
   1  -2   2        621.91        594.60         4.12 o                         
   2  -2   2        594.70        622.96        18.57 o                         
   3  -2   2        135.21        131.23         3.70 o                         
   4  -2   2        107.57        111.19         5.10 o                         
   5  -2   2         42.24         16.90        13.16 o                         
  -5  -1   2         26.40         20.92         5.82 o                         
  -4  -1   2         28.80         31.79         4.50 o                         
  -3  -1   2        233.00        233.79         5.63 o                         
  -2  -1   2         84.27         85.48         2.52 o                         
  -1  -1   2       1081.44       1076.88        10.84 o                         
   1  -1   2       1240.34       1183.87        12.92 o                         
   2  -1   2        465.53        451.04         6.09 o                         
   3  -1   2         42.62         39.60         2.26 o                         
   4  -1   2         96.56         97.54         6.55 o                         
   5  -1   2        130.97        118.39        11.62 o                         
  -5   0   2         14.91         12.56         2.86 o                         
  -4   0   2         13.78         11.93         3.56 o                         
  -3   0   2         51.98         56.05         2.59 o                         
  -2   0   2        107.65        110.96         2.83 o                         
   0   0   2         61.40         61.32         1.85 o                         
   1   0   2       1570.17       1534.65         7.39 o                         
   2   0   2         67.32         61.77         1.66 o                         
   3   0   2        179.69        190.39         5.01 o                         
   4   0   2        128.32        134.02         4.41 o                         
   5   0   2        116.54        118.08         7.85 o                         
  -5   1   2         28.82         15.95         9.81 o                         
  -4   1   2         28.60         31.14        11.54 o                         
  -3   1   2        231.61        237.90         5.21 o                         
  -2   1   2         82.90         84.44         2.70 o                         
  -1   1   2       1088.13       1091.30         6.76 o                         
   0   1   2       2897.95       2697.47        21.58 o                         
   1   1   2       1267.30       1205.94         6.25 o                         
   2   1   2        469.04        452.92         6.57 o                         
   3   1   2         42.06         47.53         3.44 o                         
   4   1   2         92.41         99.09         4.29 o                         
   5   1   2        130.97        119.04         8.01 o                         
  -5   2   2         41.24         34.68         4.24 o                         
  -4   2   2        220.10        224.24         9.10 o                         
  -3   2   2         18.30         16.97         2.32 o                         
  -2   2   2         84.89         84.81         4.55 o                         
  -1   2   2        131.68        111.18         3.98 o                         
   0   2   2        617.67        572.08         3.28 o                         
   1   2   2        622.83        591.25         6.07 o                         
   3   2   2        132.79        137.91         4.44 o                         
   4   2   2        107.73        109.43         6.44 o                         
   5   2   2         41.68         29.36         8.02 o                         
  -5   3   2          1.99          1.87         1.97 o                         
  -4   3   2         69.77         69.61         5.30 o                         
  -3   3   2        186.15        198.96         8.16 o                         
  -2   3   2        119.58        115.41         5.75 o                         
  -1   3   2         41.97         43.55         0.98 o                         
   0   3   2         13.45         12.76         0.56 o                         
   1   3   2         12.95         11.72         1.59 o                         
   2   3   2        204.08        221.16         5.92 o                         
   3   3   2        105.37        114.83         4.20 o                         
   4   3   2        302.76        323.41        18.03 o                         
   5   3   2         45.31         37.72         7.44 o                         
  -5   4   2         59.55         56.41         5.99 o                         
  -4   4   2         35.16         36.88        11.89 o                         
  -3   4   2        205.22        217.90         8.63 o                         
  -2   4   2         25.96         31.08         3.23 o                         
  -1   4   2        241.11        240.68         4.08 o                         
   0   4   2        557.39        549.71         3.60 o                         
   1   4   2        492.87        503.00        11.28 o                         
   2   4   2        368.67        387.87         5.02 o                         
   3   4   2         10.94         16.68         3.54 o                         
   4   4   2          0.62          1.50         0.98 o                         
   5   4   2         30.23         22.19         5.84 o                         
  -5   5   2         59.06         59.67         6.16 o                         
  -4   5   2         52.42         51.47         4.74 o                         
  -3   5   2         84.66         96.34         9.42 o                         
  -2   5   2         85.80         82.96         6.38 o                         
  -1   5   2         43.89         48.49         2.21 o                         
   0   5   2        537.30        580.56         6.38 o                         
   1   5   2        626.79        664.29        15.18 o                         
   2   5   2         85.57         84.75         4.35 o                         
   3   5   2        279.19        293.55        10.10 o                         
   4   5   2          2.89          1.46         1.51 o                         
   5   5   2         30.11         25.04         3.49 o                         
  -4   6   2          7.38          7.72         4.11 o                         
  -3   6   2         46.55         48.11         5.28 o                         
  -2   6   2         73.91         76.26         7.71 o                         
  -1   6   2        338.60        352.42         4.95 o                         
   0   6   2         58.20         73.65         2.11 o                         
   1   6   2         36.75         46.54         3.97 o                         
   2   6   2        354.14        332.35         7.70 o                         
   3   6   2        220.93        239.99        11.69 o                         
   4   6   2         74.99         74.86         3.90 o                         
   5   6   2         10.80         10.03         3.59 o                         
  -4   7   2         70.56         73.60         8.64 o                         
  -3   7   2         30.90         32.64        11.85 o                         
  -2   7   2        162.74        152.83         6.08 o                         
  -1   7   2         86.21         79.08         7.60 o                         
   0   7   2         10.38         11.11         1.49 o                         
   1   7   2        291.62        278.57         7.10 o                         
   2   7   2        119.08        100.39        14.94 o                         
   3   7   2        310.96        325.62        13.03 o                         
   4   7   2         18.65         12.65         3.83 o                         
  -4   8   2         80.95         82.40        13.67 o                         
  -3   8   2         11.21          7.86         4.58 o                         
  -2   8   2        133.48        104.96        20.63 o                         
  -1   8   2        333.51        338.20        10.35 o                         
   0   8   2        721.17        677.67        56.85 o                         
   1   8   2        325.97        311.67         9.32 o                         
   2   8   2         81.06         77.20         4.47 o                         
   3   8   2         18.77         18.65         7.14 o                         
   4   8   2          2.94          2.54         2.35 o                         
  -4   9   2         11.41          9.89         4.93 o                         
  -3   9   2        189.09        182.92         8.09 o                         
  -2   9   2          8.61          9.87         4.76 o                         
  -1   9   2        487.78        484.63        11.82 o                         
   0   9   2        152.33        135.40         5.48 o                         
   1   9   2         73.51         71.77         4.72 o                         
   2   9   2         15.26         12.50         4.21 o                         
   3   9   2         32.02         38.04         9.61 o                         
   4   9   2        114.26        129.33         6.80 o                         
  -3  10   2          7.37          7.33         4.41 o                         
  -2  10   2         14.13         16.56         4.74 o                         
  -1  10   2         22.33         25.86         4.85 o                         
   0  10   2        261.05        271.30         9.78 o                         
   1  10   2        270.87        266.76        10.42 o                         
   2  10   2        170.73        162.09         7.90 o                         
   3  10   2        139.33        146.09        14.12 o                         
  -3  11   2         11.66          9.19         4.96 o                         
  -2  11   2         86.98         94.61         6.56 o                         
  -1  11   2         89.43         92.59        16.44 o                         
   1  11   2        429.20        452.93        12.17 o                         
   2  11   2        166.97        186.42         7.87 o                         
   3  11   2         58.46         58.38        19.04 o                         
  -3  12   2         11.15          9.32         4.27 o                         
  -2  12   2          2.98          3.92         2.32 o                         
  -1  12   2        154.17        152.25         6.46 o                         
   1  12   2          4.31          3.21         1.85 o                         
   2  12   2        330.74        341.24        30.65 o                         
   3  12   2         52.40         49.68         5.61 o                         
  -2  13   2        159.53        160.16        10.35 o                         
   2  13   2        135.58        135.11         9.05 o                         
   2  14   2         20.90          7.86         7.08 o                         
  -1 -14   3         28.94         17.07        13.56 o                         
   0 -14   3         91.11         84.71         6.94 o                         
  -2 -13   3         20.95         21.43         9.64 o                         
  -1 -13   3          6.99          3.47         4.89 o                         
   0 -13   3         32.59         22.52        13.22 o                         
   1 -13   3         16.33         10.44        11.40 o                         
   2 -13   3         86.85         70.54         6.59 o                         
  -2 -12   3         37.54         34.79        15.33 o                         
  -1 -12   3        203.12        195.53         9.08 o                         
   0 -12   3         33.23         28.97         6.11 o                         
   1 -12   3         32.01         24.55         4.48 o                         
  -3 -11   3         96.87         94.25         9.61 o                         
  -2 -11   3         45.31         38.87        12.56 o                         
  -1 -11   3          6.66          7.82         4.24 o                         
   0 -11   3         67.75         64.28         7.41 o                         
   1 -11   3         13.31          8.54         2.09 o                         
   2 -11   3         63.30         70.27         5.43 o                         
  -3 -10   3          3.17          2.72         3.23 o                         
  -2 -10   3          3.15          2.95         2.22 o                         
  -1 -10   3         34.63         37.62        10.52 o                         
   0 -10   3         58.84         61.37         5.77 o                         
   1 -10   3         93.30         87.54         6.03 o                         
   2 -10   3         79.95         88.27         6.02 o                         
   3 -10   3         66.19         67.44         5.71 o                         
  -4  -9   3          2.94          4.33         2.68 o                         
  -3  -9   3         72.79         70.60        14.02 o                         
  -2  -9   3        345.26        363.05        14.85 o                         
  -1  -9   3        106.88        112.87         6.54 o                         
   0  -9   3        498.48        509.00         9.53 o                         
   1  -9   3        230.18        222.39         8.20 o                         
   2  -9   3         58.18         61.34         3.28 o                         
   3  -9   3          1.99          2.59         2.22 o                         
  -4  -8   3         68.11         66.68         5.73 o                         
  -3  -8   3        150.11        144.53         8.45 o                         
  -2  -8   3        489.09        532.40        15.71 o                         
  -1  -8   3        444.23        435.18        13.95 o                         
   0  -8   3        101.49         96.65         5.10 o                         
   1  -8   3         52.64         45.00         2.41 o                         
   2  -8   3        292.56        282.77         7.57 o                         
   3  -8   3         21.65         15.67         8.83 o                         
  -5  -7   3         13.05          5.82         7.62 o                         
  -4  -7   3          4.51          5.88         3.52 o                         
  -3  -7   3        122.11        135.74         7.52 o                         
  -2  -7   3        214.91        219.53        10.30 o                         
  -1  -7   3        159.52        170.76         6.79 o                         
   0  -7   3        227.52        233.43         4.14 o                         
   1  -7   3        422.34        414.73         7.73 o                         
   2  -7   3         32.49         30.45         0.65 o                         
   3  -7   3          9.73         10.33         4.40 o                         
  -5  -6   3        147.96        128.60        12.00 o                         
  -4  -6   3        146.60        144.30         5.17 o                         
  -3  -6   3         38.60         43.66        13.57 o                         
  -2  -6   3        400.50        399.25        12.77 o                         
  -1  -6   3        941.35        949.66        10.70 o                         
   0  -6   3        576.46        565.63         6.64 o                         
   1  -6   3          5.88          5.97         0.79 o                         
   2  -6   3        141.18        131.55         4.72 o                         
  -4  -5   3          3.91          4.14         1.07 o                         
  -3  -5   3        595.10        626.58        16.50 o                         
  -2  -5   3         26.55         29.34         9.57 o                         
  -1  -5   3         31.29         32.04         2.32 o                         
   0  -5   3        219.45        209.97         3.94 o                         
   1  -5   3        419.50        422.45         7.26 o                         
   2  -5   3          7.09          8.16         1.95 o                         
   3  -5   3        141.63        145.17         4.04 o                         
  -5  -4   3         11.60          5.71         4.17 o                         
  -4  -4   3        298.12        306.79         9.92 o                         
  -3  -4   3         85.83         75.32         4.81 o                         
  -2  -4   3        208.37        199.49         4.78 o                         
  -1  -4   3        709.54        702.23        17.69 o                         
   0  -4   3       1083.22       1107.20        14.91 o                         
   1  -4   3       1229.30       1311.48        18.78 o                         
   2  -4   3        179.42        171.57         4.04 o                         
   3  -4   3         22.31         17.49         4.32 o                         
  -5  -3   3         17.23         15.30         2.65 o                         
  -4  -3   3         11.24         11.67         2.63 o                         
  -3  -3   3        283.01        251.88        10.26 o                         
  -2  -3   3        405.03        392.52         6.06 o                         
  -1  -3   3         36.89         39.42         1.53 o                         
   0  -3   3       1593.82       1547.81        14.82 o                         
   2  -3   3          0.27          0.62         0.37 o                         
   3  -3   3         64.06         65.98         2.79 o                         
   4  -3   3        118.00        122.91         5.27 o                         
  -5  -2   3         70.67         74.05         6.26 o                         
  -4  -2   3        190.48        201.01         5.66 o                         
  -3  -2   3         38.77         40.98         2.31 o                         
  -2  -2   3        150.60        140.69         2.78 o                         
  -1  -2   3         12.44          9.29         0.95 o                         
   0  -2   3        475.97        456.54         3.61 o                         
   1  -2   3         40.53         40.40         1.17 o                         
   2  -2   3        553.64        557.91         8.84 o                         
   3  -2   3         73.10         68.65         7.04 o                         
   4  -2   3         30.02         27.02         6.07 o                         
  -5  -1   3         13.98         11.46         3.20 o                         
  -4  -1   3         30.30         25.28         4.12 o                         
  -3  -1   3          5.29          6.46         1.51 o                         
  -2  -1   3        713.69        723.48         9.27 o                         
  -1  -1   3        318.93        321.49         7.59 o                         
   0  -1   3        552.06        514.46         5.30 o                         
   1  -1   3         80.78         68.34         1.82 o                         
   2  -1   3        589.38        632.88         8.16 o                         
   3  -1   3         32.24         27.54         3.71 o                         
   4  -1   3         25.32         23.84         4.01 o                         
   5  -1   3         38.22         29.21         5.45 o                         
  -5   0   3          9.67          9.96         2.41 o                         
  -4   0   3          0.93          2.16         0.95 o                         
  -3   0   3         59.15         64.70         3.28 o                         
  -2   0   3         56.53         67.34         1.93 o                         
   0   0   3       1325.27       1244.54         9.69 o                         
   1   0   3        190.06        179.25         3.43 o                         
   2   0   3         15.87         16.84         1.29 o                         
   3   0   3         18.41         23.15         5.28 o                         
   4   0   3         26.66         19.08         4.74 o                         
   5   0   3         59.22         42.93         7.54 o                         
  -5   1   3         14.18          7.55         6.15 o                         
  -4   1   3         29.61         24.36         6.38 o                         
  -3   1   3          6.49          7.82         1.65 o                         
  -2   1   3        707.57        730.90         9.22 o                         
  -1   1   3        319.23        327.21         8.00 o                         
   0   1   3        544.82        501.15         4.87 o                         
   1   1   3         76.95         63.16         1.50 o                         
   2   1   3        584.52        618.09        12.42 o                         
   3   1   3         33.66         33.82         3.44 o                         
   4   1   3         22.80         20.44         5.95 o                         
   5   1   3         36.68         30.53         6.00 o                         
  -5   2   3         67.81         58.59        10.18 o                         
  -4   2   3        192.97        206.70         8.70 o                         
  -3   2   3         36.96         39.63         4.83 o                         
  -2   2   3        155.57        145.87         7.52 o                         
  -1   2   3         14.54         11.72         0.76 o                         
   0   2   3        487.92        465.28         9.99 o                         
   1   2   3         40.15         39.55         1.02 o                         
   2   2   3        549.93        564.78         7.89 o                         
   3   2   3         68.09         75.92         5.62 o                         
   4   2   3         30.00         26.77         3.43 o                         
   5   2   3         28.36         31.71         7.71 o                         
  -5   3   3         17.43         11.89        11.29 o                         
  -4   3   3         10.94         12.10         5.12 o                         
  -3   3   3        282.75        293.46        10.19 o                         
  -2   3   3        398.52        397.97        11.16 o                         
  -1   3   3         36.60         38.51         1.11 o                         
   0   3   3       1593.62       1566.17        17.98 o                         
   1   3   3       1483.30       1520.31        33.18 o                         
   2   3   3          0.20          1.01         0.47 o                         
   3   3   3         60.91         60.66         3.38 o                         
   4   3   3        119.73        136.25         6.35 o                         
  -5   4   3         10.38          4.86         5.38 o                         
  -4   4   3        301.44        315.56        11.35 o                         
  -3   4   3         85.47         88.10        13.41 o                         
  -2   4   3        207.18        206.42         6.47 o                         
  -1   4   3        689.65        680.50         7.10 o                         
   0   4   3       1068.60       1103.64         6.77 o                         
   1   4   3       1228.10       1247.55        56.72 o                         
   2   4   3        180.05        170.28         3.61 o                         
   3   4   3         21.32         24.14         5.08 o                         
   4   4   3         32.35         23.67         8.71 o                         
   5   4   3         11.27         11.83         3.78 o                         
  -5   5   3        109.88         97.30         7.74 o                         
  -4   5   3          3.98          5.37         2.09 o                         
  -3   5   3        599.86        646.04        16.53 o                         
  -2   5   3         25.44         28.47         7.60 o                         
  -1   5   3         30.99         30.36         1.04 o                         
   0   5   3        218.92        205.94         4.34 o                         
   1   5   3        426.18        426.55        10.69 o                         
   2   5   3          7.78          7.21         2.19 o                         
   3   5   3        144.62        150.21         5.66 o                         
   4   5   3         74.33         76.84         8.82 o                         
   5   5   3          5.52          5.16         1.62 o                         
  -4   6   3        144.23        145.73        11.24 o                         
  -3   6   3         39.74         47.19         4.10 o                         
  -2   6   3        404.18        404.33        11.84 o                         
  -1   6   3        936.77        909.49        15.83 o                         
   0   6   3        572.97        572.74        12.45 o                         
   1   6   3          6.07          9.34         2.49 o                         
   2   6   3        137.86        128.99         7.70 o                         
   3   6   3        212.75        219.99        11.28 o                         
   4   6   3         10.18          8.76         3.58 o                         
   5   6   3         17.66         13.52         3.73 o                         
  -4   7   3          4.51          3.34         3.34 o                         
  -3   7   3        123.67        125.72         6.97 o                         
  -2   7   3        215.91        220.74         4.12 o                         
  -1   7   3        158.73        130.97        18.45 o                         
   0   7   3        224.84        241.93         4.94 o                         
   1   7   3        411.98        409.69         8.87 o                         
   2   7   3         33.33         40.51        10.16 o                         
   3   7   3          9.65         12.49         6.05 o                         
   4   7   3         68.20         66.86         6.78 o                         
  -4   8   3         67.69         72.67         8.77 o                         
  -3   8   3        151.97        154.34         7.74 o                         
  -2   8   3        495.02        464.44        45.10 o                         
  -1   8   3        449.20        435.07        10.75 o                         
   0   8   3        105.92        110.26         3.92 o                         
   1   8   3         53.68         47.47         3.67 o                         
   2   8   3        288.40        291.58        11.56 o                         
   3   8   3         23.48         29.45         8.39 o                         
   4   8   3         15.96         13.42         5.46 o                         
  -4   9   3          3.05          2.01         2.93 o                         
  -3   9   3         73.20         81.59         6.80 o                         
  -2   9   3        349.15        346.54        13.43 o                         
  -1   9   3        106.66        112.53         9.68 o                         
   0   9   3        509.22        520.03        10.68 o                         
   1   9   3        223.48        213.00         9.18 o                         
   2   9   3         58.43         65.60        10.54 o                         
   4   9   3        133.61        149.70         7.76 o                         
  -3  10   3          2.78          3.59         2.43 o                         
  -2  10   3          2.79          4.75         1.95 o                         
  -1  10   3         35.73         34.95         6.41 o                         
   0  10   3         56.01         54.36         4.51 o                         
   1  10   3         94.90         83.85        16.17 o                         
   2  10   3         78.46         75.76        15.46 o                         
  -3  11   3        100.73        101.57         7.51 o                         
  -2  11   3         43.08         42.94         4.54 o                         
  -1  11   3          6.55          6.15         2.18 o                         
   1  11   3         15.60         10.34         3.84 o                         
   2  11   3         63.44         70.43         6.13 o                         
   3  11   3         52.24         57.70         6.58 o                         
  -3  12   3         14.23          9.40         5.65 o                         
  -1  12   3        203.70        200.04         8.78 o                         
   1  12   3         32.73         32.81         3.38 o                         
   2  12   3          1.23          0.85         0.80 o                         
  -2  13   3         20.06         17.74         4.54 o                         
   2  13   3         85.17         67.90        14.08 o                         
  -1 -14   4         39.86         31.76         7.61 o                         
   0 -14   4         20.39         12.23         9.53 o                         
  -1 -13   4         34.66         24.03        14.02 o                         
   0 -13   4         86.48         73.16        10.49 o                         
  -2 -12   4         31.41         26.17        13.34 o                         
  -1 -12   4         64.81         64.48        14.76 o                         
   0 -12   4          2.84          4.98         3.41 o                         
   1 -12   4         13.04          9.02         2.89 o                         
  -3 -11   4         42.06         47.28         5.95 o                         
  -2 -11   4         26.29         28.65        11.47 o                         
  -1 -11   4         20.39         20.26         5.62 o                         
   0 -11   4         36.44         52.02        12.82 o                         
   1 -11   4        134.01        108.31        11.46 o                         
  -3 -10   4         27.69         23.48         9.08 o                         
  -2 -10   4         41.17         46.99        14.85 o                         
  -1 -10   4         70.03         87.22        13.62 o                         
   0 -10   4        204.46        192.66         9.17 o                         
   1 -10   4         17.38         12.65         3.90 o                         
  -4  -9   4         30.09         18.16        10.49 o                         
  -3  -9   4         12.07         13.62         6.61 o                         
  -2  -9   4        206.02        197.64        11.47 o                         
  -1  -9   4        124.83        110.61         9.51 o                         
   0  -9   4        116.19        107.83         5.82 o                         
   1  -9   4        104.18        105.44         3.56 o                         
   2  -9   4         94.37         87.31         3.52 o                         
  -4  -8   4         38.92         36.31        16.09 o                         
  -3  -8   4        216.03        247.27        11.08 o                         
  -2  -8   4        204.09        217.67        10.67 o                         
  -1  -8   4        370.20        366.24         8.73 o                         
   0  -8   4         29.79         24.72         3.16 o                         
   1  -8   4         18.75         19.59         1.84 o                         
   2  -8   4         35.21         32.41         2.02 o                         
  -5  -7   4         96.33         90.24         7.83 o                         
  -4  -7   4         70.38         59.35         4.32 o                         
  -3  -7   4        152.40        168.09         8.93 o                         
  -2  -7   4         32.26         33.91         7.54 o                         
  -1  -7   4         28.04         32.26         6.13 o                         
   0  -7   4        327.01        314.95         6.15 o                         
   1  -7   4        202.20        207.88         4.11 o                         
   2  -7   4         70.10         65.38         6.57 o                         
  -5  -6   4         44.92         25.21        14.99 o                         
  -4  -6   4         89.68         91.10         4.36 o                         
  -3  -6   4          2.55          5.75         2.69 o                         
  -2  -6   4         54.77         61.20        14.48 o                         
  -1  -6   4         36.51         36.00         2.68 o                         
   0  -6   4        134.11        142.88         4.17 o                         
   1  -6   4         91.72         94.24         5.59 o                         
   2  -6   4        110.82        116.90         3.92 o                         
  -5  -5   4         33.35         26.42         4.05 o                         
  -4  -5   4         37.29         38.90         3.84 o                         
  -3  -5   4        243.34        254.01         9.65 o                         
  -2  -5   4         71.70         74.54         4.37 o                         
  -1  -5   4        326.75        351.69         9.27 o                         
   0  -5   4        918.91       1012.50        21.06 o                         
   1  -5   4        157.43        152.02         5.96 o                         
   2  -5   4         39.49         40.01         1.67 o                         
   3  -5   4        226.83        220.59         7.34 o                         
  -5  -4   4         50.29         38.02         6.09 o                         
  -4  -4   4        121.49        119.64         4.60 o                         
  -3  -4   4         18.25         19.66         7.68 o                         
  -2  -4   4        557.80        560.92         8.31 o                         
  -1  -4   4        914.50        957.86        15.43 o                         
   0  -4   4        248.91        252.38         9.31 o                         
   1  -4   4        323.21        336.17        11.38 o                         
   2  -4   4        529.99        509.60         6.10 o                         
   3  -4   4         14.51         11.45         2.86 o                         
  -5  -3   4         69.49         67.39         5.93 o                         
  -4  -3   4         90.96         85.96         4.98 o                         
  -3  -3   4         13.73         13.47         3.73 o                         
  -2  -3   4        212.73        212.72         3.29 o                         
  -1  -3   4        133.59        139.70         4.02 o                         
   0  -3   4         22.94         18.19         1.09 o                         
   2  -3   4         49.85         53.85         2.76 o                         
   3  -3   4        180.66        181.27         4.04 o                         
   4  -3   4         36.14         30.28         6.59 o                         
  -5  -2   4        108.29        105.77         7.75 o                         
  -4  -2   4         59.01         61.81         3.95 o                         
  -3  -2   4         87.87         86.89         2.83 o                         
  -2  -2   4        579.64        571.38         6.72 o                         
  -1  -2   4        284.07        263.22         6.65 o                         
   0  -2   4        680.23        646.70         7.78 o                         
   1  -2   4         32.84         34.22         1.25 o                         
   2  -2   4        934.58        963.07         8.54 o                         
   3  -2   4        294.00        300.04         8.56 o                         
   4  -2   4        249.22        244.22         7.93 o                         
  -5  -1   4         39.53         20.86         9.43 o                         
  -4  -1   4        111.92        114.69         4.58 o                         
  -3  -1   4        381.90        390.00         8.03 o                         
  -2  -1   4       1211.80       1237.18        16.28 o                         
  -1  -1   4       1022.29       1028.75         9.06 o                         
   0  -1   4        367.45        368.83         6.08 o                         
   1  -1   4       1181.33       1157.93         6.75 o                         
   2  -1   4        182.15        184.40         5.19 o                         
   3  -1   4        212.68        218.40         5.71 o                         
   4  -1   4        543.58        576.42         9.79 o                         
  -5   0   4         12.05          8.38         2.87 o                         
  -4   0   4        367.41        343.48        24.14 o                         
  -3   0   4        150.10        148.21         4.27 o                         
  -2   0   4         93.40         89.96         3.09 o                         
  -1   0   4       1282.72       1233.16         7.86 o                         
   0   0   4         32.10         33.69         1.57 o                         
   1   0   4        407.44        395.96         3.80 o                         
   2   0   4        144.01        129.12         4.64 o                         
   3   0   4        445.39        468.56         9.21 o                         
   4   0   4         74.21         77.00         4.71 o                         
   5   0   4         21.78         13.52         7.28 o                         
  -5   1   4         38.76         34.46         4.12 o                         
  -4   1   4        112.55        116.56         6.47 o                         
  -3   1   4        381.82        393.59         7.56 o                         
  -2   1   4       1227.51       1286.81        15.33 o                         
  -1   1   4       1026.53       1046.30        21.10 o                         
   0   1   4        373.39        367.70         8.16 o                         
   1   1   4       1183.68       1169.12         6.44 o                         
   2   1   4        181.71        179.75         3.72 o                         
   3   1   4        216.23        225.80         6.29 o                         
   4   1   4        543.88        586.69         9.82 o                         
   5   1   4         24.16         17.94         5.74 o                         
  -5   2   4        109.99        112.39        11.30 o                         
  -4   2   4         59.99         57.60         4.78 o                         
  -3   2   4         88.72         94.46         6.29 o                         
  -2   2   4        575.17        599.28         9.96 o                         
  -1   2   4        285.49        261.34         4.68 o                         
   0   2   4        681.81        661.73         6.72 o                         
   1   2   4         35.59         35.81         1.06 o                         
   2   2   4        939.53        951.30         7.48 o                         
   3   2   4        289.90        297.15         8.24 o                         
   4   2   4        246.97        264.51         9.44 o                         
   5   2   4        124.96        108.41        20.48 o                         
  -5   3   4         69.63         76.86         6.97 o                         
  -4   3   4         92.09         94.01         5.95 o                         
  -3   3   4         13.15         12.81         4.72 o                         
  -2   3   4        217.26        222.05         4.11 o                         
  -1   3   4        134.70        141.96         2.94 o                         
   0   3   4         24.76         19.88         0.83 o                         
   1   3   4       1562.68       1516.27        24.46 o                         
   2   3   4         49.64         54.96         3.24 o                         
   3   3   4        178.60        187.90         6.25 o                         
   4   3   4         39.13         48.22         4.26 o                         
   5   3   4         10.32          8.23         4.49 o                         
  -5   4   4         49.56         42.21         7.32 o                         
  -4   4   4        121.88        124.52         7.72 o                         
  -3   4   4         17.84         19.29         3.30 o                         
  -2   4   4        564.38        583.14         4.24 o                         
  -1   4   4        935.72        957.17         9.87 o                         
   0   4   4        247.74        242.20         4.47 o                         
   1   4   4        326.44        334.79         8.74 o                         
   2   4   4        532.74        530.29        10.13 o                         
   3   4   4         15.82         16.98         3.39 o                         
   4   4   4         54.33         63.23         6.97 o                         
   5   4   4         70.11         57.46        17.62 o                         
  -5   5   4         34.06         17.05        14.25 o                         
  -4   5   4         36.29         38.14         4.14 o                         
  -3   5   4        246.82        253.80        10.34 o                         
  -2   5   4         67.81         67.00         3.35 o                         
  -1   5   4        323.81        338.49         5.96 o                         
   0   5   4        940.23       1010.36        14.96 o                         
   1   5   4        162.22        152.06         7.58 o                         
   2   5   4         39.20         42.19         2.77 o                         
   3   5   4        227.28        234.39         8.01 o                         
   4   5   4        204.09        217.26         6.96 o                         
   5   5   4          1.30          2.72         2.22 o                         
  -4   6   4         89.48         88.55        10.23 o                         
  -3   6   4          2.36          3.05         1.97 o                         
  -2   6   4         53.61         57.00         5.94 o                         
  -1   6   4         40.84         40.43         2.00 o                         
   0   6   4        136.09        144.43         7.52 o                         
   1   6   4         95.42         96.87         7.01 o                         
   2   6   4        115.63         98.20         3.67 o                         
   3   6   4        178.18        185.18         6.57 o                         
   4   6   4         24.33         23.93         3.98 o                         
   5   6   4          8.51          3.57         3.01 o                         
  -4   7   4         68.72         79.33         9.00 o                         
  -3   7   4        156.31        159.66         8.03 o                         
  -2   7   4         32.83         32.77         4.14 o                         
  -1   7   4         28.26         30.01         1.96 o                         
   1   7   4        195.65        192.49         6.74 o                         
   2   7   4         70.35         66.72         4.63 o                         
   3   7   4        168.81        173.10         5.84 o                         
   4   7   4         95.57        110.64         9.01 o                         
  -4   8   4         38.61         39.33         5.07 o                         
  -3   8   4        216.77        242.68        10.65 o                         
  -2   8   4        204.39        179.20        22.35 o                         
  -1   8   4        370.12        325.59        41.41 o                         
   0   8   4         28.57         28.52         2.81 o                         
   1   8   4         19.87         24.53         5.94 o                         
   2   8   4         34.95         37.02         8.31 o                         
   3   8   4         89.41         93.74         4.98 o                         
   4   8   4         13.47         14.15         3.11 o                         
  -4   9   4         28.93         14.63        13.50 o                         
  -3   9   4         12.31         13.70         6.40 o                         
  -2   9   4        208.27        208.11        10.23 o                         
  -1   9   4        124.17        117.65         4.09 o                         
   0   9   4        123.15        119.79         3.83 o                         
   1   9   4        103.28        104.14         7.67 o                         
   2   9   4         94.03         87.09        12.62 o                         
   3   9   4          7.02          8.67         2.34 o                         
   4   9   4         76.65         80.91         8.04 o                         
  -3  10   4         27.54         25.89        11.80 o                         
  -2  10   4         40.97         43.13        11.91 o                         
  -1  10   4         74.29         84.24         3.96 o                         
   0  10   4        205.20        201.91         7.61 o                         
   1  10   4         18.38         13.80         4.52 o                         
   2  10   4        127.05        135.42         6.59 o                         
   3  10   4         14.66         15.12         3.52 o                         
  -3  11   4         41.15         36.92        13.49 o                         
  -2  11   4         25.99         31.59         4.44 o                         
  -1  11   4         19.82         16.10         3.78 o                         
   1  11   4        135.19        125.22         6.62 o                         
   2  11   4         16.80         17.20         7.37 o                         
   3  11   4         41.20         49.38         5.11 o                         
  -3  12   4         28.59         22.59        11.02 o                         
  -2  12   4         30.05         28.90         7.43 o                         
   2  12   4         63.96         57.24         9.81 o                         
  -2  13   4          2.17          0.66         0.78 o                         
   0  13   4         88.18         92.37         9.59 o                         
   2  13   4         14.78         18.02         5.12 o                         
   0  14   4         21.25         13.26         9.20 o                         
   1  14   4          1.12          1.30         2.58 o                         
  -1 -14   5         46.54         30.65        18.44 o                         
  -2 -13   5         15.29          7.95         5.55 o                         
  -1 -13   5         12.85         14.44         6.68 o                         
   0 -13   5         64.14         52.26        10.01 o                         
  -2 -12   5         98.64        101.93         9.89 o                         
  -1 -12   5         69.75         76.92        15.99 o                         
   0 -12   5         46.46         48.35         9.77 o                         
   1 -12   5         94.60         75.82        19.37 o                         
  -3 -11   5         25.42         19.77        10.73 o                         
  -2 -11   5         40.76         36.97        16.29 o                         
  -1 -11   5         68.83         73.35        12.63 o                         
   0 -11   5        175.68        188.75         8.50 o                         
   1 -11   5         50.10         55.49        14.48 o                         
  -3 -10   5         13.01         12.74         5.92 o                         
  -2 -10   5         32.58         41.04         8.31 o                         
  -1 -10   5         49.18         48.04         5.96 o                         
   0 -10   5         49.88         54.74         8.70 o                         
   1 -10   5        131.19        126.72         8.66 o                         
  -4  -9   5         61.88         42.56        14.63 o                         
  -3  -9   5         53.52         54.81        16.19 o                         
  -2  -9   5        114.46        122.19        25.06 o                         
  -1  -9   5        188.39        184.74         6.73 o                         
   0  -9   5         30.98         28.95         6.32 o                         
   1  -9   5         11.89          8.31         1.65 o                         
   2  -9   5        109.10         97.89         5.54 o                         
  -4  -8   5         33.63         21.55        10.72 o                         
  -3  -8   5         64.24         82.88        18.92 o                         
  -2  -8   5        265.03        269.98        12.65 o                         
  -1  -8   5        357.50        363.38         8.20 o                         
   0  -8   5        163.76        151.05         4.79 o                         
   1  -8   5        323.78        315.24         6.02 o                         
   2  -8   5         35.23         38.02         4.98 o                         
  -4  -7   5         10.58          7.79         2.29 o                         
  -3  -7   5         92.99         92.03        18.61 o                         
  -2  -7   5         50.14         55.53         4.47 o                         
  -1  -7   5         34.48         35.35         4.93 o                         
   0  -7   5        552.73        586.32        10.55 o                         
   1  -7   5        276.81        302.89         8.54 o                         
   2  -7   5        642.65        599.54        11.56 o                         
  -5  -6   5         14.57          5.51         6.47 o                         
  -4  -6   5         11.58          5.95         2.17 o                         
  -3  -6   5          5.87          4.82         2.88 o                         
  -2  -6   5        124.39        138.50         4.72 o                         
  -1  -6   5         83.99         82.35         4.59 o                         
   0  -6   5         82.16         93.79         6.61 o                         
   1  -6   5        704.32        700.15         9.86 o                         
   2  -6   5        374.80        406.67         8.98 o                         
  -5  -5   5          3.85          2.46         1.51 o                         
  -4  -5   5          8.20          6.27         1.54 o                         
  -3  -5   5         66.30         74.07        16.65 o                         
  -2  -5   5         80.78         80.63         3.71 o                         
  -1  -5   5        341.22        362.26         6.06 o                         
   0  -5   5       1338.75       1442.34        86.26 o                         
   1  -5   5        221.70        215.57         5.07 o                         
  -5  -4   5         24.57         20.12         3.56 o                         
  -4  -4   5        144.87        146.48         5.18 o                         
  -3  -4   5         56.51         54.95        14.73 o                         
  -2  -4   5         46.97         45.58         3.28 o                         
  -1  -4   5        972.17       1034.93        22.52 o                         
   0  -4   5        694.70        713.85        15.74 o                         
   1  -4   5        350.11        362.60        12.50 o                         
   2  -4   5        166.99        159.46         2.67 o                         
   3  -4   5         17.48         15.66         3.24 o                         
  -5  -3   5          3.45          3.23         1.68 o                         
  -4  -3   5         67.81         69.03         7.69 o                         
  -3  -3   5         60.03         57.65         4.94 o                         
  -2  -3   5        259.36        270.79         4.74 o                         
  -1  -3   5         45.34         52.73         2.15 o                         
   0  -3   5        460.09        445.76         5.32 o                         
   2  -3   5        152.78        155.75         3.86 o                         
   3  -3   5        622.72        640.33         9.48 o                         
  -5  -2   5         70.22         60.74         6.97 o                         
  -4  -2   5          0.91          0.63         0.77 o                         
  -3  -2   5         62.51         59.08         2.45 o                         
  -2  -2   5         97.49        104.19         3.65 o                         
  -1  -2   5        920.37        909.98         9.24 o                         
   0  -2   5        944.76        905.90         8.73 o                         
   1  -2   5        422.30        418.25        22.33 o                         
   2  -2   5        198.10        186.11         3.41 o                         
   3  -2   5        138.75        144.71         4.98 o                         
   4  -2   5         14.89         14.10         4.66 o                         
  -5  -1   5         22.67         15.13         9.20 o                         
  -4  -1   5         10.40          7.81         1.95 o                         
  -3  -1   5        125.49        125.96         3.29 o                         
  -2  -1   5        692.40        709.13        11.51 o                         
  -1  -1   5        249.91        247.70         5.31 o                         
   0  -1   5       1417.20       1371.76        15.59 o                         
   1  -1   5        847.50        825.15         9.33 o                         
   2  -1   5         62.37         61.85         4.01 o                         
   3  -1   5        118.05        116.08         3.26 o                         
   4  -1   5        144.42        152.75         7.31 o                         
  -5   0   5          3.15          2.39         1.91 o                         
  -4   0   5         20.37         21.51         4.32 o                         
  -3   0   5        461.61        461.95        10.13 o                         
  -2   0   5       1855.63       1962.54       117.16 o                         
  -1   0   5        180.55        189.34         4.24 o                         
   0   0   5          6.81          8.24         1.35 o                         
   1   0   5        490.60        493.78         3.91 o                         
   2   0   5        171.55        150.52         3.77 o                         
   3   0   5        108.78         99.50         5.94 o                         
   4   0   5        188.86        195.71         6.31 o                         
   5   0   5          7.41          5.96         2.40 o                         
  -5   1   5         22.85         18.86         3.57 o                         
  -4   1   5          9.23          6.57         2.34 o                         
  -3   1   5        119.91        124.95         3.95 o                         
  -2   1   5        698.68        731.47        12.00 o                         
  -1   1   5        255.20        256.27         5.42 o                         
   0   1   5       1440.28       1440.25        16.27 o                         
   1   1   5        849.70        818.45         7.51 o                         
   2   1   5         61.19         62.33         3.41 o                         
   3   1   5        111.54        107.78         4.48 o                         
   4   1   5        142.78        152.88         5.18 o                         
   5   1   5          8.30          3.59         2.66 o                         
  -5   2   5         69.54         65.28         6.39 o                         
  -4   2   5          0.64          1.23         3.15 o                         
  -3   2   5         62.83         65.35         2.84 o                         
  -2   2   5         90.61        101.66         5.28 o                         
  -1   2   5        917.24        915.34         7.86 o                         
   0   2   5        944.08        916.46        12.41 o                         
   1   2   5        431.12        435.69         4.50 o                         
   2   2   5        193.42        182.92         3.30 o                         
   3   2   5        139.34        147.29         4.31 o                         
   4   2   5         15.28         15.88         4.15 o                         
   5   2   5         36.64         27.86         9.43 o                         
  -5   3   5          3.58          2.90         1.88 o                         
  -4   3   5         67.20         64.96         5.47 o                         
  -3   3   5         58.64         55.97         4.36 o                         
  -2   3   5        258.42        271.61         9.07 o                         
  -1   3   5         43.27         51.80         1.89 o                         
   0   3   5        445.49        433.44        16.38 o                         
   1   3   5        127.65        125.38         3.01 o                         
   2   3   5        151.63        152.70         6.14 o                         
   3   3   5        622.34        667.01        11.79 o                         
   4   3   5         59.82         59.64         4.69 o                         
   5   3   5         32.69         19.79         8.41 o                         
  -5   4   5         25.01         27.11         4.25 o                         
  -4   4   5        144.41        156.68         8.15 o                         
  -3   4   5         55.88         56.10         5.17 o                         
  -2   4   5         45.05         42.44         1.94 o                         
  -1   4   5        975.67       1018.72        10.63 o                         
   0   4   5        696.37        706.96        19.56 o                         
   1   4   5        349.24        351.14        15.45 o                         
   2   4   5        165.34        174.28         5.54 o                         
   3   4   5         18.46         24.08         5.23 o                         
   4   4   5         32.89         32.32         9.20 o                         
   5   4   5         18.85         15.28         6.80 o                         
  -4   5   5          8.09         10.58         3.13 o                         
  -3   5   5         67.51         78.33         5.65 o                         
  -2   5   5         80.57         81.34         2.28 o                         
  -1   5   5        334.42        351.34         8.19 o                         
   0   5   5       1340.78       1417.81        26.37 o                         
   1   5   5        221.78        210.68         8.69 o                         
   2   5   5        276.38        277.46         7.19 o                         
   3   5   5          4.46          7.83         2.55 o                         
   4   5   5         42.84         52.44         4.93 o                         
   5   5   5         22.04          4.27         7.02 o                         
  -4   6   5         12.74          9.27         6.70 o                         
  -3   6   5          6.12          7.25         3.38 o                         
  -2   6   5        119.68        120.21         3.19 o                         
  -1   6   5         86.26         81.76         3.87 o                         
   0   6   5         82.45         96.76         5.12 o                         
   1   6   5        695.87        683.45         9.17 o                         
   2   6   5        385.60        416.45         9.19 o                         
   3   6   5          2.11          3.48         1.21 o                         
   4   6   5          5.19          4.65         1.95 o                         
  -4   7   5          9.57          8.08         3.83 o                         
  -3   7   5         92.44        102.67         6.09 o                         
  -2   7   5         50.65         49.58         2.79 o                         
  -1   7   5         33.72         33.97         2.55 o                         
   0   7   5        550.26        595.77         7.42 o                         
   1   7   5        280.87        304.01         7.24 o                         
   2   7   5        639.75        629.61        11.68 o                         
   3   7   5         24.29         25.36         3.56 o                         
   4   7   5         26.13         23.15         8.32 o                         
  -4   8   5         35.56         36.29         4.52 o                         
  -3   8   5         64.64         66.31         5.36 o                         
  -2   8   5        261.39        266.91        10.81 o                         
  -1   8   5        361.78        371.38         9.81 o                         
   0   8   5        162.68        160.63         4.53 o                         
   1   8   5        317.66        303.72         7.05 o                         
   2   8   5         38.71         47.55         4.82 o                         
   3   8   5         21.70         16.28         4.67 o                         
   4   8   5         14.44         13.67         3.34 o                         
  -4   9   5         60.21         61.00         6.16 o                         
  -3   9   5         56.95         59.39         5.78 o                         
  -2   9   5        114.71        119.43         5.81 o                         
  -1   9   5        189.54        195.86         5.98 o                         
   0   9   5         28.99         26.74         4.25 o                         
   1   9   5         12.85         12.31         2.88 o                         
   2   9   5        107.78        112.83         6.73 o                         
   3   9   5        236.17        253.95        15.10 o                         
  -3  10   5         13.01         10.64         6.15 o                         
  -2  10   5         32.89         32.68        11.65 o                         
  -1  10   5         48.71         51.37         4.18 o                         
   0  10   5         50.04         29.05        12.60 o                         
   1  10   5        127.94        121.91         6.35 o                         
   2  10   5        109.57        115.18         5.14 o                         
   3  10   5         17.37         13.36         4.65 o                         
  -3  11   5         25.65         13.94         9.07 o                         
  -2  11   5         39.42         35.57         9.62 o                         
  -1  11   5         67.49         66.14         3.78 o                         
   0  11   5        171.68        173.20         8.61 o                         
   1  11   5         49.79         50.07        13.75 o                         
   2  11   5         42.71         42.43         6.31 o                         
   3  11   5         42.48         27.39        10.43 o                         
  -3  12   5          4.25          3.03         1.62 o                         
  -2  12   5         99.80        101.20         8.84 o                         
   0  12   5         46.72         35.93        13.84 o                         
   1  12   5         93.17         96.28        10.05 o                         
   2  12   5         49.45         52.65        11.76 o                         
   0  13   5         64.36         55.47        11.13 o                         
   1  13   5         55.02         54.52        16.36 o                         
   2  13   5          1.57          1.45         1.93 o                         
   0  14   5          4.25          6.35         3.14 o                         
   1  14   5          7.06          4.50         5.31 o                         
   0 -14   6         78.40         49.62        20.28 o                         
  -1 -13   6         42.02         38.68        10.17 o                         
   0 -13   6         29.24         27.67         8.02 o                         
  -2 -12   6        181.50        193.97        12.41 o                         
  -1 -12   6         78.79         63.10         5.44 o                         
   0 -12   6          9.35         10.84         5.77 o                         
   1 -12   6         42.18         35.73        12.59 o                         
  -3 -11   6        100.19        110.61         9.13 o                         
  -2 -11   6         10.96         12.04         4.98 o                         
  -1 -11   6         14.10         10.20         5.27 o                         
   0 -11   6         78.04         82.28        19.59 o                         
   1 -11   6         89.02         87.33         5.38 o                         
  -3 -10   6         38.32         42.94         7.64 o                         
  -2 -10   6         44.35         50.58        12.25 o                         
  -1 -10   6         27.41         34.10         8.37 o                         
   0 -10   6         41.07         36.54         3.53 o                         
   1 -10   6        160.78        154.90         9.00 o                         
  -4  -9   6         81.06         82.79         7.36 o                         
  -3  -9   6        198.26        203.18        17.83 o                         
  -2  -9   6         42.38         48.73        12.03 o                         
  -1  -9   6        168.59        174.82         6.81 o                         
   1  -9   6        207.32        189.76        16.37 o                         
   2  -9   6          6.70          5.92         1.38 o                         
  -4  -8   6         70.67         63.57        20.30 o                         
  -3  -8   6        118.13        115.28         7.79 o                         
  -2  -8   6        164.21        170.76         6.29 o                         
  -1  -8   6         22.58         26.39         5.10 o                         
   0  -8   6          4.80          5.12         1.50 o                         
   1  -8   6        142.42        134.69         4.24 o                         
  -4  -7   6         52.92         55.07        17.35 o                         
  -3  -7   6         93.61        100.02        18.84 o                         
  -2  -7   6         31.06         31.41         3.00 o                         
  -1  -7   6        193.16        198.14         5.80 o                         
   0  -7   6        426.68        444.55        11.67 o                         
   1  -7   6         25.82         33.32         7.59 o                         
   2  -7   6         25.70         21.38         1.75 o                         
  -4  -6   6         19.45         23.40         6.87 o                         
  -3  -6   6         50.13         52.72        13.89 o                         
  -2  -6   6        363.95        371.72         8.92 o                         
  -1  -6   6        296.05        301.22         6.01 o                         
   0  -6   6         23.97         28.12         2.98 o                         
   1  -6   6         50.93         52.55         3.40 o                         
   2  -6   6        344.30        323.25         8.22 o                         
  -5  -5   6          3.19          1.37         2.06 o                         
  -4  -5   6        199.14        206.79        11.57 o                         
  -3  -5   6        125.07        125.55         6.50 o                         
  -2  -5   6         43.79         48.59         2.91 o                         
  -1  -5   6         67.68         75.04         5.92 o                         
   0  -5   6        122.20        119.90         8.19 o                         
   1  -5   6         29.44         31.05         2.93 o                         
  -5  -4   6         88.04         80.09         6.80 o                         
  -4  -4   6         65.90         62.65        10.75 o                         
  -3  -4   6        141.83        145.42         5.36 o                         
  -2  -4   6        237.36        242.91         5.83 o                         
  -1  -4   6        244.89        243.41        10.18 o                         
   0  -4   6        284.41        269.80        10.03 o                         
   1  -4   6        122.96        115.63         7.98 o                         
   3  -4   6         53.97         47.41         4.80 o                         
  -5  -3   6         19.99          9.61         4.39 o                         
  -4  -3   6         48.55         45.40         5.11 o                         
  -3  -3   6        183.72        183.49         6.37 o                         
  -2  -3   6        124.73        125.63         4.73 o                         
  -1  -3   6        207.91        185.29         6.08 o                         
   0  -3   6        841.13        843.11        18.50 o                         
   2  -3   6        178.55        175.12         3.97 o                         
   3  -3   6        165.45        154.87         3.74 o                         
  -5  -2   6         71.81         66.69         6.14 o                         
  -4  -2   6         12.18         10.74         2.23 o                         
  -3  -2   6         58.78         59.34         3.04 o                         
  -2  -2   6         23.37         21.64         2.34 o                         
  -1  -2   6        383.14        407.18         7.63 o                         
   0  -2   6        141.86        140.01         5.77 o                         
   1  -2   6        149.36        157.63         7.18 o                         
   2  -2   6        337.83        337.43         4.63 o                         
   3  -2   6        227.05        224.84         5.28 o                         
   4  -2   6         51.77         51.41         8.48 o                         
  -5  -1   6          0.32          2.25         2.34 o                         
  -4  -1   6         43.20         41.72         8.54 o                         
  -3  -1   6        218.80        208.28        13.20 o                         
  -2  -1   6        156.34        161.22         6.74 o                         
  -1  -1   6        131.00        130.54         4.05 o                         
   0  -1   6         69.71         92.06         2.71 o                         
   1  -1   6        621.28        650.20        18.79 o                         
   2  -1   6         48.82         53.50         3.65 o                         
   3  -1   6        171.94        177.02         4.45 o                         
   4  -1   6         32.71         26.51         6.46 o                         
  -5   0   6         24.79         20.74        11.65 o                         
  -4   0   6         27.46         23.69        12.39 o                         
  -3   0   6          4.30          5.52         1.17 o                         
  -2   0   6       3378.13       3328.43        84.87 o                         
  -1   0   6        194.76        207.83         4.79 o                         
   0   0   6          0.24          2.06         0.84 o                         
   1   0   6        364.62        366.57         6.16 o                         
   2   0   6        139.74        131.37         6.36 o                         
   3   0   6         53.93         52.33         6.84 o                         
   4   0   6         79.91         69.13         9.03 o                         
  -5   1   6          0.29          1.40         2.34 o                         
  -4   1   6         42.04         43.59         4.19 o                         
  -3   1   6        220.09        220.86         4.37 o                         
  -2   1   6        156.44        165.68         7.70 o                         
  -1   1   6        124.63        125.11         3.34 o                         
   0   1   6         71.88         91.42         4.31 o                         
   1   1   6        612.87        648.28         8.29 o                         
   2   1   6         50.77         51.54         2.88 o                         
   3   1   6        167.59        184.27         5.10 o                         
   4   1   6         31.23         31.57         6.28 o                         
   5   1   6          4.49          5.54         1.87 o                         
  -5   2   6         71.92         62.97        12.31 o                         
  -4   2   6         11.23         13.16         2.58 o                         
  -3   2   6         59.80         59.86         3.57 o                         
  -2   2   6         27.12         27.97         2.62 o                         
  -1   2   6        392.66        434.30         7.49 o                         
   0   2   6        140.01        142.09         6.68 o                         
   1   2   6        151.51        154.88         3.55 o                         
   2   2   6        326.11        324.11         4.36 o                         
   3   2   6        227.93        230.31         6.25 o                         
   4   2   6         54.18         49.09         7.69 o                         
   5   2   6         35.39         28.42         9.52 o                         
  -5   3   6         20.14         20.11         3.52 o                         
  -4   3   6         47.99         50.16         4.56 o                         
  -3   3   6        180.62        186.12         3.26 o                         
  -2   3   6        124.29        132.47         7.00 o                         
  -1   3   6        203.73        189.26         4.31 o                         
   0   3   6        830.96        841.83        19.34 o                         
   1   3   6         50.93         51.18         1.57 o                         
   2   3   6        174.27        168.56         7.23 o                         
   3   3   6        166.30        166.04         6.42 o                         
   4   3   6         45.44         43.41         5.01 o                         
   5   3   6          9.48          5.93         3.23 o                         
  -5   4   6         89.37         83.38         7.40 o                         
  -4   4   6         64.40         65.70         5.81 o                         
  -3   4   6        140.95        139.41         6.79 o                         
  -2   4   6        226.22        234.02         4.27 o                         
  -1   4   6        236.51        238.15         5.33 o                         
   0   4   6        284.23        293.93         7.48 o                         
   1   4   6        123.99        113.28         6.40 o                         
   2   4   6         22.21         22.58         2.62 o                         
   3   4   6         53.56         62.38         4.53 o                         
   4   4   6         71.26         70.83         7.29 o                         
   5   4   6         48.14         41.59        12.87 o                         
  -4   5   6        200.92        209.14         9.42 o                         
  -3   5   6        118.65        123.76         6.36 o                         
  -2   5   6         44.56         44.14         2.88 o                         
  -1   5   6         72.02         71.19         2.78 o                         
   0   5   6        129.53        130.74         6.21 o                         
   1   5   6         30.66         33.41         2.68 o                         
   2   5   6        103.13         99.34         3.97 o                         
   3   5   6        218.88        223.81         7.32 o                         
   4   5   6         32.19         32.80         7.78 o                         
  -4   6   6         18.67         12.47        10.14 o                         
  -3   6   6         50.21         53.03        16.73 o                         
  -2   6   6        357.87        348.53        12.37 o                         
  -1   6   6        295.84        293.32         5.47 o                         
   0   6   6         24.50         29.94         2.68 o                         
   1   6   6         46.25         48.93         4.94 o                         
   2   6   6        345.55        354.28        13.31 o                         
   3   6   6         43.86         42.60         8.74 o                         
   4   6   6         43.44         41.68         8.87 o                         
  -3   7   6         90.23         97.90         8.31 o                         
  -2   7   6         30.59         28.96         0.94 o                         
  -1   7   6        188.78        185.89         4.94 o                         
   0   7   6        413.74        431.41         7.84 o                         
   1   7   6         26.59         28.39         3.60 o                         
   2   7   6         27.57         20.79         4.23 o                         
   3   7   6        124.78        114.64        10.33 o                         
   4   7   6         64.82         67.98         4.77 o                         
  -4   8   6         71.50         87.51         7.47 o                         
  -3   8   6        120.16        122.78         9.02 o                         
  -2   8   6        163.51        168.30         7.95 o                         
  -1   8   6         24.93         23.22         2.60 o                         
   0   8   6          4.64          4.95         1.16 o                         
   1   8   6        140.71        134.46         4.76 o                         
   2   8   6         94.09         99.05         4.30 o                         
   3   8   6          7.30          5.33         2.48 o                         
   4   8   6         33.82         27.24         6.73 o                         
  -4   9   6         78.20         72.01         7.27 o                         
  -3   9   6        199.81        210.33        17.65 o                         
  -2   9   6         42.58         39.76         5.47 o                         
  -1   9   6        174.19        181.81         5.61 o                         
   0   9   6        282.88        283.45        12.26 o                         
   1   9   6        206.57        209.57         7.92 o                         
   2   9   6          7.38          8.79         2.87 o                         
   3   9   6        189.06        207.85        13.12 o                         
  -2  10   6         43.71         46.40         6.02 o                         
  -1  10   6         25.59         26.24         3.48 o                         
   0  10   6         41.60         37.76        13.21 o                         
   1  10   6        160.72        156.58         9.68 o                         
   2  10   6         45.77         35.01         8.32 o                         
   3  10   6         34.83         33.39        11.15 o                         
  -3  11   6         98.09        100.03        13.13 o                         
  -2  11   6         11.19         13.39         4.91 o                         
  -1  11   6         13.76         14.09         2.52 o                         
   0  11   6         80.76         83.39         8.04 o                         
   1  11   6         89.92         95.77         7.31 o                         
   2  11   6         78.85         75.39         8.55 o                         
  -3  12   6         20.09         20.79         7.20 o                         
  -2  12   6        181.44        186.09        14.53 o                         
   0  12   6          9.45          5.04         4.44 o                         
   1  12   6         41.67         48.59         5.80 o                         
   2  12   6         74.72         72.95         5.40 o                         
   0  13   6         31.11         28.33         4.25 o                         
   1  13   6         39.36         44.11         5.87 o                         
   0  14   6         78.40         71.79         7.61 o                         
   1  14   6          8.55          3.35         6.65 o                         
   0 -14   7         25.99         17.55         9.97 o                         
  -1 -13   7         37.52         32.23        13.65 o                         
   0 -13   7         68.47         71.57        23.65 o                         
  -2 -12   7         16.38         13.90         8.91 o                         
  -1 -12   7         18.79         18.17         5.40 o                         
   0 -12   7         10.83          5.86         3.05 o                         
   1 -12   7         87.84         79.55        20.81 o                         
  -3 -11   7         27.58         20.00         7.36 o                         
  -2 -11   7          0.46          1.83         2.10 o                         
  -1 -11   7         70.19         72.11         5.88 o                         
   0 -11   7         80.37         77.43         6.74 o                         
   1 -11   7         11.63         10.10         6.30 o                         
  -3 -10   7         32.89         33.57        10.96 o                         
  -2 -10   7         18.69         22.75         8.10 o                         
  -1 -10   7        116.36        113.21         4.63 o                         
   0 -10   7         14.48         16.16         4.00 o                         
   1 -10   7        127.96        130.40         6.64 o                         
  -4  -9   7         27.51         20.77         9.45 o                         
  -3  -9   7         89.88         94.69        18.92 o                         
  -2  -9   7        113.34        102.16         5.68 o                         
  -1  -9   7         77.33         73.23         3.33 o                         
   0  -9   7        133.74        132.26         4.18 o                         
   1  -9   7         43.11         40.86         3.01 o                         
   2  -9   7          9.33          8.27         5.06 o                         
  -4  -8   7         74.96         55.56        13.52 o                         
  -3  -8   7        161.93        165.08        27.46 o                         
  -2  -8   7        162.44        174.98         6.30 o                         
  -1  -8   7        131.86        130.94         4.34 o                         
   0  -8   7         17.47         19.42         3.87 o                         
   1  -8   7         64.76         66.09         3.58 o                         
  -4  -7   7        107.45        112.81        23.08 o                         
  -3  -7   7         40.77         49.74        14.75 o                         
  -2  -7   7         79.71         73.76         5.71 o                         
  -1  -7   7        142.62        144.96         5.16 o                         
   0  -7   7        286.35        282.42         8.96 o                         
   1  -7   7        235.94        233.26         6.88 o                         
   2  -7   7         86.93         86.06         3.72 o                         
  -4  -6   7          7.45          9.34         5.54 o                         
  -3  -6   7         45.05         39.85         8.03 o                         
  -2  -6   7         15.32         22.71         4.23 o                         
  -1  -6   7         41.02         36.54         3.08 o                         
   0  -6   7         65.70         64.73         5.14 o                         
   1  -6   7         98.78        106.40         5.83 o                         
   2  -6   7        141.64        142.11         4.83 o                         
  -5  -5   7         16.98          2.87         4.11 o                         
  -4  -5   7        109.10        129.67        20.18 o                         
  -3  -5   7         33.99         30.48         3.37 o                         
  -2  -5   7         16.09         22.76         5.19 o                         
  -1  -5   7        452.77        470.87         9.85 o                         
   0  -5   7         59.83         63.68         6.46 o                         
   1  -5   7        111.67        117.52         8.39 o                         
  -5  -4   7         66.45         54.63         8.25 o                         
  -4  -4   7         28.75         24.27         4.80 o                         
  -3  -4   7        206.37        212.16         6.96 o                         
  -2  -4   7        453.91        472.38        18.86 o                         
  -1  -4   7        387.77        416.54         8.98 o                         
   0  -4   7        343.63        363.98        22.71 o                         
   1  -4   7        326.54        323.58         7.66 o                         
  -5  -3   7         73.96         64.64         6.10 o                         
  -4  -3   7          7.65          6.51         2.55 o                         
  -3  -3   7         71.14         69.47         9.43 o                         
  -2  -3   7         78.04         82.89         9.23 o                         
  -1  -3   7        191.33        197.68        11.34 o                         
   0  -3   7        480.47        498.75        12.53 o                         
   2  -3   7        314.52        314.18         6.01 o                         
   3  -3   7        109.32        100.45         7.65 o                         
  -5  -2   7         12.35          7.09         4.03 o                         
  -4  -2   7          5.10          5.22         1.71 o                         
  -3  -2   7        168.31        165.28         7.39 o                         
  -2  -2   7        259.07        243.62         6.08 o                         
  -1  -2   7        321.15        298.66        15.81 o                         
   0  -2   7        336.64        360.61        13.00 o                         
   1  -2   7        656.99        683.09        16.71 o                         
   2  -2   7        100.01         93.02         4.74 o                         
   3  -2   7        192.08        199.78         5.67 o                         
  -5  -1   7         43.97         41.41         4.61 o                         
  -4  -1   7         71.94         79.84         5.76 o                         
  -3  -1   7        379.66        388.81         9.30 o                         
  -2  -1   7        404.26        396.84        24.36 o                         
  -1  -1   7        626.89        640.82        15.12 o                         
   1  -1   7        403.38        447.79        13.93 o                         
   2  -1   7        235.12        239.77         4.42 o                         
   3  -1   7        436.29        453.42        10.99 o                         
   4  -1   7         12.99         10.21         3.29 o                         
  -5   0   7         42.47         39.27         4.72 o                         
  -4   0   7         99.94         99.23        12.30 o                         
  -3   0   7        113.78        117.36         3.31 o                         
  -2   0   7        100.96         89.65         6.81 o                         
  -1   0   7         19.94         19.21         2.31 o                         
   1   0   7        334.76        309.81        19.08 o                         
   2   0   7        126.27        117.74         5.92 o                         
   3   0   7         83.93         82.33         6.33 o                         
   4   0   7          2.20          2.71         1.47 o                         
  -5   1   7         44.03         24.91        17.20 o                         
  -4   1   7         70.53         66.02         5.24 o                         
  -3   1   7        386.84        391.96        13.54 o                         
  -2   1   7        405.82        417.11         8.53 o                         
  -1   1   7        640.54        635.13        14.74 o                         
   0   1   7       1292.45       1306.19        27.84 o                         
   1   1   7        402.12        435.53         6.12 o                         
   2   1   7        239.79        236.41         4.84 o                         
   3   1   7        437.70        452.29        11.17 o                         
   4   1   7         13.60         15.37         2.34 o                         
  -5   2   7         13.94         12.08         2.84 o                         
  -4   2   7          5.17          4.51         1.79 o                         
  -3   2   7        165.61        167.10         3.48 o                         
  -2   2   7        258.99        252.34         6.38 o                         
  -1   2   7        318.21        330.42         8.42 o                         
   0   2   7        341.08        335.00        12.65 o                         
   1   2   7        656.93        666.13         8.98 o                         
   2   2   7         98.46         85.62         4.33 o                         
   3   2   7        190.73        197.39         6.63 o                         
   4   2   7         71.21         75.88        10.08 o                         
   5   2   7         58.03         37.86        15.83 o                         
  -5   3   7         74.54         63.43         6.45 o                         
  -4   3   7          9.10          6.42         1.96 o                         
  -3   3   7         70.88         72.67         2.28 o                         
  -2   3   7         78.93         86.83         4.65 o                         
  -1   3   7        190.51        201.11         6.86 o                         
   0   3   7        478.88        485.87        13.09 o                         
   1   3   7          6.80          4.59         0.98 o                         
   2   3   7        313.22        314.20         5.36 o                         
   3   3   7        115.41        111.04         5.19 o                         
   4   3   7          3.96          4.52         2.00 o                         
   5   3   7         18.63          8.94         3.75 o                         
  -4   4   7         28.27         24.33        13.39 o                         
  -3   4   7        211.82        218.31         6.37 o                         
  -2   4   7        463.37        472.13         8.95 o                         
  -1   4   7        384.65        409.43         4.70 o                         
   0   4   7        344.45        368.58         6.85 o                         
   1   4   7        326.32        322.73         5.74 o                         
   2   4   7         22.75         26.84         3.56 o                         
   3   4   7        118.44        112.78         4.19 o                         
   4   4   7         66.26         70.86         7.19 o                         
  -4   5   7        112.78        110.92         7.76 o                         
  -3   5   7         32.11         30.88         3.73 o                         
  -2   5   7         15.81         16.20         1.77 o                         
  -1   5   7        459.68        460.91        17.14 o                         
   0   5   7         61.41         61.30         3.34 o                         
   1   5   7        110.69        108.58         5.90 o                         
   2   5   7        221.70        217.67         6.63 o                         
   3   5   7        104.46        112.19         9.35 o                         
   4   5   7          5.44          5.75         1.93 o                         
  -4   6   7          7.31          4.53         2.08 o                         
  -3   6   7         47.07         49.00         4.85 o                         
  -2   6   7         15.67         18.31         1.92 o                         
  -1   6   7         40.49         40.14         1.77 o                         
   0   6   7         65.20         63.62         3.57 o                         
   1   6   7        104.36        107.61        18.14 o                         
   2   6   7        138.69        143.32         6.16 o                         
   3   6   7          2.65          1.35         1.14 o                         
   4   6   7          4.31          3.50         1.58 o                         
  -4   7   7        111.97        140.45        12.93 o                         
  -3   7   7         40.30         42.25         4.99 o                         
  -2   7   7         80.56         73.01         2.18 o                         
  -1   7   7        142.02        144.27         4.09 o                         
   0   7   7        279.85        281.25         5.84 o                         
   1   7   7        237.10        219.65         6.31 o                         
   2   7   7         91.65         90.25         6.31 o                         
   3   7   7         91.13         97.77         4.55 o                         
   4   7   7         22.85         13.71         6.85 o                         
  -4   8   7         75.43         65.88         6.69 o                         
  -3   8   7        163.02        180.31         8.46 o                         
  -2   8   7        161.17        166.92         8.01 o                         
  -1   8   7        128.05        124.37         5.70 o                         
   0   8   7         16.23         14.27         2.18 o                         
   1   8   7         62.77         71.01         3.93 o                         
   2   8   7         42.14         48.52         4.93 o                         
   3   8   7         22.73         18.20         3.10 o                         
   4   8   7         85.61         81.12         8.09 o                         
  -4   9   7         29.72         28.45         4.20 o                         
  -3   9   7         89.89         81.48         9.80 o                         
  -2   9   7        113.09        117.42         6.70 o                         
  -1   9   7         82.00         74.28         4.25 o                         
   0   9   7        128.76        132.05         8.37 o                         
   1   9   7         43.09         43.13        16.72 o                         
   2   9   7          9.81         14.02         2.47 o                         
   3   9   7        113.28        135.86         9.02 o                         
  -3  10   7         33.32         22.46        12.21 o                         
  -2  10   7         20.99         17.29         8.75 o                         
  -1  10   7        115.67        121.60         6.57 o                         
   0  10   7         14.69         12.97         2.67 o                         
   1  10   7        125.40        137.86         8.60 o                         
   2  10   7         38.47         39.09         5.21 o                         
   3  10   7         22.83         16.82         8.05 o                         
  -3  11   7         25.71         16.01         9.17 o                         
  -1  11   7         68.24         63.61         4.77 o                         
   0  11   7         78.20         81.15         6.19 o                         
   1  11   7         11.76         14.62         3.50 o                         
   2  11   7        107.97        115.20         7.84 o                         
  -3  12   7          5.49          2.19         2.60 o                         
   0  12   7         10.05          4.27         2.38 o                         
   1  12   7         90.81        107.63        11.35 o                         
   2  12   7        182.42        209.28         9.51 o                         
   0  13   7         70.66         65.63        18.73 o                         
   1  13   7        122.62        143.55        11.48 o                         
  -1 -13   8         45.05         48.78        17.74 o                         
   0 -13   8         22.71         13.87         7.86 o                         
  -2 -12   8         19.35         17.40         7.03 o                         
  -1 -12   8          7.83          7.08         3.44 o                         
   0 -12   8         50.33         52.63        11.08 o                         
   1 -12   8         23.90          9.48         9.84 o                         
  -2 -11   8         20.35         18.28         6.17 o                         
  -1 -11   8         53.85         52.81         7.13 o                         
   0 -11   8        119.41        121.70         7.45 o                         
   1 -11   8         95.12         88.44         9.12 o                         
  -3 -10   8         63.26         61.03        21.86 o                         
  -2 -10   8         57.10         58.18        18.24 o                         
  -1 -10   8         54.30         54.41         3.54 o                         
   0 -10   8         55.34         53.18         7.90 o                         
   1 -10   8         87.18         78.25         5.46 o                         
  -2  -9   8        166.28        165.49         6.75 o                         
  -1  -9   8         87.87         84.56         4.36 o                         
   0  -9   8         25.73         27.98         3.45 o                         
   1  -9   8         29.22         29.17         4.07 o                         
  -4  -8   8         22.74         21.25         6.54 o                         
  -3  -8   8         79.30         90.09        19.62 o                         
  -2  -8   8        487.69        476.94        10.23 o                         
  -1  -8   8        146.92        148.22         4.77 o                         
   0  -8   8        211.14        219.49         8.82 o                         
   1  -8   8         88.74         94.24         5.17 o                         
  -4  -7   8         80.78         73.57        16.07 o                         
  -3  -7   8         49.26         47.35         4.05 o                         
  -2  -7   8         30.13         33.43         5.90 o                         
  -1  -7   8        719.32        726.04        12.53 o                         
   0  -7   8         90.36         93.58         5.86 o                         
   1  -7   8        184.74        188.35         6.86 o                         
   2  -7   8         81.99         83.34         3.85 o                         
  -4  -6   8          5.39          5.76         3.07 o                         
  -3  -6   8        196.71        208.78         7.83 o                         
  -2  -6   8        242.96        237.71         6.79 o                         
  -1  -6   8         13.90         16.95         4.24 o                         
   0  -6   8        435.82        420.03        11.60 o                         
   1  -6   8        351.11        373.15        10.64 o                         
   2  -6   8         54.55         53.88         3.37 o                         
  -5  -5   8         11.90          8.47         2.46 o                         
  -4  -5   8         65.99         64.65        20.43 o                         
  -3  -5   8         47.95         44.89         8.05 o                         
  -2  -5   8         81.11         81.71         6.08 o                         
  -1  -5   8        919.94        935.50        21.83 o                         
   0  -5   8        318.08        308.81         8.22 o                         
   1  -5   8        537.60        538.41        13.92 o                         
  -5  -4   8         74.10         62.26         6.18 o                         
  -4  -4   8         65.53         62.47        17.25 o                         
  -3  -4   8        143.47        146.95         4.95 o                         
  -2  -4   8        268.79        244.51        20.22 o                         
  -1  -4   8        221.75        226.92         6.82 o                         
   0  -4   8        478.30        487.13         9.69 o                         
   1  -4   8        372.58        353.83         8.30 o                         
  -5  -3   8         32.10         12.17        11.08 o                         
  -4  -3   8        118.85        126.83         6.70 o                         
  -3  -3   8         46.47         50.34         8.50 o                         
  -2  -3   8         54.22         54.67         3.49 o                         
  -1  -3   8        195.49        183.26         8.43 o                         
   0  -3   8        124.34        111.57         7.96 o                         
   2  -3   8        934.44        941.96        22.91 o                         
   3  -3   8         60.08         58.02         3.64 o                         
  -5  -2   8         19.15         18.20         3.28 o                         
  -4  -2   8         19.77         19.23         2.93 o                         
  -3  -2   8         45.67         47.98         6.21 o                         
  -2  -2   8        193.60        187.66         6.54 o                         
  -1  -2   8        179.35        124.83         6.26 o                         
   0  -2   8        353.02        367.17        10.43 o                         
   1  -2   8        434.28        448.62        10.08 o                         
   2  -2   8        229.53        241.44         5.20 o                         
   3  -2   8         32.80         34.33         4.50 o                         
  -5  -1   8         16.88         10.96         6.30 o                         
  -4  -1   8        168.34        164.34         7.97 o                         
  -3  -1   8        247.12        242.12         7.35 o                         
  -2  -1   8         59.85         58.91         5.00 o                         
  -1  -1   8        484.42        488.44        12.59 o                         
   0  -1   8        283.97        290.52         8.00 o                         
   1  -1   8        173.41        183.41         6.48 o                         
   2  -1   8        450.01        427.14        15.05 o                         
   3  -1   8         80.84         72.00         6.06 o                         
   4  -1   8          7.86          6.10         2.82 o                         
  -5   0   8         79.27         63.67        10.62 o                         
  -4   0   8         81.61         73.66         5.56 o                         
  -3   0   8        955.94        956.36        12.65 o                         
  -2   0   8          4.00          8.07         2.89 o                         
  -1   0   8          0.04          0.53         0.94 o                         
   0   0   8         17.67         10.94         6.24 o                         
   1   0   8        231.08        207.62         6.96 o                         
   2   0   8        106.14        104.29         5.49 o                         
   3   0   8        555.23        567.23        12.10 o                         
   4   0   8          0.05          1.32         1.77 o                         
  -5   1   8         15.72         13.39         3.40 o                         
  -4   1   8        165.46        163.38         8.98 o                         
  -3   1   8        252.16        257.95         7.03 o                         
  -2   1   8         61.63         59.32         5.79 o                         
  -1   1   8        496.09        485.44         9.02 o                         
   0   1   8        284.75        272.58        11.04 o                         
   1   1   8        172.83        177.56         3.51 o                         
   2   1   8        437.75        440.22         8.62 o                         
   3   1   8         78.55         76.87         7.80 o                         
   4   1   8          8.00          6.15         2.12 o                         
  -5   2   8         18.23         22.40         3.67 o                         
  -4   2   8         19.72         17.11         6.42 o                         
  -3   2   8         44.76         52.72         6.71 o                         
  -2   2   8        193.50        186.20         5.67 o                         
  -1   2   8        180.22        179.48         4.53 o                         
   0   2   8        361.49        369.90        10.87 o                         
   1   2   8        420.80        417.48         5.37 o                         
   2   2   8        229.18        234.10         6.38 o                         
   3   2   8         32.50         40.29         5.86 o                         
   4   2   8         70.53         74.46        12.13 o                         
  -4   3   8        117.82        124.30         7.72 o                         
  -3   3   8         47.18         50.88         8.32 o                         
  -2   3   8         52.94         53.32         2.78 o                         
  -1   3   8        187.73        183.55         4.09 o                         
   0   3   8        129.16        118.26         8.64 o                         
   1   3   8        147.38        136.30        12.17 o                         
   2   3   8        928.26        889.56        12.19 o                         
   3   3   8         63.22         69.56        11.50 o                         
   4   3   8         15.97         13.06         4.27 o                         
   5   3   8         14.62          7.52         3.60 o                         
  -4   4   8         65.38         49.09        17.85 o                         
  -3   4   8        140.47        146.38         4.07 o                         
  -2   4   8        272.92        262.92         6.22 o                         
  -1   4   8        223.22        243.66         3.86 o                         
   0   4   8        481.68        490.77        14.15 o                         
   1   4   8        368.49        351.20         3.51 o                         
   2   4   8          5.55          8.42         1.85 o                         
   3   4   8         85.78         82.15         4.60 o                         
   4   4   8         83.80        100.50         8.70 o                         
  -4   5   8         64.66         72.70         7.98 o                         
  -3   5   8         49.58         43.26         3.77 o                         
  -2   5   8         78.64         76.79         2.25 o                         
  -1   5   8        928.87        963.73        12.57 o                         
   0   5   8        313.66        313.71         5.20 o                         
   1   5   8        539.46        512.95        10.65 o                         
   2   5   8         26.73         32.01         6.30 o                         
   3   5   8        149.37        155.74         7.39 o                         
   4   5   8         16.64         12.86         5.57 o                         
  -4   6   8          5.53          4.37         3.00 o                         
  -3   6   8        192.75        199.14         8.71 o                         
  -2   6   8        249.36        231.87         7.80 o                         
  -1   6   8         13.40         16.03         1.74 o                         
   0   6   8        433.50        429.82         7.95 o                         
   1   6   8        359.63        377.63        12.80 o                         
   2   6   8         52.38         47.11         4.37 o                         
   3   6   8         23.05         22.94         5.49 o                         
   4   6   8        263.37        283.53        11.37 o                         
  -4   7   8         79.26         84.86         7.19 o                         
  -3   7   8         50.06         48.52         5.28 o                         
  -2   7   8         30.38         25.21         1.92 o                         
  -1   7   8        722.48        735.98         9.24 o                         
   0   7   8         93.20         96.31         2.56 o                         
   1   7   8        183.63        174.05         9.37 o                         
   2   7   8         86.04         84.52         4.68 o                         
   3   7   8         79.74         78.22         5.10 o                         
   4   7   8         20.02         15.07         5.06 o                         
  -4   8   8         22.85         16.93         5.22 o                         
  -3   8   8         78.28         83.02         6.08 o                         
  -2   8   8        493.48        492.14        13.19 o                         
  -1   8   8        145.32        146.33         3.06 o                         
   0   8   8        211.22        187.63        24.79 o                         
   1   8   8         93.66         99.89         6.76 o                         
   2   8   8         69.74         66.55         4.93 o                         
   3   8   8         23.54         24.24         3.73 o                         
  -3   9   8        124.21        118.62        11.77 o                         
  -2   9   8        168.86        180.47         7.34 o                         
  -1   9   8         88.50         82.21         4.22 o                         
   0   9   8         28.07         29.93        11.02 o                         
   1   9   8         29.93         35.76         8.47 o                         
   2   9   8        272.72        275.25         8.23 o                         
   3   9   8         26.51         27.78         4.40 o                         
  -3  10   8         66.04         65.18         6.59 o                         
  -2  10   8         57.65         49.36         8.50 o                         
  -1  10   8         54.48         55.49         6.46 o                         
   0  10   8         56.57         54.87         4.94 o                         
   1  10   8         89.97         86.20         6.75 o                         
   2  10   8         21.88         29.09         5.96 o                         
   3  10   8         12.00         10.33         2.79 o                         
  -3  11   8         59.45         40.45        10.43 o                         
  -2  11   8         20.10         17.63         7.42 o                         
  -1  11   8         53.54         48.50         8.37 o                         
   0  11   8        121.11        127.84         7.75 o                         
   1  11   8         95.62         91.55        12.29 o                         
   2  11   8          5.68         10.08         3.69 o                         
   1  12   8         26.09         22.38         8.01 o                         
   0  13   8         23.74         12.27        10.43 o                         
   1  13   8         16.09         16.99         4.30 o                         
   0 -13   9         57.90         38.26        14.81 o                         
  -1 -12   9          0.66          1.10         1.63 o                         
   0 -12   9         43.31         41.73         4.43 o                         
   1 -12   9        253.86        265.96        14.67 o                         
  -2 -11   9         24.01         17.27        10.96 o                         
  -1 -11   9         38.21         36.29         3.26 o                         
   0 -11   9         68.83         71.84         6.21 o                         
   1 -11   9        104.14         97.66         9.40 o                         
  -3 -10   9         36.85         27.94        11.43 o                         
  -2 -10   9          1.76          1.72         1.63 o                         
  -1 -10   9         11.90          9.18         3.38 o                         
   0 -10   9        174.53        165.16         5.43 o                         
   1 -10   9         62.72         63.18         5.07 o                         
  -2  -9   9          7.42          6.34         3.03 o                         
  -1  -9   9        140.13        136.39         5.03 o                         
   0  -9   9        266.34        273.86         7.22 o                         
   1  -9   9         23.83         13.96         6.09 o                         
  -4  -8   9         36.97         32.46        14.91 o                         
  -3  -8   9         84.17         89.14         7.73 o                         
  -2  -8   9         43.96         43.67         3.06 o                         
  -1  -8   9        248.06        246.79         7.80 o                         
   0  -8   9        112.65        113.66         6.48 o                         
   1  -8   9         69.75         77.60         5.86 o                         
  -4  -7   9         36.94         43.54        11.70 o                         
  -3  -7   9         25.17         17.54         6.19 o                         
  -2  -7   9        214.35        228.70         7.63 o                         
  -1  -7   9        223.93        214.66         9.02 o                         
   0  -7   9        285.22        289.11         9.12 o                         
   1  -7   9         49.89         45.58         6.05 o                         
   2  -7   9         34.57         38.54         2.99 o                         
  -4  -6   9          2.73          1.13         1.85 o                         
  -3  -6   9         84.85         90.96         4.18 o                         
  -2  -6   9        163.47        161.48         6.04 o                         
  -1  -6   9        135.59        132.91        13.44 o                         
   0  -6   9         54.93         57.51        10.64 o                         
   1  -6   9        401.40        407.83        10.86 o                         
   2  -6   9         23.61         20.47         8.81 o                         
  -4  -5   9         26.26         20.63         4.82 o                         
  -3  -5   9         59.84         62.27         5.34 o                         
  -2  -5   9         21.53         24.22         6.74 o                         
  -1  -5   9         93.53         89.84         6.46 o                         
   0  -5   9        337.80        334.94        10.20 o                         
   1  -5   9         59.52         56.29         6.55 o                         
   2  -5   9        159.64        164.46         7.40 o                         
  -4  -4   9         24.27         20.24         7.12 o                         
  -3  -4   9         33.80         36.66         6.69 o                         
  -2  -4   9        360.66        363.39        10.85 o                         
  -1  -4   9        114.22        119.58         5.63 o                         
   0  -4   9         49.27         48.90         4.69 o                         
   1  -4   9        270.88        280.34         9.32 o                         
  -5  -3   9         19.10          8.40         7.25 o                         
  -4  -3   9        107.00        120.96        17.23 o                         
  -3  -3   9         12.96         12.84         2.43 o                         
  -2  -3   9         71.74         73.01         4.92 o                         
  -1  -3   9        806.81        802.57        13.86 o                         
   0  -3   9        148.07        139.69         9.77 o                         
   2  -3   9        552.25        578.81        16.01 o                         
   3  -3   9        113.60        116.68         6.05 o                         
  -4  -2   9         38.04         31.95         6.33 o                         
  -3  -2   9         24.65         26.87         3.10 o                         
  -2  -2   9        213.15        207.63         7.95 o                         
  -1  -2   9          6.85         11.94         2.96 o                         
   0  -2   9        238.67        266.57         7.50 o                         
   1  -2   9        194.99        189.13         7.06 o                         
   2  -2   9        398.97        384.41        11.98 o                         
   3  -2   9        195.85        176.63        14.40 o                         
  -5  -1   9          0.06          2.27         1.67 o                         
  -4  -1   9        222.51        202.66         4.93 o                         
  -3  -1   9         12.41         16.08         2.90 o                         
  -2  -1   9         33.22         25.39         3.51 o                         
  -1  -1   9        168.22        169.36         5.98 o                         
   0  -1   9        430.53        446.18         7.93 o                         
   1  -1   9         30.78         33.64         8.57 o                         
   2  -1   9        317.16        301.11        11.27 o                         
   3  -1   9        237.96        252.12         7.09 o                         
   4  -1   9          7.60          5.81         3.45 o                         
  -5   0   9         10.93          5.30         2.89 o                         
  -4   0   9         11.70          9.05         2.52 o                         
  -3   0   9       1431.06       1462.57        21.84 o                         
  -2   0   9          9.51         10.29         4.53 o                         
  -1   0   9         14.67         12.83         1.99 o                         
   0   0   9         85.39         78.41         5.05 o                         
   1   0   9        481.62        443.12        10.76 o                         
   2   0   9        105.66        107.33         5.30 o                         
   3   0   9         75.43         71.00         5.56 o                         
   4   0   9        331.60        335.77        18.56 o                         
  -5   1   9          0.17          2.79         2.02 o                         
  -4   1   9        223.70        238.49        10.65 o                         
  -3   1   9         12.34         15.13         3.81 o                         
  -2   1   9         32.25         28.09         4.63 o                         
  -1   1   9        169.83        172.92         4.46 o                         
   0   1   9        422.34        410.31         9.84 o                         
   1   1   9         32.32         26.94         4.13 o                         
   2   1   9        320.31        312.76         9.33 o                         
   3   1   9        236.11        231.49         8.02 o                         
   4   1   9          7.36          9.35         3.04 o                         
  -4   2   9         39.08         35.65         4.74 o                         
  -3   2   9         25.06         25.40         3.23 o                         
  -2   2   9        220.36        222.04         7.62 o                         
  -1   2   9          6.87         13.33         3.55 o                         
   0   2   9        241.32        266.53         7.95 o                         
   1   2   9        192.92        165.31         4.83 o                         
   2   2   9        401.27        366.98         7.62 o                         
   3   2   9        201.92        196.06         5.96 o                         
   4   2   9        242.39        255.73        18.15 o                         
  -4   3   9        104.52        105.50         7.42 o                         
  -3   3   9         12.47         14.33         3.53 o                         
  -2   3   9         70.96         71.01         4.72 o                         
  -1   3   9        807.44        825.04        10.15 o                         
   0   3   9        150.16        135.54         9.90 o                         
   1   3   9        280.76        264.79         5.63 o                         
   2   3   9        565.11        576.12        10.33 o                         
   3   3   9        115.14        110.01         7.71 o                         
   4   3   9         18.64         12.72         2.98 o                         
  -4   4   9         24.65         25.96         7.11 o                         
  -3   4   9         30.66         28.65         3.24 o                         
  -2   4   9        356.48        363.01         7.14 o                         
  -1   4   9        113.77        119.04         3.22 o                         
   0   4   9         53.00         56.05         5.24 o                         
   1   4   9        280.24        265.96        15.49 o                         
   2   4   9         55.83         66.31         8.43 o                         
   3   4   9         27.33         32.77         6.73 o                         
   4   4   9         30.39         39.16         4.34 o                         
  -4   5   9         23.79         22.00         4.05 o                         
  -3   5   9         60.48         55.81         5.15 o                         
  -2   5   9         23.46         25.82         2.53 o                         
  -1   5   9         99.72        105.03         2.93 o                         
   0   5   9        343.95        343.18         6.97 o                         
   1   5   9         62.10         77.37        18.26 o                         
   2   5   9        156.47        171.74         6.06 o                         
   3   5   9         34.18         33.09         7.61 o                         
   4   5   9          1.87          1.02         0.93 o                         
  -4   6   9          2.62          1.59         1.71 o                         
  -3   6   9         83.63        100.48         6.51 o                         
  -2   6   9        161.86        166.07         4.40 o                         
  -1   6   9        135.12        134.52         3.13 o                         
   0   6   9         54.99         58.12         3.18 o                         
   1   6   9        406.37        406.38        13.45 o                         
   2   6   9         23.28         25.12         5.43 o                         
   3   6   9          5.03          2.47         1.34 o                         
   4   6   9        143.87        155.28         7.94 o                         
  -4   7   9         35.80         33.00        14.45 o                         
  -3   7   9         24.62         18.13         3.62 o                         
  -2   7   9        208.56        224.28         9.75 o                         
  -1   7   9        214.10        203.51         4.19 o                         
   0   7   9        291.00        289.06         5.46 o                         
   1   7   9         52.09         52.11        13.31 o                         
   2   7   9         34.73         33.49         8.66 o                         
   3   7   9         98.94        111.40         9.14 o                         
  -4   8   9         37.77         17.09        14.41 o                         
  -3   8   9         81.29         91.03         8.93 o                         
  -2   8   9         45.88         46.12         6.71 o                         
  -1   8   9        246.69        246.36         5.97 o                         
   0   8   9        110.61        108.89        14.55 o                         
   1   8   9         71.23         78.38         9.08 o                         
   2   8   9         13.04         10.19         3.56 o                         
   3   8   9         41.34         37.83        16.11 o                         
  -3   9   9        155.76        152.90        13.64 o                         
  -2   9   9          8.48          7.81         4.20 o                         
  -1   9   9        135.43        128.65         6.45 o                         
   0   9   9        266.42        260.71        14.89 o                         
   1   9   9         22.68         22.27         7.14 o                         
   2   9   9        164.76        190.10         7.03 o                         
   3   9   9          8.11          3.30         2.71 o                         
  -3  10   9         34.09         13.20        14.11 o                         
  -2  10   9          1.68          1.90         0.98 o                         
  -1  10   9         11.94          4.52         4.06 o                         
   0  10   9        170.39        152.39        12.84 o                         
   1  10   9         62.38         55.43         6.30 o                         
   2  10   9         15.18         16.53         4.81 o                         
  -3  11   9         14.86          5.14         5.27 o                         
   0  11   9         70.04         73.74        13.80 o                         
   1  11   9        103.23        113.50        11.89 o                         
   2  11   9        176.15        205.30        13.92 o                         
   0  12   9         43.57         32.54        17.81 o                         
   1  12   9        252.09        272.47        18.60 o                         
   0  13   9         56.29         51.13         8.82 o                         
   1  13   9         36.97         20.15        20.32 o                         
   0 -13  10         29.18         17.30        10.22 o                         
  -1 -12  10         12.82          3.49         3.52 o                         
   0 -12  10         71.82         70.41         6.99 o                         
   1 -12  10         18.59          7.31         8.60 o                         
  -2 -11  10         57.72         53.47         4.95 o                         
  -1 -11  10         62.27         66.43         3.73 o                         
   0 -11  10          1.94          1.96         1.31 o                         
   1 -11  10         41.15         43.74         4.40 o                         
  -2 -10  10        149.18        146.39         9.49 o                         
  -1 -10  10         19.74         17.19         4.37 o                         
   0 -10  10         70.59         79.21         4.86 o                         
   1 -10  10         24.73         15.84         9.57 o                         
  -3  -9  10         45.18         44.54        12.52 o                         
  -2  -9  10         70.83         62.99         7.15 o                         
  -1  -9  10         96.39        107.97         5.27 o                         
   0  -9  10         25.90         25.52         6.44 o                         
   1  -9  10         15.88         13.04         7.98 o                         
  -4  -8  10         87.37         65.67        16.57 o                         
  -3  -8  10        180.15        178.77        14.32 o                         
  -2  -8  10        211.72        220.29         6.85 o                         
  -1  -8  10        140.61        136.83         5.06 o                         
   0  -8  10         46.74         48.81         4.57 o                         
   1  -8  10        139.18        143.25         7.13 o                         
  -4  -7  10         24.57         18.67         8.63 o                         
  -3  -7  10         42.68         37.91         4.36 o                         
  -2  -7  10        359.99        359.59        29.03 o                         
  -1  -7  10        338.25        354.34        14.08 o                         
   0  -7  10        152.12        142.23         7.67 o                         
   1  -7  10         18.55         21.16         7.49 o                         
   2  -7  10        274.09        288.93         9.05 o                         
  -3  -6  10         37.82         31.99         6.40 o                         
  -2  -6  10         24.93         30.09         5.96 o                         
  -1  -6  10        192.98        186.49         7.70 o                         
   0  -6  10        146.94        149.52         8.89 o                         
   1  -6  10        208.85        207.21         8.71 o                         
   2  -6  10         36.03         23.21         5.15 o                         
  -4  -5  10         18.79         12.92         4.57 o                         
  -3  -5  10         55.70         58.18        10.64 o                         
  -2  -5  10        280.57        273.30        11.83 o                         
  -1  -5  10        184.20        176.35         7.74 o                         
   0  -5  10        211.45        214.81         7.90 o                         
   1  -5  10        727.17        740.50        16.97 o                         
   2  -5  10        199.09        208.42         9.18 o                         
  -4  -4  10         16.41         16.24         4.70 o                         
  -3  -4  10        137.85        136.02         5.28 o                         
  -2  -4  10        123.70        119.08         8.63 o                         
  -1  -4  10         39.80         44.75        11.73 o                         
   0  -4  10        946.60        972.39        22.98 o                         
   1  -4  10         15.91         17.85         4.75 o                         
  -4  -3  10         28.82         28.16         5.74 o                         
  -3  -3  10          7.31         10.88         2.17 o                         
  -2  -3  10         89.85         94.16         7.82 o                         
  -1  -3  10        242.75        239.43         8.70 o                         
   0  -3  10         56.89         49.18         4.48 o                         
   1  -3  10        635.33        616.34        16.44 o                         
   2  -3  10        116.81        103.89         7.43 o                         
   3  -3  10         29.42         25.02        11.58 o                         
  -4  -2  10        100.43         97.13         6.77 o                         
  -3  -2  10         10.51         11.41         2.90 o                         
  -2  -2  10        207.80        193.96         7.93 o                         
  -1  -2  10         11.29         12.01         4.33 o                         
   0  -2  10        175.53        179.70         6.53 o                         
   2  -2  10        403.32        400.04        13.56 o                         
   3  -2  10         42.43         42.23        10.89 o                         
  -4  -1  10        204.94        194.14         6.43 o                         
  -3  -1  10         85.49         89.99         5.23 o                         
  -2  -1  10         41.57         41.24         3.88 o                         
  -1  -1  10        389.06        391.73        13.73 o                         
   0  -1  10         19.64         23.17         2.34 o                         
   1  -1  10          6.62          7.19         3.34 o                         
   2  -1  10        231.38        222.38         9.14 o                         
   3  -1  10        105.85        101.89         6.06 o                         
   4  -1  10         28.57         13.73         5.88 o                         
  -4   0  10         20.78         17.92         2.97 o                         
  -3   0  10        115.97        116.95         7.52 o                         
  -2   0  10        217.67        212.55         7.93 o                         
  -1   0  10         89.41         99.75         7.58 o                         
   0   0  10          0.73          1.11         0.90 o                         
   1   0  10        205.31        198.97         7.52 o                         
   2   0  10        169.35        163.24         7.20 o                         
   3   0  10        135.22        132.88         4.66 o                         
   4   0  10         62.14         49.34        11.10 o                         
  -4   1  10        211.23        206.44         6.50 o                         
  -3   1  10         86.02         84.54         6.90 o                         
  -2   1  10         45.63         48.73         3.96 o                         
  -1   1  10        382.56        379.06         6.93 o                         
   0   1  10         19.01         25.41         8.07 o                         
   1   1  10          6.40          7.60         2.59 o                         
   2   1  10        228.58        219.76         6.43 o                         
   3   1  10        107.86        113.39         7.50 o                         
   4   1  10         28.77         19.21         4.68 o                         
  -4   2  10         97.17         95.26         9.02 o                         
  -3   2  10         11.28         15.43         3.11 o                         
  -2   2  10        204.36        195.44         7.23 o                         
  -1   2  10         10.53          9.32         2.53 o                         
   0   2  10        168.79        155.07         6.41 o                         
   1   2  10        245.96        208.24        20.02 o                         
   2   2  10        401.94        406.65         8.12 o                         
   3   2  10         39.66         48.06         7.69 o                         
   4   2  10         26.79         25.19         6.32 o                         
  -4   3  10         30.14         26.54         8.13 o                         
  -3   3  10          7.37          9.90         2.16 o                         
  -2   3  10         84.37         83.17         3.96 o                         
  -1   3  10        237.72        231.34         6.35 o                         
   0   3  10         57.19         48.01         4.94 o                         
   1   3  10        628.26        561.44        19.16 o                         
   2   3  10        115.14        102.41         7.47 o                         
   3   3  10         30.64         33.43         5.32 o                         
   4   3  10          8.80          6.12         1.88 o                         
  -4   4  10         16.81         17.29         4.09 o                         
  -3   4  10        141.18        139.53         4.52 o                         
  -2   4  10        121.99        123.26         4.07 o                         
  -1   4  10         39.33         43.94         3.46 o                         
   0   4  10        934.60        916.41        23.48 o                         
   1   4  10         14.06          8.97         2.64 o                         
   2   4  10         83.67         77.50        11.59 o                         
   3   4  10         25.45         27.00         6.98 o                         
   4   4  10         59.75         53.91        10.72 o                         
  -4   5  10         17.65         15.87         3.75 o                         
  -3   5  10         55.47         49.55         2.65 o                         
  -2   5  10        283.58        279.90         6.19 o                         
  -1   5  10        178.27        173.44         4.01 o                         
   0   5  10        209.08        210.80         5.14 o                         
   1   5  10        718.01        714.25        19.50 o                         
   2   5  10        193.61        195.87         7.52 o                         
   3   5  10         63.44         58.49         4.28 o                         
   4   5  10         67.63         64.13         4.60 o                         
  -4   6  10          0.47          1.70         1.23 o                         
  -3   6  10         37.36         28.36        11.81 o                         
  -2   6  10         24.19         26.77         2.42 o                         
  -1   6  10        193.87        187.52         4.05 o                         
   0   6  10        142.77        148.37         7.40 o                         
   1   6  10        205.09        220.91        11.26 o                         
   2   6  10         35.68         33.44         4.12 o                         
   3   6  10         56.16         59.07         4.71 o                         
   4   6  10         47.97         29.73        13.12 o                         
  -4   7  10         23.54         27.50         4.84 o                         
  -3   7  10         42.89         46.76         4.64 o                         
  -2   7  10        361.36        259.98        45.45 o                         
  -1   7  10        331.52        355.08         7.46 o                         
   0   7  10        153.51        148.40         7.78 o                         
   1   7  10         19.85         24.90         8.23 o                         
   2   7  10        276.57        290.04         7.84 o                         
   3   7  10         69.36         75.06         5.87 o                         
  -3   8  10        181.55        185.16        15.80 o                         
  -2   8  10        207.19        222.09         8.34 o                         
  -1   8  10        140.60        133.42         4.99 o                         
   0   8  10         45.96         51.15        12.83 o                         
   1   8  10        138.43        136.39         8.33 o                         
   2   8  10         75.92         82.95         8.25 o                         
   3   8  10         98.70         92.03         5.92 o                         
  -3   9  10         45.22         23.62        15.18 o                         
  -2   9  10         74.35         71.54         4.90 o                         
  -1   9  10         93.02        104.17        20.44 o                         
   0   9  10         25.48         24.47         8.77 o                         
   1   9  10         16.86         14.32         7.31 o                         
   2   9  10        117.03        123.93        12.51 o                         
   3   9  10         29.66         15.55         8.08 o                         
  -3  10  10         89.47         82.58         7.43 o                         
  -2  10  10        147.22        147.90        12.44 o                         
  -1  10  10         19.82         17.38         5.51 o                         
   0  10  10         71.50         81.27        10.86 o                         
   1  10  10         23.71         23.41         9.19 o                         
   2  10  10          7.12          6.39         3.91 o                         
   0  11  10          2.01          1.31         2.09 o                         
   1  11  10         39.87         29.29        18.22 o                         
   2  11  10         33.43         28.31        16.73 o                         
   0  12  10         74.56         75.88         7.27 o                         
   1  12  10         17.66         14.08        11.77 o                         
   0  13  10         28.60         10.49        13.21 o                         
  -1 -12  11        102.39         99.45         6.33 o                         
   0 -12  11         69.65         62.09         9.13 o                         
   1 -12  11          5.02          3.54         3.13 o                         
  -2 -11  11         57.09         60.61         5.70 o                         
  -1 -11  11        131.91        136.91         6.56 o                         
   0 -11  11         69.99         79.77         7.32 o                         
   1 -11  11         35.15         25.72         7.64 o                         
  -2 -10  11         74.47         73.45         4.57 o                         
  -1 -10  11         27.50         31.35         2.89 o                         
   0 -10  11        110.21        118.19         9.54 o                         
  -3  -9  11         10.12          6.24         3.48 o                         
  -2  -9  11         19.51         20.68         6.15 o                         
  -1  -9  11         17.65         23.69         5.42 o                         
   0  -9  11          8.36         12.13         3.16 o                         
   1  -9  11        281.43        290.97         9.19 o                         
  -3  -8  11        105.15        106.40         7.73 o                         
  -2  -8  11          3.61          2.35         1.46 o                         
  -1  -8  11         17.17         18.25         6.46 o                         
   0  -8  11         72.63         79.64         5.28 o                         
   1  -8  11         80.71         85.12         8.32 o                         
  -4  -7  11         48.23         44.25        16.11 o                         
  -3  -7  11          7.02          7.93         3.52 o                         
  -2  -7  11         84.61         89.49         5.35 o                         
  -1  -7  11        136.76        135.78         6.40 o                         
   0  -7  11         56.41         65.84        12.87 o                         
   1  -7  11         30.02         28.14         5.46 o                         
   2  -7  11        122.51        118.36         5.68 o                         
  -4  -6  11         49.51         44.99        12.27 o                         
  -3  -6  11         66.67         70.55         4.73 o                         
  -2  -6  11         10.38          6.18         6.11 o                         
  -1  -6  11         35.25         43.44        11.60 o                         
   0  -6  11        373.36        383.77        17.11 o                         
   1  -6  11        216.77        208.59         9.20 o                         
   2  -6  11          4.02          4.45         3.16 o                         
  -4  -5  11         17.52         14.66         4.21 o                         
  -3  -5  11         10.74         12.37         2.33 o                         
  -2  -5  11        302.14        305.54        12.86 o                         
  -1  -5  11         32.01         34.28         8.21 o                         
   0  -5  11        659.68        671.47        16.53 o                         
   1  -5  11         80.62         88.99         4.98 o                         
   2  -5  11         86.35         82.93         4.89 o                         
  -4  -4  11         25.69         22.31         6.84 o                         
  -3  -4  11        105.66        105.60         6.14 o                         
  -2  -4  11         42.36         45.36         3.79 o                         
  -1  -4  11        444.82        463.39        12.76 o                         
   0  -4  11         82.90         76.75         5.22 o                         
   1  -4  11         67.91         73.83         4.54 o                         
  -4  -3  11         34.90         21.92         9.09 o                         
  -3  -3  11         38.89         41.71        10.43 o                         
  -2  -3  11        208.40        210.68         8.49 o                         
  -1  -3  11         92.43         88.52         8.22 o                         
   0  -3  11         62.03         65.97        12.34 o                         
   2  -3  11        198.80        214.12        11.13 o                         
   3  -3  11         68.18         61.29         9.49 o                         
  -4  -2  11        130.50        125.67         8.18 o                         
  -3  -2  11        118.61        122.96         7.19 o                         
  -1  -2  11        666.67        706.21        18.32 o                         
   0  -2  11        160.50        173.33         7.74 o                         
   1  -2  11        294.11        296.67        10.86 o                         
   2  -2  11        201.18        201.79         9.90 o                         
   3  -2  11        278.92        286.04        13.18 o                         
  -4  -1  11         38.34         32.49         8.88 o                         
  -3  -1  11        328.64        346.54        11.24 o                         
  -2  -1  11        529.79        542.96        14.40 o                         
  -1  -1  11         40.72         42.74         3.83 o                         
   0  -1  11          8.37         12.54         3.92 o                         
   1  -1  11        254.36        254.98        12.17 o                         
   2  -1  11        150.84        155.41         7.34 o                         
   3  -1  11         39.18         40.16        11.98 o                         
   4  -1  11        248.02        250.78        14.75 o                         
  -4   0  11        995.95       1003.21        36.76 o                         
  -3   0  11         10.46         13.60         5.61 o                         
  -2   0  11        186.11        193.02         8.37 o                         
  -1   0  11        102.39         97.02         5.99 o                         
   0   0  11        387.86        377.31         9.08 o                         
   1   0  11          4.14          6.15         2.62 o                         
   2   0  11        370.95        359.48        14.40 o                         
   3   0  11        191.40        203.67         5.52 o                         
   4   0  11         90.84         93.61         7.52 o                         
  -4   1  11         39.50         33.86         8.11 o                         
  -3   1  11        328.90        320.42        10.51 o                         
  -2   1  11        541.10        521.87        14.63 o                         
  -1   1  11         38.30         40.27         2.67 o                         
   0   1  11          8.25          7.74         2.89 o                         
   1   1  11        247.73        242.40        15.82 o                         
   2   1  11        150.75        138.92        11.09 o                         
   3   1  11         39.05         40.29         2.96 o                         
   4   1  11        247.61        255.58        14.60 o                         
  -4   2  11        131.24        136.93         8.69 o                         
  -3   2  11        119.37        122.83         4.64 o                         
  -2   2  11         20.87         17.72         5.98 o                         
  -1   2  11        676.99        718.72        23.74 o                         
   0   2  11        151.51        150.99         8.06 o                         
   1   2  11        296.78        292.08        11.41 o                         
   2   2  11        205.24        210.71        10.50 o                         
   3   2  11        282.04        292.96         7.11 o                         
   4   2  11         66.47         50.60         9.04 o                         
  -4   3  11         33.14         31.09         4.93 o                         
  -3   3  11         38.91         40.10         6.44 o                         
  -2   3  11        210.44        227.06         8.01 o                         
  -1   3  11         96.41         98.82         4.19 o                         
   0   3  11         62.66         55.39         4.87 o                         
   1   3  11        581.71        574.35        16.51 o                         
   2   3  11        204.62        203.95        17.70 o                         
   3   3  11         67.25         62.67         5.02 o                         
   4   3  11         23.30         15.48         4.76 o                         
  -4   4  11         25.31         22.01         9.94 o                         
  -3   4  11        106.83        109.19         4.06 o                         
  -2   4  11         43.18         42.86         3.62 o                         
  -1   4  11        451.07        464.58        17.22 o                         
   0   4  11         89.36         86.32        13.98 o                         
   1   4  11         65.96         72.20        18.21 o                         
   2   4  11          1.30          2.14         1.73 o                         
   3   4  11         26.89         27.50         5.47 o                         
   4   4  11          0.41          0.28         0.85 o                         
  -4   5  11         18.24          8.36         6.05 o                         
  -3   5  11         11.02          8.02         3.69 o                         
  -2   5  11        306.18        316.53         9.41 o                         
  -1   5  11         33.54         36.33         2.79 o                         
   0   5  11        660.72        680.32        10.93 o                         
   1   5  11         85.53         86.93         8.13 o                         
   2   5  11         84.26         87.34         7.65 o                         
   3   5  11          6.95          6.11         2.86 o                         
   4   5  11         36.49         36.08         4.84 o                         
  -4   6  11         48.15         43.01         5.19 o                         
  -3   6  11         68.86         71.76         5.64 o                         
  -2   6  11          9.87          8.54         1.56 o                         
  -1   6  11         32.89         35.44         2.61 o                         
   0   6  11        386.94        396.45        15.77 o                         
   1   6  11        211.83        206.85        11.15 o                         
   2   6  11          4.57          6.96         4.75 o                         
   3   6  11        224.92        232.30        14.57 o                         
  -4   7  11         48.34         23.83        18.60 o                         
  -3   7  11          6.76          9.17         2.60 o                         
  -2   7  11         82.95         81.10         5.24 o                         
  -1   7  11        142.38        146.97         3.99 o                         
   0   7  11         56.05         68.70        17.96 o                         
   1   7  11         33.09         29.41        11.32 o                         
   2   7  11        116.63        107.50        16.61 o                         
   3   7  11         27.61         18.81         8.69 o                         
  -3   8  11        107.13        116.13        10.96 o                         
  -2   8  11          3.32          1.27         2.10 o                         
  -1   8  11         16.44         14.38         3.01 o                         
   0   8  11         74.57         79.77        16.96 o                         
   1   8  11         77.74         74.22        22.33 o                         
   2   8  11         15.77          8.27         4.76 o                         
   3   8  11          1.75          0.38         1.29 o                         
  -3   9  11         10.48          6.10         3.61 o                         
  -2   9  11         17.54          9.37         5.58 o                         
  -1   9  11         18.49         21.45         5.83 o                         
   0   9  11          8.53          8.31         5.73 o                         
   1   9  11        280.28        287.53        12.40 o                         
   2   9  11         16.37          8.49         7.69 o                         
  -1  10  11         27.61         26.03         8.69 o                         
   0  10  11        107.80        103.82        11.19 o                         
   1  10  11         46.96         27.16        18.82 o                         
   2  10  11         12.63          6.00         7.03 o                         
   0  11  11         70.00         65.43        13.65 o                         
   1  11  11         33.34         32.27         6.26 o                         
   0  12  11         69.91         69.74         8.67 o                         
   1  12  11          5.42          3.15         4.46 o                         
   0 -12  12        133.00        152.23        10.95 o                         
  -2 -11  12         17.95          7.02        10.37 o                         
  -1 -11  12         66.88         60.42         5.02 o                         
   0 -11  12          9.22          3.21         4.97 o                         
   1 -11  12         62.22         69.44         8.79 o                         
  -2 -10  12         46.24         37.51         6.31 o                         
  -1 -10  12         19.19         13.52         6.55 o                         
   0 -10  12         47.26         40.55         6.75 o                         
  -2  -9  12        120.51        120.73         8.14 o                         
  -1  -9  12        134.73        131.95        11.21 o                         
   0  -9  12         10.33         12.11         4.38 o                         
   1  -9  12        155.83        178.36        14.65 o                         
  -3  -8  12          3.32          2.35         1.75 o                         
  -2  -8  12         30.16         26.00         5.05 o                         
  -1  -8  12        196.64        193.21        10.44 o                         
   0  -8  12         80.17         87.23         5.72 o                         
   1  -8  12         37.28         31.65         3.35 o                         
  -4  -7  12         19.47         14.02         6.74 o                         
  -3  -7  12         70.17         66.97         5.16 o                         
  -2  -7  12        144.73        140.15         5.47 o                         
  -1  -7  12         76.16         80.95        19.04 o                         
   0  -7  12         62.08         61.46        13.60 o                         
   1  -7  12        271.44        275.00         9.42 o                         
   2  -7  12        276.23        295.04        23.16 o                         
  -4  -6  12         81.37         59.40        19.55 o                         
  -3  -6  12         92.14        100.69         7.04 o                         
  -2  -6  12         30.46         38.51        10.09 o                         
  -1  -6  12          6.26          8.82         3.32 o                         
   0  -6  12        563.16        599.64        13.09 o                         
   1  -6  12         83.23         86.04         5.25 o                         
   2  -6  12        126.32        133.57         6.43 o                         
  -4  -5  12         34.56         26.99         6.06 o                         
  -3  -5  12         36.07         33.42         8.21 o                         
  -2  -5  12         89.10         97.96        16.73 o                         
  -1  -5  12        157.88        171.65         8.39 o                         
   0  -5  12        185.46        196.28         9.16 o                         
   1  -5  12        443.62        477.95        16.97 o                         
   2  -5  12         52.71         51.83         4.22 o                         
  -4  -4  12          2.28          1.66         1.30 o                         
  -3  -4  12        228.90        217.61         8.55 o                         
  -2  -4  12         47.45         34.79         9.19 o                         
  -1  -4  12        216.35        215.11         8.47 o                         
   0  -4  12        404.03        413.76        12.22 o                         
   1  -4  12         67.39         60.88         4.42 o                         
  -4  -3  12         38.45         24.62         9.48 o                         
  -3  -3  12         32.17         39.13        12.11 o                         
  -2  -3  12        487.14        493.24        17.85 o                         
  -1  -3  12        392.77        395.56        11.96 o                         
   0  -3  12        236.62        243.66         8.88 o                         
   1  -3  12        213.13        220.92         8.51 o                         
   2  -3  12         44.78         45.53         5.37 o                         
   3  -3  12          5.37          2.89         3.39 o                         
  -4  -2  12          6.77          5.24         1.83 o                         
  -3  -2  12        113.87        105.00         6.17 o                         
  -2  -2  12         81.11         79.91         4.96 o                         
  -1  -2  12        225.34        218.48         8.74 o                         
   0  -2  12        254.48        277.22        10.12 o                         
   1  -2  12        254.69        241.43         9.59 o                         
   2  -2  12         45.37         41.78        12.02 o                         
   3  -2  12        115.70        131.38         7.49 o                         
  -4  -1  12          7.23          5.76         2.86 o                         
  -3  -1  12         91.46         89.26         5.71 o                         
  -2  -1  12        332.71        346.76        13.41 o                         
  -1  -1  12        126.80        129.50         6.18 o                         
   0  -1  12         16.96         19.02         5.68 o                         
   1  -1  12        281.28        276.03        10.23 o                         
   2  -1  12         30.65         34.33         8.24 o                         
   3  -1  12          6.19          6.27         3.32 o                         
   4  -1  12         23.62         12.40        13.95 o                         
  -4   0  12        114.14        107.60         7.72 o                         
  -3   0  12        138.58        144.80         7.94 o                         
  -2   0  12        119.33        114.85         6.34 o                         
  -1   0  12        116.01        108.42         5.88 o                         
   0   0  12        337.27        342.30         8.45 o                         
   1   0  12         10.09          9.76         4.00 o                         
   2   0  12         33.66         34.89         7.78 o                         
   3   0  12         16.89         22.84         8.03 o                         
   4   0  12         40.08         27.40        15.78 o                         
  -4   1  12          7.64          6.46         3.97 o                         
  -3   1  12         91.39         85.22         7.61 o                         
  -2   1  12        327.75        337.84        12.93 o                         
  -1   1  12        122.85        124.50         4.59 o                         
   0   1  12         17.50         19.12         4.45 o                         
   1   1  12        281.26        278.93        10.49 o                         
   2   1  12         28.70         29.48         9.90 o                         
   3   1  12          6.03          6.97         2.95 o                         
   4   1  12         23.97         14.61         7.93 o                         
  -4   2  12          8.04          5.77         2.40 o                         
  -3   2  12        116.37        115.29         5.45 o                         
  -2   2  12         80.86         76.73         5.77 o                         
  -1   2  12        220.19        226.07         6.15 o                         
   0   2  12        251.10        253.39        10.42 o                         
   1   2  12        257.72        246.59        11.74 o                         
   2   2  12         46.68         42.19        12.00 o                         
   3   2  12        117.73        129.47         7.44 o                         
   4   2  12         18.18         10.65         8.06 o                         
  -4   3  12         39.14         27.12        18.00 o                         
  -3   3  12         31.66         37.21         4.05 o                         
  -2   3  12        481.32        479.01        16.58 o                         
  -1   3  12        394.18        400.12         8.52 o                         
   0   3  12        233.01        231.78        13.08 o                         
   1   3  12        217.73        218.98         9.55 o                         
   2   3  12         45.64         54.98        13.17 o                         
   3   3  12          5.47          4.46         1.84 o                         
   4   3  12         46.75         42.59         4.97 o                         
  -3   4  12        226.72        227.39         6.09 o                         
  -2   4  12         47.36         45.38         6.60 o                         
  -1   4  12        212.25        214.24         6.02 o                         
   0   4  12        407.16        398.31        13.04 o                         
   1   4  12         67.17         58.19        16.95 o                         
   2   4  12         29.00         34.20         9.03 o                         
   3   4  12        114.60        132.79        10.79 o                         
   4   4  12          0.57          1.00         1.27 o                         
  -4   5  12         35.16         22.35         7.77 o                         
  -3   5  12         36.74         33.27        11.33 o                         
  -2   5  12         92.52        103.16         3.09 o                         
  -1   5  12        159.44        166.98         5.03 o                         
   0   5  12        184.13        178.30         6.65 o                         
   1   5  12        439.22        442.05        17.65 o                         
   2   5  12         55.03         58.89        14.05 o                         
   3   5  12          6.10          4.74         2.93 o                         
  -4   6  12         81.85         77.84         7.38 o                         
  -3   6  12         91.23         93.97         9.37 o                         
  -2   6  12         30.57         27.56         5.36 o                         
  -1   6  12          7.23          7.08         1.59 o                         
   0   6  12        561.91        563.49        12.82 o                         
   1   6  12         84.62         87.52         7.80 o                         
   2   6  12        128.44        135.24        30.82 o                         
   3   6  12        304.34        342.61        12.86 o                         
  -3   7  12         68.57         56.68         7.97 o                         
  -2   7  12        140.92        133.50         8.18 o                         
  -1   7  12         79.00         92.87         4.33 o                         
   0   7  12         64.04         57.18        17.79 o                         
   1   7  12        273.55        280.22        17.05 o                         
   2   7  12        279.19        307.77        28.28 o                         
   3   7  12        143.56        152.84         9.08 o                         
  -3   8  12          3.85          3.72         3.00 o                         
  -2   8  12         29.98         33.42         3.72 o                         
  -1   8  12        199.05        201.53         5.64 o                         
   0   8  12         82.09         98.09        12.46 o                         
   1   8  12         37.87         30.67        13.28 o                         
   2   8  12        201.96        207.37        18.62 o                         
  -3   9  12        165.66        156.23        10.24 o                         
  -1   9  12        134.76        129.60        22.58 o                         
   0   9  12         10.79         13.50         4.49 o                         
   1   9  12        157.06        182.77        17.39 o                         
   2   9  12         49.60         32.29        21.03 o                         
  -1  10  12         18.47         12.56         4.42 o                         
   0  10  12         49.62         44.75        10.44 o                         
   1  10  12         43.10         46.59         6.17 o                         
   1  11  12         63.85         42.46        26.62 o                         
   0  12  12        131.78         90.35        29.43 o                         
  -1 -11  13         21.41          8.73         6.31 o                         
   0 -11  13        106.29        110.01         9.20 o                         
   1 -11  13         52.83         27.72        15.29 o                         
  -2 -10  13         50.90         57.05         6.96 o                         
  -1 -10  13         97.59        105.04         5.79 o                         
   0 -10  13         12.63         10.98         5.02 o                         
  -2  -9  13         25.68         34.81         6.18 o                         
  -1  -9  13         16.45         11.36         6.70 o                         
   0  -9  13         70.40         61.40         8.63 o                         
   1  -9  13         34.10         25.55         7.57 o                         
  -3  -8  13         33.07         18.29         9.19 o                         
  -2  -8  13         61.95         54.91         3.68 o                         
  -1  -8  13         13.61         13.30         5.38 o                         
   0  -8  13         72.01         87.85        18.69 o                         
   1  -8  13         75.41         77.09         9.17 o                         
  -3  -7  13        114.98        118.87         6.62 o                         
  -2  -7  13         58.37         55.08        13.84 o                         
  -1  -7  13        121.48        120.52         6.46 o                         
   0  -7  13         23.03         26.60         6.18 o                         
   1  -7  13         34.79         35.95         4.86 o                         
   2  -7  13         91.92         89.53         8.60 o                         
  -4  -6  13         11.67         11.25         7.59 o                         
  -3  -6  13         19.49         19.75         3.42 o                         
  -2  -6  13         19.55         20.05         7.42 o                         
  -1  -6  13          9.66          9.45         4.08 o                         
   0  -6  13         93.09         94.86         5.70 o                         
   1  -6  13         78.10         80.24         5.10 o                         
   2  -6  13         56.82         56.25         4.43 o                         
  -4  -5  13         49.20         34.60         8.81 o                         
  -3  -5  13         75.85         69.03         5.03 o                         
  -2  -5  13         56.65         54.89         8.33 o                         
  -1  -5  13        100.67        105.73         5.78 o                         
   0  -5  13         30.22         31.61         5.55 o                         
   1  -5  13         90.14        101.06         5.65 o                         
   2  -5  13         80.61         74.49         5.01 o                         
   3  -5  13         55.44         44.67         7.96 o                         
  -4  -4  13         41.10         40.98        15.83 o                         
  -3  -4  13        128.01        128.58         5.53 o                         
  -2  -4  13         14.91         14.95         5.49 o                         
  -1  -4  13        218.53        218.58        10.45 o                         
   0  -4  13          1.18          1.64         2.07 o                         
   1  -4  13          2.07          3.33         1.73 o                         
   2  -4  13         85.99         81.72         5.34 o                         
  -4  -3  13         11.53          7.16         4.02 o                         
  -3  -3  13         11.57         15.36         6.58 o                         
  -2  -3  13         98.11        104.65         6.03 o                         
  -1  -3  13         53.81         47.17         4.62 o                         
   0  -3  13        166.00        171.83         8.55 o                         
   1  -3  13         44.52         39.39         4.09 o                         
   2  -3  13         81.11         80.36         5.92 o                         
   3  -3  13          4.85          2.45         3.85 o                         
  -4  -2  13         28.28         25.46         8.99 o                         
  -3  -2  13         29.95         35.80        14.41 o                         
  -2  -2  13         41.13         42.66         3.88 o                         
  -1  -2  13         23.08         22.34         7.34 o                         
   0  -2  13        347.95        344.57        11.47 o                         
   1  -2  13        163.51        158.69         9.17 o                         
   2  -2  13        161.20        154.05         7.92 o                         
   3  -2  13        183.12        183.91        15.92 o                         
  -4  -1  13         75.55         71.66         9.05 o                         
  -3  -1  13        109.74        112.20         6.81 o                         
  -2  -1  13        101.07        107.23         6.41 o                         
  -1  -1  13         47.18         39.84         4.09 o                         
   0  -1  13         46.03         51.69         8.83 o                         
   1  -1  13        424.82        409.62        16.00 o                         
   2  -1  13         32.52         37.67        12.74 o                         
   3  -1  13          9.21          6.62         4.57 o                         
  -4   0  13          1.90          2.80         1.31 o                         
  -3   0  13         32.06         32.03         7.99 o                         
  -2   0  13         78.83         79.42         6.51 o                         
  -1   0  13         77.34         77.77         5.29 o                         
   0   0  13        418.37        402.26         9.74 o                         
   1   0  13        136.17        121.64         8.61 o                         
   2   0  13         32.18         37.03        11.39 o                         
   3   0  13         36.52         32.89         9.77 o                         
   4   0  13          7.60          4.04         3.23 o                         
  -4   1  13         75.37         68.28         4.68 o                         
  -3   1  13        112.70        118.07         6.35 o                         
  -2   1  13        100.58        106.12         5.75 o                         
  -1   1  13         46.35         47.67        11.65 o                         
   0   1  13         44.98         48.67         9.68 o                         
   1   1  13        427.37        399.36        15.88 o                         
   2   1  13         34.06         31.70         8.59 o                         
   3   1  13          9.78          8.66         2.94 o                         
   4   1  13         65.83         38.42        20.11 o                         
  -4   2  13         28.20         24.40         4.15 o                         
  -3   2  13         29.09         28.05         5.86 o                         
  -2   2  13         42.21         49.08        12.21 o                         
  -1   2  13         23.48         23.33         2.82 o                         
   0   2  13        344.67        318.57        11.38 o                         
   1   2  13        163.40        138.83        10.32 o                         
   2   2  13        163.09        154.51        17.97 o                         
   3   2  13        183.87        193.08        16.99 o                         
   4   2  13         39.18         23.84        14.74 o                         
  -4   3  13         11.39          5.67         6.86 o                         
  -3   3  13         10.15         10.32         2.44 o                         
  -2   3  13        101.17        101.61         6.88 o                         
  -1   3  13         52.70         49.90         8.84 o                         
   0   3  13        164.55        160.59         8.73 o                         
   1   3  13         49.11         49.95        15.26 o                         
   2   3  13         82.23         84.72        20.92 o                         
   3   3  13          5.24          7.91         4.04 o                         
   4   3  13         35.82         22.31        10.30 o                         
  -4   4  13         43.19         23.70        13.59 o                         
  -3   4  13        127.88        129.48         4.87 o                         
  -2   4  13         15.52         14.86         2.34 o                         
  -1   4  13        218.16        224.93         7.23 o                         
   0   4  13          1.22          2.96         1.56 o                         
   2   4  13         89.56         97.54        21.11 o                         
   3   4  13         49.90         51.36        15.89 o                         
   4   4  13         69.63         61.95         5.49 o                         
  -4   5  13         49.29         39.16         5.20 o                         
  -3   5  13         78.27         68.32         5.90 o                         
  -2   5  13         55.71         55.26         2.92 o                         
  -1   5  13         98.65        102.26         3.91 o                         
   0   5  13         28.24         33.15        12.39 o                         
   1   5  13         87.18         86.64         7.68 o                         
   2   5  13         80.57         80.68        19.42 o                         
   3   5  13         54.69         46.23        18.83 o                         
  -2   6  13         19.11         19.00         3.89 o                         
  -1   6  13         11.62         11.37         2.56 o                         
   0   6  13         90.89         86.56        21.64 o                         
   1   6  13         77.73         90.53        10.83 o                         
   2   6  13         53.40         61.87        13.96 o                         
   3   6  13         38.02         42.80        14.00 o                         
  -3   7  13        114.65        121.11         8.72 o                         
  -2   7  13         56.47         54.28         4.34 o                         
  -1   7  13        123.66        120.24         4.94 o                         
   0   7  13         24.94         21.81         8.40 o                         
   1   7  13         33.52         39.82         9.23 o                         
   2   7  13         92.22        107.74        25.12 o                         
  -3   8  13         31.94         29.80         4.97 o                         
  -2   8  13         60.98         54.48         4.43 o                         
  -1   8  13         13.55         14.95         2.98 o                         
   0   8  13         70.51         74.72        18.85 o                         
   1   8  13         75.47         87.11        21.11 o                         
   2   8  13         14.20          9.81         6.97 o                         
  -3   9  13         19.66         17.12         3.07 o                         
  -1   9  13         16.21         13.02         4.14 o                         
   0   9  13         68.98         64.16        13.69 o                         
   1   9  13         31.54         28.94         9.35 o                         
   2   9  13          0.58          1.10         2.66 o                         
   0  10  13         11.64          9.21         2.79 o                         
   1  10  13         40.38         33.35        14.42 o                         
   0  11  13        103.88         98.36        28.29 o                         
   0  12  13          0.36          1.55         2.92 o                         
  -1 -11  14         29.58         12.48        10.42 o                         
   1 -11  14         35.56         11.20         9.53 o                         
  -1 -10  14         47.57         43.93         3.55 o                         
   0 -10  14         90.19         91.13         6.73 o                         
  -2  -9  14         18.50         12.29         7.95 o                         
   0  -9  14        184.02        179.36        10.59 o                         
   1  -9  14         35.62         26.90         8.85 o                         
  -2  -8  14         53.95         51.19         5.03 o                         
  -1  -8  14         49.69         51.35         9.96 o                         
   0  -8  14         36.55         41.06        12.35 o                         
   1  -8  14         13.29          4.92         5.91 o                         
  -3  -7  14         66.28         65.32         8.98 o                         
  -2  -7  14         58.97         67.14         9.03 o                         
  -1  -7  14          8.41         11.29         4.15 o                         
   0  -7  14          4.92          6.45         2.49 o                         
   1  -7  14        156.08        163.33        16.39 o                         
   2  -7  14          2.32          1.46         0.98 o                         
  -3  -6  14         12.36          8.95         3.87 o                         
  -2  -6  14         45.09         44.24         9.29 o                         
  -1  -6  14        109.62        120.96         7.11 o                         
   0  -6  14         46.22         46.17         4.16 o                         
   1  -6  14          9.85         11.21         5.49 o                         
   2  -6  14        422.20        435.18        33.78 o                         
  -3  -5  14        155.35        165.68        11.23 o                         
  -2  -5  14         15.10         21.08         9.07 o                         
  -1  -5  14        161.29        167.77        13.59 o                         
   0  -5  14         27.40         34.62         9.97 o                         
   1  -5  14         74.70         66.84         8.04 o                         
   2  -5  14         34.09         32.61         4.44 o                         
   3  -5  14         61.32         47.20         5.96 o                         
  -4  -4  14         89.55         85.88         7.53 o                         
  -3  -4  14         15.90         15.20         4.51 o                         
  -2  -4  14         81.78         85.95        17.49 o                         
  -1  -4  14         67.92         79.73        10.89 o                         
   0  -4  14         13.03         17.49         6.29 o                         
   1  -4  14         44.60         36.53         4.19 o                         
   2  -4  14         62.96         65.98         8.77 o                         
  -4  -3  14          7.01          5.27         1.67 o                         
  -3  -3  14        102.42        108.15        10.31 o                         
  -2  -3  14         15.49         18.54         5.03 o                         
  -1  -3  14         53.22         46.72         4.47 o                         
   0  -3  14        334.04        348.11        14.18 o                         
   1  -3  14         34.52         29.68         7.20 o                         
   3  -3  14         17.51          3.68         5.87 o                         
  -4  -2  14         30.06         19.91        11.16 o                         
  -3  -2  14          1.87          1.64         1.72 o                         
  -2  -2  14         28.02         34.19        10.43 o                         
  -1  -2  14        196.48        195.83        11.00 o                         
   0  -2  14        211.03        216.07        15.19 o                         
   1  -2  14        151.54        149.16         5.51 o                         
   2  -2  14         87.34         93.51        11.66 o                         
   3  -2  14         58.52         51.53         9.54 o                         
  -4  -1  14          6.08          5.78         1.86 o                         
  -3  -1  14         83.00         84.90         5.81 o                         
  -2  -1  14         71.14         75.48         5.49 o                         
  -1  -1  14         58.66         58.87         4.89 o                         
   0  -1  14         75.38         81.43        14.53 o                         
   1  -1  14         40.19         38.10         7.30 o                         
   2  -1  14         79.41         77.28         8.74 o                         
   3  -1  14         70.69         69.64        10.11 o                         
  -4   0  14          1.89          1.11         0.97 o                         
  -3   0  14          2.66          2.10         2.02 o                         
  -2   0  14          2.14          2.59         1.56 o                         
  -1   0  14         56.85         62.85         4.71 o                         
   0   0  14         10.59         11.04         3.19 o                         
   1   0  14         42.29         58.14        17.66 o                         
   2   0  14         40.28         37.74        13.54 o                         
   3   0  14         65.47         65.31        19.17 o                         
   4   0  14          1.66          1.31         2.76 o                         
  -4   1  14          5.99          3.80         1.44 o                         
  -3   1  14         86.86         95.64         6.16 o                         
  -2   1  14         67.40         69.52         4.92 o                         
  -1   1  14         58.73         55.28        11.01 o                         
   0   1  14         70.69         77.00         7.93 o                         
   1   1  14         37.81         34.09         7.59 o                         
   2   1  14         79.36         70.16        22.66 o                         
   3   1  14         70.07         74.38        12.02 o                         
   4   1  14          4.14          1.27         1.74 o                         
  -4   2  14         31.13         30.94         8.65 o                         
  -3   2  14          1.70          2.10         1.40 o                         
  -2   2  14         28.75         35.57        10.10 o                         
  -1   2  14        187.10        203.97         7.09 o                         
   0   2  14        214.68        203.84         7.56 o                         
   1   2  14        153.97        126.81         7.28 o                         
   2   2  14         87.37         91.92        12.84 o                         
   3   2  14         58.47         52.02        16.93 o                         
  -3   3  14        100.29         95.76         8.54 o                         
  -2   3  14         15.01         11.38         3.38 o                         
  -1   3  14         52.97         51.00         9.77 o                         
   0   3  14        334.11        339.91        16.21 o                         
   1   3  14         35.75         45.94        11.16 o                         
   2   3  14         53.47         52.19        12.53 o                         
   3   3  14         16.32         11.49         4.96 o                         
  -3   4  14         16.61         15.62         2.96 o                         
  -2   4  14         81.96         84.49         3.97 o                         
  -1   4  14         67.39         67.76         6.11 o                         
   0   4  14         12.84         15.44         6.32 o                         
   1   4  14         43.35         42.31        12.25 o                         
   2   4  14         58.95         62.57        20.46 o                         
   3   4  14         21.80         13.41        10.19 o                         
  -3   5  14        154.24        164.79        14.77 o                         
  -2   5  14         16.00         13.92         4.67 o                         
  -1   5  14        161.02        167.85         4.39 o                         
   0   5  14         25.18         22.59        10.19 o                         
   1   5  14         75.53         76.02        18.62 o                         
   2   5  14         33.66         31.84         9.10 o                         
   3   5  14         60.43         49.22        21.61 o                         
  -2   6  14         43.07         37.35         7.48 o                         
  -1   6  14        114.11        122.55         7.21 o                         
   0   6  14         44.28         43.68        13.40 o                         
   1   6  14          9.70         10.16         5.31 o                         
   2   6  14        420.49        378.66        30.90 o                         
  -3   7  14         63.96         56.29         5.64 o                         
  -2   7  14         62.17         70.22         5.09 o                         
  -1   7  14          8.41         10.53         2.74 o                         
   0   7  14          4.68          6.26         3.83 o                         
   1   7  14        154.51        177.03        31.49 o                         
   2   7  14          2.09          3.96         3.04 o                         
  -3   8  14         15.96         15.40         3.55 o                         
  -1   8  14         50.37         35.69         8.19 o                         
   0   8  14         35.02         39.62         8.90 o                         
   1   8  14         13.89         11.24         5.02 o                         
   2   8  14         29.14         19.53        13.81 o                         
  -1   9  14          0.50          1.12         1.09 o                         
   0   9  14        185.25        183.77        29.77 o                         
   1   9  14         35.22         25.38        11.86 o                         
   0  10  14         91.25         86.60        22.58 o                         
   1  10  14         11.13          9.60         4.70 o                         
   0  11  14         25.50         24.82         8.79 o                         
  -1 -10  15         21.33         15.19         6.80 o                         
   0 -10  15         43.29         38.34         4.33 o                         
  -1  -9  15         12.58         12.43         8.48 o                         
   0  -9  15         89.29         94.29        19.74 o                         
  -2  -8  15         83.54         84.75         5.44 o                         
  -1  -8  15         84.40         90.80         7.08 o                         
   0  -8  15          1.90          2.04         2.01 o                         
   1  -8  15         42.77         36.39         6.04 o                         
  -2  -7  15          8.99          6.13         2.94 o                         
  -1  -7  15        116.45        127.05        11.60 o                         
   0  -7  15        134.76        130.15        11.71 o                         
   1  -7  15         96.05        108.38        10.16 o                         
   2  -7  15         40.12         36.55         4.75 o                         
  -3  -6  15          5.49          4.70         2.19 o                         
  -2  -6  15         28.26         31.58         7.60 o                         
  -1  -6  15        308.67        342.73        11.47 o                         
   0  -6  15         31.87         27.35        10.56 o                         
   1  -6  15         34.87         36.67         9.28 o                         
   2  -6  15        131.05        140.27         9.07 o                         
  -3  -5  15         41.49         32.64         4.77 o                         
  -2  -5  15         79.81         85.79        21.32 o                         
  -1  -5  15         59.70         66.23        16.51 o                         
   0  -5  15        145.63        163.18         7.78 o                         
   1  -5  15         26.02         22.60        10.97 o                         
   2  -5  15         18.82         10.35         7.87 o                         
   3  -5  15          4.31          1.46         1.20 o                         
  -4  -4  15         65.83         28.03        15.95 o                         
  -3  -4  15          5.62          6.69         3.58 o                         
  -2  -4  15        118.55        113.75         7.36 o                         
  -1  -4  15         91.00         95.66        18.25 o                         
   0  -4  15         95.84         95.02         5.98 o                         
   1  -4  15         49.43         49.47         7.27 o                         
   2  -4  15         57.84         59.50         5.35 o                         
   3  -4  15         13.48          5.04         5.02 o                         
  -3  -3  15        140.47        142.80        13.08 o                         
  -2  -3  15        166.72        158.91        12.75 o                         
  -1  -3  15         30.24         31.34        11.98 o                         
   0  -3  15         86.72         94.76         6.01 o                         
   1  -3  15         58.90         60.85         5.01 o                         
   2  -3  15         32.82         18.18         9.91 o                         
  -4  -2  15          9.17          5.55         3.86 o                         
  -3  -2  15         11.14         12.05         3.98 o                         
  -2  -2  15         78.95         87.82        18.52 o                         
  -1  -2  15        220.62        210.71         9.10 o                         
   0  -2  15        154.42        172.78        14.26 o                         
   1  -2  15        141.20        116.19        19.44 o                         
   2  -2  15        143.19        143.45         8.22 o                         
   3  -2  15         25.40         12.93        12.21 o                         
  -4  -1  15          2.17          1.95         2.25 o                         
  -3  -1  15        127.24        133.84        26.47 o                         
  -2  -1  15         42.19         34.99        15.23 o                         
  -1  -1  15         56.57         53.22         5.33 o                         
   0  -1  15        430.47        419.81        16.57 o                         
   1  -1  15          4.21          6.28         2.43 o                         
   2  -1  15          7.35          3.70         5.14 o                         
   3  -1  15         53.40         52.55         7.47 o                         
  -4   0  15         74.41         78.97         6.62 o                         
  -3   0  15          8.30          7.18         3.15 o                         
  -2   0  15         65.26         62.77         5.05 o                         
  -1   0  15        383.55        393.80        13.13 o                         
   0   0  15         23.14         17.42         2.73 o                         
   1   0  15         48.83         41.28         9.30 o                         
   2   0  15         36.40         33.73        10.56 o                         
   3   0  15         29.58         16.83         9.56 o                         
  -4   1  15          2.52          2.44         1.56 o                         
  -3   1  15        125.59        134.75        12.04 o                         
  -2   1  15         39.93         39.94        10.41 o                         
  -1   1  15         57.38         47.82        14.83 o                         
   0   1  15        431.63        414.61        12.95 o                         
   1   1  15          3.95          3.13         5.65 o                         
   2   1  15          7.39          6.53         3.27 o                         
   3   1  15         53.12         48.80        20.53 o                         
  -4   2  15          9.55          5.32         2.44 o                         
  -3   2  15         11.04         10.77         2.43 o                         
  -2   2  15         80.23         78.01         5.52 o                         
  -1   2  15        216.80        214.78         7.47 o                         
   0   2  15        157.06        158.01         7.07 o                         
   1   2  15        143.30        135.15         9.25 o                         
   2   2  15        146.42        152.04         8.61 o                         
   3   2  15         24.13         21.86         9.98 o                         
  -3   3  15        140.26        142.81         9.22 o                         
  -2   3  15        165.85        158.23         8.40 o                         
  -1   3  15         29.76         33.15         4.15 o                         
   0   3  15         90.22         87.12        10.05 o                         
   1   3  15         59.94         70.41        18.38 o                         
   2   3  15         32.90         29.35         8.10 o                         
   3   3  15         27.83         19.80        10.73 o                         
  -3   4  15          5.57          5.77         2.22 o                         
  -2   4  15        118.90        121.80         4.91 o                         
  -1   4  15         92.73         88.04         6.43 o                         
   0   4  15         94.31         89.50        24.12 o                         
   1   4  15         50.77         57.18        14.32 o                         
   2   4  15         55.05         55.42        13.80 o                         
   3   4  15         14.05         11.69         8.38 o                         
  -3   5  15         44.45         41.88         4.72 o                         
  -2   5  15         79.16         74.79         5.37 o                         
  -1   5  15         59.75         49.99         7.30 o                         
   0   5  15        144.32        158.95         9.05 o                         
   1   5  15         24.61         28.20         9.48 o                         
   2   5  15         18.86         19.85         5.66 o                         
  -3   6  15          5.40          2.25         1.55 o                         
  -2   6  15         29.90         17.50         7.06 o                         
  -1   6  15        306.81        322.12        13.22 o                         
   0   6  15         31.62         37.74        12.14 o                         
   1   6  15         35.49         39.34        12.24 o                         
   2   6  15        130.38        131.50        19.73 o                         
  -3   7  15         35.90         14.27        10.29 o                         
  -2   7  15          9.82          3.20         1.92 o                         
  -1   7  15        118.42        133.91        10.86 o                         
   0   7  15        133.81        133.52        14.03 o                         
   1   7  15         95.86        108.26        23.64 o                         
   2   7  15         40.13         31.29        15.15 o                         
  -1   8  15         82.08         74.88        15.01 o                         
   0   8  15          2.15          1.06         2.35 o                         
   1   8  15         42.87         34.81        10.07 o                         
  -1   9  15         12.95          9.34         4.43 o                         
   0   9  15         87.14         97.29         9.41 o                         
   1   9  15         13.47         11.85         8.63 o                         
   0  10  15         43.21         29.81        13.20 o                         
  -1  -9  16         26.15         22.10         6.26 o                         
   0  -9  16         13.10          7.60         5.09 o                         
  -1  -8  16         19.01         20.25         5.65 o                         
   0  -8  16         15.97         15.86         6.18 o                         
   1  -8  16          7.53          2.58         4.19 o                         
  -2  -7  16         93.92        105.07         8.55 o                         
  -1  -7  16         16.73         14.40         4.67 o                         
   0  -7  16         50.89         60.51        13.67 o                         
   1  -7  16        106.87        106.05         7.76 o                         
  -2  -6  16         54.97         52.57        17.63 o                         
  -1  -6  16         46.55         48.65         9.00 o                         
   0  -6  16         72.50         66.74        10.29 o                         
   1  -6  16         48.70         50.60         4.65 o                         
   2  -6  16         27.85          9.78        11.57 o                         
  -3  -5  16         34.65         25.84        19.43 o                         
  -2  -5  16         25.80         24.58        11.08 o                         
  -1  -5  16         28.64         38.39        10.03 o                         
   0  -5  16         84.61         86.76         8.07 o                         
   1  -5  16        100.82        105.58         9.99 o                         
   2  -5  16         25.00         21.79         5.17 o                         
  -3  -4  16         27.50         22.23         5.26 o                         
  -2  -4  16        142.30        162.31        14.41 o                         
  -1  -4  16         14.33         16.23         4.89 o                         
   1  -4  16         79.51         82.99         8.37 o                         
   2  -4  16        100.10         92.23        12.53 o                         
   3  -4  16         88.79         75.70         6.58 o                         
  -3  -3  16         34.00         35.75        10.64 o                         
  -2  -3  16         35.93         36.31        12.39 o                         
  -1  -3  16        200.40        239.05        10.66 o                         
   0  -3  16         42.52         40.05         5.01 o                         
   1  -3  16         76.05         67.74        12.15 o                         
   2  -3  16          5.38          2.43         4.02 o                         
  -3  -2  16         12.92         15.21         4.15 o                         
  -2  -2  16         46.28         52.14         9.66 o                         
  -1  -2  16        192.87        217.56         9.65 o                         
   0  -2  16         28.41         24.28        12.17 o                         
   1  -2  16        104.22        103.38         6.90 o                         
   2  -2  16        234.56        260.22        22.10 o                         
   3  -2  16         82.48         88.20         7.97 o                         
  -3  -1  16        129.13        146.48         9.76 o                         
  -2  -1  16         14.55         10.44         4.45 o                         
  -1  -1  16         25.82         30.20        12.31 o                         
   0  -1  16        157.10        181.79         8.78 o                         
   1  -1  16         75.75         78.10         5.11 o                         
   2  -1  16          9.61          8.63         5.49 o                         
   3  -1  16         79.06         63.63         6.71 o                         
  -4   0  16         77.84         44.41        19.88 o                         
  -3   0  16         19.82         18.31         7.03 o                         
  -2   0  16        121.98        125.58         7.54 o                         
  -1   0  16         68.77         71.97         5.64 o                         
   0   0  16         24.25         25.96         7.97 o                         
   1   0  16         35.41         27.93         8.61 o                         
   2   0  16         47.15         43.50        17.57 o                         
   3   0  16         17.26         10.54         8.08 o                         
  -4   1  16         57.84         45.91         6.68 o                         
  -3   1  16        126.94        123.67        24.11 o                         
  -2   1  16         15.06         16.60         5.71 o                         
  -1   1  16         24.79         29.81         3.80 o                         
   0   1  16        160.28        154.03         6.21 o                         
   1   1  16         75.87         81.05        21.70 o                         
   2   1  16          9.98          9.98         5.60 o                         
   3   1  16         79.57         75.70         8.50 o                         
  -3   2  16         13.22         13.67         2.47 o                         
  -2   2  16         43.52         45.21        13.68 o                         
  -1   2  16        194.19        209.49         9.38 o                         
   0   2  16         28.57         20.30         6.23 o                         
   1   2  16        104.36        100.38        26.59 o                         
   2   2  16        234.99        233.78        20.14 o                         
   3   2  16         80.96         83.48         7.84 o                         
  -3   3  16         34.90         24.27         7.48 o                         
  -2   3  16         36.03         33.77         9.36 o                         
  -1   3  16        198.98        218.16        12.12 o                         
   0   3  16         46.84         45.72         9.18 o                         
   1   3  16         76.17         84.15        22.86 o                         
   2   3  16          5.54          3.16         3.36 o                         
  -3   4  16         27.49         18.47         6.06 o                         
  -2   4  16        141.44        154.25        10.70 o                         
  -1   4  16         16.09         16.03         6.30 o                         
   0   4  16          2.35          5.74         1.97 o                         
   1   4  16         83.58         87.04        24.40 o                         
   2   4  16        100.99         82.84        23.21 o                         
  -3   5  16         35.60         18.15        15.04 o                         
  -2   5  16         24.77         15.37         7.08 o                         
  -1   5  16         27.24         20.19         5.64 o                         
   0   5  16         86.23         85.76        22.70 o                         
   1   5  16        100.70         93.23        12.92 o                         
   2   5  16         25.19         23.27         7.94 o                         
  -3   6  16         52.35         45.68         5.51 o                         
  -2   6  16         58.33         47.83         6.73 o                         
  -1   6  16         46.30         33.52         6.82 o                         
   0   6  16         72.35         73.40        25.05 o                         
   1   6  16         48.85         43.03        14.78 o                         
   2   6  16         29.38         21.47        10.11 o                         
  -1   7  16         18.00          8.80         4.32 o                         
   0   7  16         52.89         53.26        21.29 o                         
   1   7  16        107.61        114.75        11.95 o                         
  -1   8  16         20.27         14.10         8.15 o                         
   0   8  16         16.09         17.73         7.10 o                         
   0   9  16         14.72         11.16         6.50 o                         
   0  10  16          4.71          2.33         3.76 o                         
   0  -9  17         28.07         16.66         7.80 o                         
  -1  -8  17         57.06         55.83        18.34 o                         
   0  -8  17          6.79          5.11         3.14 o                         
   1  -8  17          7.64          4.80         2.86 o                         
  -1  -7  17         35.29         31.44        12.20 o                         
   0  -7  17        139.05        142.92        14.51 o                         
   1  -7  17          6.72          3.60         2.75 o                         
  -2  -6  17         53.40         37.93        14.95 o                         
  -1  -6  17         43.32         40.32        16.24 o                         
   0  -6  17         14.45         11.82         7.99 o                         
   1  -6  17        388.50        395.17        19.99 o                         
   2  -6  17         29.31         29.67         5.19 o                         
  -2  -5  17         56.09         48.60        14.48 o                         
  -1  -5  17         10.70         11.54         4.89 o                         
   0  -5  17         86.71         86.29         8.71 o                         
   1  -5  17         12.04          6.52         3.95 o                         
   2  -5  17         54.06         41.58         7.14 o                         
  -2  -4  17         56.73         56.70        18.28 o                         
  -1  -4  17         16.09         15.21         6.11 o                         
   0  -4  17         57.31         55.62         5.70 o                         
   1  -4  17        128.32        147.27        13.24 o                         
   2  -4  17          3.80          3.46         2.65 o                         
  -3  -3  17          1.47          2.31         2.13 o                         
  -2  -3  17         41.35         43.52        13.18 o                         
  -1  -3  17        146.49        151.09        14.92 o                         
   0  -3  17        106.15        120.80        15.04 o                         
   1  -3  17          4.48          2.09         1.68 o                         
   2  -3  17         17.11          9.94         7.85 o                         
  -3  -2  17          8.48          9.85         3.92 o                         
  -2  -2  17        107.34        126.84        12.09 o                         
  -1  -2  17        236.62        253.18        11.79 o                         
   0  -2  17         61.27         50.71        16.68 o                         
   1  -2  17        145.90        158.66        14.24 o                         
   2  -2  17         20.53          8.19         7.20 o                         
  -3  -1  17         17.38         15.38         5.87 o                         
  -2  -1  17         87.33        100.24        10.13 o                         
  -1  -1  17         41.51         43.70        10.83 o                         
   0  -1  17         64.92         64.05        20.40 o                         
   1  -1  17         70.83         69.92         5.63 o                         
   2  -1  17         74.98         71.20        10.96 o                         
  -3   0  17         18.27         16.89         6.26 o                         
  -2   0  17         66.94         67.16        18.22 o                         
  -1   0  17         12.09         16.74         3.02 o                         
   0   0  17         36.28         36.14         4.45 o                         
   1   0  17         63.41         57.70         5.86 o                         
   2   0  17        103.41        105.13        18.42 o                         
  -3   1  17         15.98          9.56         6.09 o                         
  -2   1  17         87.39        101.57        22.86 o                         
  -1   1  17         39.06         43.73         4.62 o                         
   0   1  17         64.13         62.99         7.02 o                         
   1   1  17         70.73         81.71         9.05 o                         
   2   1  17         74.35         80.30         7.84 o                         
  -3   2  17          9.05          5.15         2.60 o                         
  -2   2  17        102.00         91.02        19.19 o                         
  -1   2  17        239.49        242.95        10.56 o                         
   0   2  17         62.14         60.90         6.95 o                         
   1   2  17        147.49        140.97        30.57 o                         
   2   2  17         20.44         16.69         8.49 o                         
  -3   3  17          1.35          1.47         2.22 o                         
  -2   3  17         41.37         34.51        15.28 o                         
  -1   3  17        145.69        150.63        10.59 o                         
   0   3  17        107.04        117.51         8.04 o                         
   1   3  17          4.36          1.80         3.28 o                         
   2   3  17         16.17         11.11         5.42 o                         
  -3   4  17          7.59          2.97         3.53 o                         
  -2   4  17         56.57         36.95        12.17 o                         
  -1   4  17         15.50         12.51         4.85 o                         
   0   4  17         56.39         54.05         5.02 o                         
   1   4  17        123.73        134.83        28.39 o                         
   2   4  17          4.60          1.76         3.13 o                         
  -3   5  17         23.64         12.60         7.01 o                         
  -2   5  17         55.60         45.91         5.13 o                         
  -1   5  17          9.55          8.76         2.16 o                         
   0   5  17         85.93         92.07         7.76 o                         
   1   5  17         12.17         10.03         5.77 o                         
  -1   6  17         42.15         28.29        11.38 o                         
   0   6  17         14.48         15.73         6.11 o                         
   1   6  17        384.73        411.58        22.57 o                         
  -1   7  17         33.78         20.63         8.89 o                         
   0   7  17        136.49        130.49         6.87 o                         
   1   7  17          7.24          5.94         4.45 o                         
  -1   8  17         55.23         52.32         6.21 o                         
   0   8  17          6.67          4.84         3.25 o                         
   0  -7  18         97.78        109.42         9.00 o                         
   1  -7  18         31.90         28.05         7.64 o                         
  -1  -6  18         35.39         28.42        13.44 o                         
   0  -6  18          5.39          1.99         3.87 o                         
   1  -6  18         47.69         48.97         5.43 o                         
  -1  -5  18         54.48         49.27        16.85 o                         
   0  -5  18         10.81          5.91         4.78 o                         
   1  -5  18          9.51          8.00         2.31 o                         
  -2  -4  18         24.16         25.42        10.67 o                         
  -1  -4  18         46.88         47.00        15.29 o                         
   0  -4  18         40.87         40.04         4.33 o                         
   1  -4  18         26.36         19.81         4.85 o                         
   2  -4  18         14.54          4.62         6.46 o                         
  -2  -3  18         41.15         33.56         8.55 o                         
  -1  -3  18         49.22         57.78         5.30 o                         
   0  -3  18         22.05         19.81         9.48 o                         
   1  -3  18          3.85          2.71         3.58 o                         
   2  -3  18         33.89         35.54         6.36 o                         
  -2  -2  18         49.36         53.48        13.10 o                         
  -1  -2  18         83.45         74.23        12.62 o                         
   0  -2  18         47.66         48.15         5.11 o                         
   1  -2  18         86.06         84.70        17.42 o                         
   2  -2  18         27.60         19.19        11.80 o                         
  -2  -1  18         51.07         54.90        13.37 o                         
  -1  -1  18         90.70         94.19        10.12 o                         
   0  -1  18         18.63         17.59         9.90 o                         
   1  -1  18          5.11          2.54         2.21 o                         
   2  -1  18         34.84         17.91        10.87 o                         
  -3   0  18         70.60         79.02        21.73 o                         
  -2   0  18         55.41         52.44        13.07 o                         
  -1   0  18         28.43         32.17         4.13 o                         
   0   0  18         12.17          6.68         5.58 o                         
   1   0  18         42.58         51.00         5.62 o                         
   2   0  18         47.52         38.10         6.26 o                         
  -3   1  18         15.02         10.02         4.74 o                         
  -2   1  18         51.05         52.89        10.57 o                         
  -1   1  18         93.80        100.13         9.91 o                         
   0   1  18         17.21         16.84         8.00 o                         
   1   1  18          5.02          1.01         2.48 o                         
   2   1  18         34.57         23.03        17.39 o                         
  -3   2  18         28.93         19.46         8.69 o                         
  -2   2  18         48.17         52.86         5.73 o                         
  -1   2  18         85.50         77.42         8.35 o                         
   0   2  18         49.47         46.07         4.96 o                         
   1   2  18         87.49        102.16        11.53 o                         
  -3   3  18         48.17         21.24        15.92 o                         
  -2   3  18         40.74         24.67        14.68 o                         
  -1   3  18         52.73         66.26         6.08 o                         
   0   3  18         21.71         15.25         7.17 o                         
   1   3  18          3.77          3.22         3.41 o                         
  -2   4  18         25.78         19.78         6.15 o                         
  -1   4  18         45.67         35.38        11.59 o                         
   0   4  18         42.77         43.37         8.50 o                         
   1   4  18         24.05         19.62        10.89 o                         
  -2   5  18         13.24          4.04         3.72 o                         
  -1   5  18         54.58         46.85         4.85 o                         
   0   5  18         10.02          7.40         3.59 o                         
   1   5  18          9.41          6.38         4.72 o                         
  -1   6  18         35.57         33.46         6.87 o                         
   0   6  18          5.86          2.43         2.20 o                         
  -1   7  18         28.53         10.51         9.54 o                         
   0   7  18         98.70        105.54        13.15 o                         
   0   8  18          9.60          5.13         3.02 o                         
   0  -5  19         69.17         57.35        11.89 o                         
  -1  -4  19          8.76          7.67         4.55 o                         
   0  -4  19         39.54         42.58         4.66 o                         
   1  -4  19         36.10         13.39        12.66 o                         
   0  -3  19         40.77         44.38         5.04 o                         
   1  -3  19          1.13          1.34         2.84 o                         
  -2  -2  19        122.52        129.76         9.45 o                         
  -1  -2  19         19.60         16.59        14.91 o                         
   0  -2  19         95.47         93.78         7.72 o                         
   1  -2  19         72.84         67.81         6.63 o                         
  -2  -1  19          6.11          7.38         4.43 o                         
  -1  -1  19         94.40        111.09         8.81 o                         
   0  -1  19         15.93         13.93         8.30 o                         
   1  -1  19          9.21          7.96         3.51 o                         
  -2   0  19         59.71         69.25        19.32 o                         
  -1   0  19         25.56         13.05        11.43 o                         
   0   0  19         18.25         18.77         3.62 o                         
   1   0  19          2.62          1.87         1.75 o                         
  -2   1  19          5.63          4.92         4.24 o                         
  -1   1  19         94.99        104.57         8.71 o                         
   0   1  19         16.37         12.61        10.17 o                         
   1   1  19          9.52          3.06         2.12 o                         
  -2   2  19        122.57        127.59         9.29 o                         
  -1   2  19         19.87         24.35         5.73 o                         
   0   2  19         94.47         95.00         6.99 o                         
   1   2  19         73.27         67.23         5.16 o                         
  -2   3  19        181.33        184.35        12.00 o                         
   0   3  19         42.00         39.71         7.35 o                         
   1   3  19          1.04          3.57         3.36 o                         
  -2   4  19          0.76          0.62         1.59 o                         
  -1   4  19          8.93          4.38         2.74 o                         
   0   4  19         40.31         42.07         5.96 o                         
  -2   5  19         30.57         12.46        11.50 o                         
  -1   5  19         41.13         34.88         4.42 o                         
   0   5  19         68.13         55.64         6.35 o                         
  -1   6  19         21.15          9.46         6.25 o                         
   0   6  19        103.13        102.96         8.61 o                         
  -1   0  20          1.77          1.44         2.15 o                         
  -1   1  20         63.97         59.94         7.65 o                         
   0   1  20        103.48        118.61         9.45 o                         
  -1   2  20        157.39        157.98        14.29 o                         
  -1   3  20        145.50        145.95        10.41 o                         
  -1   4  20          3.67          4.17         2.39 o                         
                                                                                
